# Supplementary material for: Noninvasive urinary protein signatures associated with colorectal cancer diagnosis and metastasis
Source: Nat Commun. 2022 May 19;13:2757. doi: 10.1038/s41467-022-30391-8 (PMC9119985; doi:10.1038/s41467-022-30391-8)
Supplement: Supplementary file 4 — Supplementary Data 1 [file 41467_2022_30391_MOESM4_ESM.xls]

## Sheet: Supplementary Data 1
Accession	identified	quantified	Unique Peptides-1	Unique Peptides-2	Unique Peptides-3	NU242/mix-1	NU242/mix-2	NU242/mix-3	NU928/mix-1	NU928/mix-2	NU928/mix-3	NU977/mix-1	NU977/mix-2	NU977/mix-3	NU259/mix-1	NU259/mix-2	NU259/mix-3	NU1016/mix-1	NU1016/mix-2	NU1016/mix-3	NU896/mix-1	NU896/mix-2	NU896/mix-3	NU1049/mix-1	NU1049/mix-2	NU1049/mix-3	NU209/mix-1	NU209/mix-2	NU209/mix-3	NU171/mix-1	NU171/mix-2	NU171/mix-3	identified	quantified	Unique Peptides-1	Unique Peptides-2	Unique Peptides-3	D144/mix-1	D144/mix-2	D144/mix-3	D163/mix-1	D163/mix-2	D163/mix-3	D167/mix-1	D167/mix-2	D167/mix-3	D169/mix-1	D169/mix-2	D169/mix-3
group	HC	HC	HC	HC	HC	HC	HC	HC	HC	HC	HC	HC	HC	HC	HC	HC	HC	HC	HC	HC	HC	HC	HC	HC	HC	HC	HC	HC	HC	HC	HC	HC	CRC-NM	CRC-NM	CRC-NM	CRC-NM	CRC-NM	CRC-NM	CRC-NM	CRC-NM	CRC-NM	CRC-NM	CRC-NM	CRC-NM	CRC-NM	CRC-NM	CRC-NM	CRC-NM	CRC-NM
P10253	1	1	20	19	20	1.26711	1.27137	1.2672	1.35436	1.3962	1.32937	1.27383	1.29851	1.25661	1.46174	1.5536	1.45503	1.22416	1.29308	1.19577	1.28859	1.30122	1.2619	1.47114	1.45455	1.44974	1.34631	1.30801	1.30291	1.73423	1.69335	1.70767	1	1	15	13	14	1.18211	1.18977	1.15618	1.02371	1.04371	1.01153	1.2403	1.18657	1.15723	0.821121	0.840085	0.810273
O95989	1	1	1	1	1	0.671402	0.669847	0.67295	0.951705	0.97042	0.960415	0.83428	0.78626	0.774741	0.935606	0.985687	0.862394	0.856061	0.883588	0.95853	0.916667	0.977099	0.847314	1.05208	1.07347	1.02545	1.1411	1.13263	1.19416	1.1089	1.06298	1.12818
P07108	1	1	2	2	3	1.06341	1.06272	1.06738	2.16848	2.17563	2.1383	2.17572	2.19534	2.18617	1.63587	1.60394	1.56206	1.25725	1.22222	1.25709	2.71377	2.74373	2.58511	2.40942	2.34588	2.31738	2.54167	2.64516	2.48404	1.14674	0.926523	1.13298	1		1	2	3	1.21125	1.27382	1.323	0.932059	0.940854	1.12403	1.38217	1.28697	1.43282	0.666667	0.723987	1.16667
P16278	1	1	9	9	9	1.55915	1.5584	1.55172	0.986607	0.98109	0.953281	1.08705	1.07119	1.14794	0.987723	1.00779	0.972191	1.19085	1.22914	1.29588	1.03683	1.0723	1.00111	1.08594	1.14461	1.13904	0.934152	0.867631	0.83426	1.29241	1.19132	1.22803	1	1	9	10	10	1.20605	1.24516	1.29247	0.909263	0.928295	0.872587	1.35633	1.31298	1.49903	0.809074	0.803295	0.792471
Q9NXU5	1	1		2	1		1.2535	1.25832		1.23312	1.12514		1.0586	0.98163		1.40764	1.05052		1.37707	1.36395		1.18854	1.11596		1.44459	1.22732		1.54395	1.10103		1.23185	1.25718	1	1	1	1	2	1.05018	1.10318	1.02554	1.60563	1.70974	1.51768	0.623239	0.689489	0.782908	0.796655	0.917068	0.780943
P61604	1	1	1		1	0.686869		0.684211	0.798701		0.746215	0.4329		0.465032	0.623377		0.579668	0.57215		0.576063	0.991342		0.959625	0.735209		0.72819	0.953824		0.965393	0.422078		0.505407
P20339	1	1		1	1		0.862158	0.858757		1.01455	0.814366		0.94863	0.79661		0.991438	0.783697		1.04195	1.11864		0.630137	0.542373		0.678082	0.861178		0.557363	0.483454		0.836473	0.811945	1	1	3	2	2	0.880309	1.00981	1.26869	0.989382	1.28361	1.40412	0.909266	0.73896	0.750813	0.717181	0.640824	0.8039
O00533	1	1	10	11	11	0.873358	0.868744	0.872605	0.877111	0.866856	0.89272	0.79925	0.826251	0.818966	0.943715	0.965061	0.985632	1.14165	1.18697	1.17816	0.796435	0.794145	0.826628	0.902439	0.902738	0.90613	0.947467	0.987724	1.00287	1.0985	1.04438	1.09483	1	1	7	7	7	0.847826	0.827692	0.761765	1.03106	1.01026	0.897059	0.935818	0.902564	0.828431	0.758799	0.702564	0.670588
O43570	1		1		1	1.55643		1.55	0.899549		1.22286	1.26524		1.52429	0.970655		1.31429	1.17494		1.22714	0.946953		1.45857	0.857788		1.29	1.22799		1.82857	1.386		1.87	1	1	1	1	1		1.79685	1.68583		2.02992	1.98036		1.72598	1.47405		1.27087	1.05189
Q92496	1		4		3	1.11864		1.11395	0.932203		0.8389	1.12053		1.1336	1.09605		0.956778	1.11111		1.13556	1.0791		1.11198	1.25235		1.21611	0.881356		0.935167	9.24482		10.2063	1	1	1	1	1	0.650976	0.710376	0.763661	0.898967	0.77195	1.03825	1.32377	1.11631	1.30191	1.06889	1.0057	1.19536
P09603	1	1	9	10	9	0.883333	0.887423	0.889868	0.860526	0.862797	0.878414	0.918421	0.896218	0.896035	0.746491	0.784521	0.785903	0.869298	0.871592	0.880176	0.778947	0.846086	0.780617	0.920175	0.900616	0.943612	0.801754	0.774846	0.776211	0.994737	0.970976	0.979736	1	1	9	9	9	0.692956	0.532468	0.632967	0.869066	0.759431	0.859341	0.80245	0.605442	0.72967	0.695253	0.52752	0.65348
Q92485	1	1	3	3	2	1.11426	1.10883	1.11703	0.856421	0.805955	0.98146	1.03337	1.04004	1.19699	0.90091	0.939425	1.13905	0.976744	1.05955	1.16686	0.746208	0.76386	0.893395	1.08493	1.17043	1.24565	0.954499	0.953799	1.11356	1.44388	1.42505	1.73233	1	1	2	3	3	1.34497	1.13393	1.33413	1.47383	1.36719	1.33294	1.25906	1.07812	1.29356	1.36779	0.964286	1.08592
P25786	1	1	4	3	3	0.958206	0.965657	0.958794	1.26504	1.13131	1.27538	0.862385	0.919192	0.897487	1.11519	1.0404	1.11256	0.825688	0.858586	0.836181	1.24771	1.12323	1.1598	0.985729	0.989899	0.988945	1.00612	1.08485	0.974874	0.926606	0.987879	0.845226	1		2	2	1	1.05075	0.931391	1.01832	0.80597	0.68985	0.663004	1.04876	1.11184	1.28114	0.818905	0.683271	0.700549
P0C0L4	1	1	25	23	24	0.8663	0.860215	0.867026	0.862637	0.869176	0.844564	0.961538	0.899642	0.932615	0.798535	0.794803	0.79425	0.8837	0.876344	0.89398	1.01007	0.979391	0.968553	0.759158	0.764337	0.773585	1.01374	0.984767	0.961366	1.00275	0.9319	0.949686	1	1	31		25	0.841189		0.81761	0.960041		1.0566	1.02049		0.948637	0.884221		0.93501
P20142	1	1	1	1		0.751304	0.756037		0.608696	0.586178		0.990435	0.995837		0.605217	0.499584		0.98	0.825146		1.46261	1.48876		0.913913	0.858451		0.68	0.667777		0.703478	0.650291
P04216	1	1	1	1		1.08322	1.09005		1.41337	1.25806		1.67667	1.70161		1.19236	1.05511		1.41883	1.64516		2.69441	2.38172		1.16098	1.24462		1.0191	0.955645		0.984993	1.10753		1	1	1			1.09899			1.5658			0.910011			1.05399
P30046	1	1	3	3		0.897631	0.903448		0.678511	0.689655		0.831641	0.869828		0.879019	0.878448		0.874788	0.907759		1.03469	0.986207		0.881557	0.914655		0.70643	0.730172		0.675973	0.739655
Q12792	1	1	2	3	3	0.719789	0.72043	0.725881	0.781722	0.819508	0.815467	0.64426	0.660522	0.624043	0.756042	0.780338	0.726646	0.55287	0.615207	0.611792	0.746224	0.77957	0.800919	0.73716	0.764209	0.756508	0.997734	1.04455	0.947167	0.616314	0.66129	0.648545	1	1	3	3	3	0.966781	1.00332	1.07639	0.880871	0.881637	0.945602	0.757159	0.809735	0.799769	0.991982	0.957965	0.945602
P04207	1	1		1	1		1.19752	1.20548		0.747178	0.809361		1.44131	1.47374		1.02032	1.05365		1.2167	1.21689		0.676072	0.726027		1.23138	1.17352		1.0079	0.978311		1.74718	1.77626	1	1			1			0.863441			0.973118			0.934409			1.01075
Q8N2S1	1	1	12	11	10	0.95736	0.948969	0.95037	0.947208	0.925081	0.959873	1.07513	1.2291	1.17951	1.29137	1.58198	1.43083	1.10863	1.10641	1.13728	0.704569	0.740499	0.750792	1.23655	1.34636	1.31679	0.817259	0.899023	0.829989	1.01421	1.07926	1.00317	1	1	9	7	5	0.894212	0.933668	0.88434	1.00299	0.99598	1.1433	0.943114	0.833166	0.799386	0.811377	0.977889	1.00409
Q8TAG5	1	1		1	1		1.0326	1.02556		1.15367	1.03301		0.922002	0.841321		1.156	1.23962		1.06403	1.1065		1.11874	1.17785		1.20605	1.02769		1.47031	1.0852		1.51572	1.11395
Q92823	1	1	3	3	2	1.26269	1.26768	1.255	1.2132	1.17677	1.05	1.11929	1.00631	1.03	1.50127	1.58207	1.40875	1.44924	1.44318	1.42375	1.34391	1.24242	1.38125	1.49746	1.5	1.425	1.1269	1.25505	1.365	1.17766	1.15404	1.1625	1	1	2	1	1	0.909807	0.886766	0.78271	0.921191	0.600142	0.719626	0.815236	0.474876	0.54595	0.675131	0.5138	0.522586
Q9UKK9	1	1	1	2	2	0.876698	0.886179	0.881391	0.947753	1.02236	1.02658	1.16092	1.10772	1.11043	0.899687	0.912602	0.96319	1.06897	1.15447	1.14519	1.04284	1.07622	1.14417	1.19854	1.08333	1.06851	1.26646	1.06911	1.10123	0.987461	0.849593	0.785276	1		2	2	2	0.958947	0.962304	0.516828	0.878947	1.01571	0.424986	1.17579	1.02723	0.687963	0.721053	0.672251	0.446663
Q6EEV6	1		2		1	1.00118		1.0089	1.24971		1.1772	0.910483		0.656278	1.17314		0.828139	1.15312		0.723954	1.48174		0.853072	1.16961		0.827248	1.52886		1.16563	1.1119		0.665183
P12931	1		1		1	1.01377		1.02165	0.941737		0.759843	1.16102		1.04823	0.868644		1.10039	1.20763		1.1122	1.38665		0.814961	1.19597		0.973425	0.847458		0.76378	0.96928		1.24803	1	1	3		2	1.13749		1.45634	0.978918		1.09979	0.998167		1.25676	0.772686		0.825364
P16112	1	1	10	10	9	1.04517	1.05135	1.03981	1.34253	1.48524	1.34258	1.0138	1.05392	0.966224	1.38143	1.45828	1.32207	1.13174	1.17073	1.11098	1.11543	1.1335	1.06634	1.20452	1.27728	1.17129	1.38896	1.39153	1.33293	1.92346	1.81643	1.70929	1	1	7	11	9	1.13641	1.20155	1.22817	0.90586	0.932171	0.878968	1.18828	1.2345	1.33036	0.802113	0.802326	0.75
P02679	1	1	8	10	8	0.467431	0.463804	0.462424	0.596502	0.607362	0.578788	0.398673	0.428221	0.400606	0.453559	0.452761	0.44	0.45778	0.457669	0.449697	0.793124	0.798773	0.797576	0.570567	0.601227	0.575758	0.89807	0.891411	0.932121	0.395054	0.433129	0.423636	1	1	13	13	13	0.80148	0.803159	0.829384	0.934649	0.923451	0.924171	0.755857	0.891859	0.811611	0.836005	0.838396	1.00948
Q16543	1	1	1	1	1	0.371317	0.368786	0.372944	0.456921	0.478035	0.419629	0.370206	0.363584	0.341114	0.527515	0.55896	0.519894	0.346859	0.434104	0.339523	0.5403	0.522543	0.454111	0.532518	0.568786	0.540584	0.861034	0.884971	0.851459	0.551973	0.601156	0.465782	1	1	2	2	4	1.11426	1.05977	0.994553	0.792453	0.632184	0.962963	0.832285	1.0931	0.956427	0.962264	0.827586	0.845316
P60709	1	1	5	6	4	0.856655	0.853821	0.863598	0.967577	0.936877	0.956522	0.709898	0.681894	0.703325	0.728669	0.710133	0.736573	0.735495	0.72093	0.763853	0.729522	0.653654	0.705882	0.913823	0.888704	0.903666	1.07594	1.08389	1.13043	0.813993	0.775748	0.803069	1	1	5	5	5	1.01712	0.967634	1.03806	1.15297	1.16183	1.1511	0.850457	0.814732	0.89158	1.03995	1.07701	1.22261
Q9Y5Y7	1	1	7	7	7	2.68702	2.66346	2.69423	1.55725	1.56923	1.52885	3.36069	3.45769	3.50962	1.20229	1.16538	1.16538	2.30534	2.30769	2.35385	1.40458	1.46731	1.43846	1.78626	1.78654	1.79038	1.34351	1.36346	1.29615	2.43893	2.45	2.45385	1	1	1	3	3	0.797862	0.702128	0.697817	0.710398	0.92692	0.902183	1.97862	1.73543	1.53974	0.753158	0.657724	0.622707
Q5UCC4	1	1	1	1	1	1.06585	1.05955	1.05189	0.882812	0.985393	0.882162	0.969866	0.897753	0.891892	1.70201	1.64607	1.54378	1.24888	1.23708	1.18595	0.756696	0.761798	0.695135	1.26339	1.32022	1.24649	1.04018	1.13034	1.07351	1.23103	1.19775	1.24	1	1		1			1.53645			0.87704			1.93145			0.834603
Q2UY09	1	1	1		1	1.63607		1.6205	1.60328		1.74281	1.85574		1.98381	1.67049		1.85072	2.34426		2.60432	1.32787		1.52338	1.99672		2.36871	1.2		1.3705	1.75902		1.92086
P06316	1	1	3	2	2	1.58065	1.56056	1.56445	1.06872	1.06901	1.07598	2.30295	2.31127	2.25509	1.11781	1.07887	1.03121	2.02945	2.14366	2.15332	1.26648	1.25915	1.22931	0.921459	1.04648	0.97422	1.04488	1.02958	0.884668	1.69565	1.58732	1.40027	1	1	3	3	3	0.848197	0.921956	1.00206	0.960152	0.884495	0.955624	0.828273	0.873049	0.965944	1.09583	1.2206	1.23426
P02768	1	1	59	61	62	1.83179	1.80812	1.81192	2.24584	2.29705	2.3743	1.43808	1.45018	1.46182	2.33826	2.32288	2.36685	1.74677	1.73616	1.77654	3.01848	2.96679	2.98883	1.66174	1.67528	1.68529	2.03882	2.01107	2.00372	1.16081	1.18266	1.15456	1	1	48	48	48	1.78856	1.78117	1.7704	0.570481	0.602205	0.621531	1.33665	1.35793	1.31876	0.655887	0.72095	0.703112
Q99653	1	1	1	1		0.737213	0.729849		1.04145	0.967228		0.917108	0.934455		0.749559	0.799823		1.07319	1.05049		0.703704	0.759965		1.0194	1.09389		0.77425	0.761736		0.803351	0.759965		1	1	1	2	1	0.930049	1.11348	1.0826	1.21281	1.24417	1.43722	1.11921	0.97771	0.996696	0.771429	0.765957	0.95815
Q96F10	1	1		1	1		1.10941	1.12085		0.962168	1.00604		0.797546	0.816717		1.1227	1.03223		0.881391	0.845921		1.33231	1.32729		0.866053	0.874119		1.38037	1.31219		0.773006	0.735146	1	1	1	2	1	0.93731	0.911479	0.977	0.750253	0.768482	0.653	0.822042	0.67607	0.861	0.837209	0.868677	0.816
P50440	1	1	2	3	4	1.11528	1.11575	1.10104	0.817245	0.777989	0.824363	0.839738	0.888046	0.937677	1.01218	1.16414	1.08404	0.915651	0.877609	0.924457	0.862231	0.888046	0.922568	0.906279	1.05408	1.02266	1.07404	0.937381	0.846081	0.829428	0.783681	0.779037	1	1	4	5	4	1.34599	1.09845	1.27609	0.800434	0.780311	0.880435	1.2679	1.1513	1.26413	0.976139	0.859067	0.957609
P02144	1		1	2		1.47075	1.45474		1.45034	1.06789		1.49252	1.19289		1.31973	0.951509		1.37143	0.932112		1.61769	1.40517		1.49932	0.884698		1.12381	0.970905		1.26122	0.917026		1	1	2	2	2	1.10341	1.093	0.85541	0.873487	0.831766	0.706775	2.0132	1.76071	1.61072	0.677668	0.664577	0.750253
Q13228	1	1	12	11	12	1.3378	1.32254	1.318	1.07641	1.10796	1.05413	1.2815	1.2726	1.29093	1.22654	1.26451	1.22057	1.53753	1.53306	1.56428	1.73995	1.73144	1.80379	1.6126	1.63968	1.63329	1.24799	1.26316	1.28146	1.34316	1.36032	1.36401	1	1	9	9	8	1.43107	1.46366	1.67647	1.01955	0.962129	0.984244	1.22737	1.31832	1.46324	0.615226	0.647902	0.538866
P00918	1	1	6	6	6	1.40336	1.38256	1.38644	0.833133	0.773256	0.841855	0.911164	0.883721	1.01427	0.945978	0.936047	0.959572	1.07083	0.997674	1.02021	2.42377	2.31279	2.27586	0.944778	0.980233	0.960761	1.47899	1.43023	1.36147	0.991597	0.931395	1.07134	1	1	7	8	8	1.068	1.15884	1.04911	1.08584	1.23827	1.09487	0.93311	1.00241	0.93192	0.788183	0.76775	0.766741
Q9NWB6	1	1	1		1	0.927611		0.938272	1.19442		1.31987	0.888314		1.02806	1.02378		1.04489	0.93485		1.03143	0.833506		0.883277	1.0486		1.21773	1.42089		1.63636	1.07032		1.12233	1	1	1	1	1	0.914943	1.05944	0.891957	1.07126	0.913753	1.01321	0.816092	0.843823	0.722689	2.09885	2.20862	2.53902
Q9HBR0	1	1	11	13	10	0.858095	0.867871	0.854186	0.890476	0.869772	0.880527	0.954286	0.979087	1.01035	0.948571	0.941065	0.923801	0.915238	0.911597	0.891816	0.738095	0.736692	0.67921	0.989524	0.988593	1.00376	1.0419	1.02471	0.969897	1.18762	1.18631	1.19473	1	1	16	18	15	1.02744	0.967598	0.86345	1.49616	1.5352	1.36242	1.0011	0.969832	0.815195	0.659715	0.705028	0.628337
Q15517	1	1	1		1	1.42759		1.41079	1.17103		1.17151	1.66897		1.62932	1.96		1.78838	1.58345		1.40941	1.25517		1.47441	1.40828		1.4343	1.06621		1.11895	1.25379		1.39419
P22314	1	1	7	8	7	0.669607	0.678878	0.668462	0.665597	0.678098	0.652308	0.7915	0.751364	0.74	0.785886	0.823071	0.762308	0.665597	0.70226	0.643077	0.663994	0.636009	0.644615	0.82919	0.784879	0.760769	0.968725	0.865939	0.940769	0.977546	0.872954	0.88	1	1	13	13	12	1.13439	1.04432	1.08955	1.09841	1.20108	1.17058	0.925926	0.780541	0.807036	0.867725	0.87027	0.91258
Q7L5L3	1	1	1	1	1	0.948074	0.936688	0.952893	0.572864	0.50974	0.523967	0.717755	0.614448	0.671074	0.565327	0.511364	0.556198	1.01759	1.02435	1.0157	1.10553	1.15097	1.11736	0.963149	0.952922	0.909917	0.660804	0.659903	0.641322	0.824121	0.755682	0.876033	1		1	1	1	1.57566	1.51698	1.70037	0.674074	0.664841	1	0.808466	0.943045	1.03246	1.40635	1.54655	1.32709
Q9BRT3	1	1	5	5	5	0.793679	0.802074	0.807993	0.787533	0.767502	0.776716	0.834065	0.806396	0.837533	0.964004	0.940363	0.961772	0.941176	0.941227	0.896612	0.755926	0.802074	0.771503	1.07375	1.04408	1.01738	0.704126	0.704408	0.699392	0.925373	0.834918	0.919201	1	1	5	5	5	1.12711	1.07714	1.0802	0.766634	0.751646	0.902538	1.20357	1.10818	1.1198	0.772592	0.699906	0.713706
Q04760	1	1	1		1	1.11361		1.12785	0.659176		0.672152	2.22472		2.37975	0.978777		1.03291	1.24345		1.3038	1.33084		1.16835	2.04744		1.97975	0.942572		0.989873	0.942572		1.00253	1	1	1	1	1	1.19432	1.32824	1.17127	1.23409	1.21765	1.2221	0.845455	0.936471	0.858564	0.646591	0.694118	0.626519
P13591	1	1	9	10	8	1.41918	1.39488	1.40086	1.42329	1.40431	1.39511	1.44795	1.42857	1.46264	1.34932	1.39488	1.42241	1.46986	1.37601	1.47989	1.17397	1.12534	1.2069	1.51233	1.43801	1.55172	1.44384	1.47035	1.74856	1.46301	1.44609	1.69971	1	1	5	4	5	1.23168	1.33634	1.2121	0.759899	0.815149	0.756388	1.30581	1.41479	1.33305	0.637742	0.753832	0.704429
P27105	1	1	4	4	4	1.01873	1.00306	1.01909	1.02393	1.02755	1.00106	0.877211	0.92551	0.879109	1.03746	1.20306	1.15376	1.03018	0.94898	1.02757	0.995838	1.03265	0.99894	0.937565	0.990816	0.965005	1.03226	0.915306	1.06575	1.45265	1.15714	1.49417	1	1	3	3	3	0.999075	1.03782	1.17806	0.716004	0.774908	0.848893	0.824237	0.676199	0.766121	1.26827	1.04244	1.13378
Q9BV40	1	1	1	1	2	0.853476	0.837867	0.847095	0.77754	0.78346	0.797146	1.18717	1.23069	1.01631	1.23102	1.29489	1.13761	0.847059	0.893362	0.954128	0.849198	0.893362	0.864424	1.40107	1.45919	1.263	0.994652	0.943417	0.958206	1.55294	1.54516	1.35576	1	1	1	2	2	1.43945	1.31707	1.38948	0.982422	0.883351	0.776824	0.958008	1.11877	1.15129	0.662109	0.727466	0.653433
P98160	1	1	57	58	60	1.10877	1.12079	1.10012	1.21287	1.16841	1.17346	1.19532	1.1928	1.18044	1.41871	1.38211	1.38999	1.22456	1.23229	1.24796	0.94269	0.878049	0.91851	1.19064	1.18815	1.20023	1.06667	1.08943	1.09546	1.3345	1.36237	1.33527	1	1	53	53	54	0.825967	0.825926	0.834995	1.14457	1.16111	1.12602	1.02947	1.00648	1.03354	0.88674	0.862037	0.851315
Q6UW56	1	1	2	2	2	1.82491	1.79113	1.80185	1.45307	1.52865	1.58889	1.81227	1.79113	1.71667	2.57401	2.52495	2.62222	1.83032	1.80222	1.76296	1.5	1.65619	1.62778	1.87906	1.86137	1.94259	1.49097	1.51571	1.55	2.68592	3.01479	2.90556	1	1	1	1		1.58811	1.6639		1.30136	1.25207		1.19291	1.17842		0.678832	0.728216
Q9UIV8	1	1	3	3	3	0.788439	0.779661	0.794681	1.58035	1.50621	1.3883	0.975723	0.910734	0.860638	0.968786	0.870056	0.820213	0.893642	0.876836	0.856383	1.6104	1.43842	1.32234	0.89711	0.988701	0.98617	1.8	1.85311	1.60745	1.04509	1.07684	1.00213
B3EWG5	1		2	2	2	0.93083	0.916961	0.933586	1.77075	1.59541	1.70209	1.61858	1.51413	1.86717	1.36561	1.08127	1.2315	1.22727	1.12191	1.22201	6.24506	5.0371	5.48008	1.37352	1.5159	1.39279	2.96047	2.63074	2.62808	1.27075	1.25265	1.51803
P21399	1	1	5	5	5	1.1738	1.16446	1.18696	0.627948	0.604132	0.686964	0.984279	0.850413	0.885935	0.89607	0.899174	0.943396	0.680349	0.633058	0.639794	0.717031	0.704132	0.721269	0.758952	0.693388	0.754717	0.79214	0.884298	0.885077	1.10393	0.831405	0.87307	1	1	10	10	10	1.05987	1.02055	1.03098	0.875831	0.97032	0.788462	0.882483	0.952055	0.849359	0.844789	0.890411	0.831197
P63167	1	1	1	1	1	0.623063	0.634828	0.626482	0.650341	0.669916	0.675231	0.49535	0.524366	0.55863	0.623063	0.680312	0.66469	0.49349	0.504224	0.472332	0.905766	0.977258	0.916996	0.528828	0.610136	0.642951	0.481091	0.477583	0.556653	0.398016	0.418454	0.474308	1		1	1		1.17079	0.963878		0.849438	1.16255		0.894382	0.880228		1.02022	0.867871
P23142	1	1	12	13	13	0.837984	0.831913	0.848131	0.716279	0.728118	0.72352	0.866667	0.865995	0.901869	0.7	0.711851	0.721963	0.792248	0.811774	0.804517	0.667442	0.662277	0.571651	0.765116	0.757552	0.77648	0.790698	0.753679	0.784268	0.616279	0.622773	0.656542	1	1	15	16	14	0.850698	0.772771	0.843943	1.0333	0.907958	0.98152	1.03974	0.869607	1.00924	0.940924	0.848514	0.88501
Q9BVM4	1	1	4	4	4	1.08463	1.08465	1.10321	1.25056	1.26975	1.29014	1.16481	1.13544	1.18005	1.25835	1.1614	1.21789	1.23831	1.22573	1.27408	0.835189	0.810384	0.853211	0.973274	0.945824	0.980505	1.03341	1.13093	1.1055	1.29733	1.52032	1.46216	1	1	2	3	2	0.944194	0.920322	0.990893	1.28353	1.12086	1.33698	1.0441	1.21755	0.936248	0.806481	0.79051	0.765938
Q8IWA5	1	1	3	4	4	0.742317	0.756757	0.752688	0.833727	0.915541	0.865178	0.628054	0.629223	0.66005	0.895193	0.931588	0.854425	0.983452	1.01267	0.993383	0.699764	0.701858	0.688172	0.935382	0.951858	0.953681	0.648542	0.744932	0.797353	0.670607	0.80152	0.706369	1	1	4	3	3	1.18926	1.28344	1.36119	1.05018	0.964047	1.02228	0.847711	0.614548	0.91922	1.01408	1.19398	1.09564
P00738	1		16	16	17	2.99625	2.93711	2.9588	0.77625	0.738594	0.752809	0.8075	0.796547	0.815231	0.9975	0.979038	0.993758	0.66125	0.635018	0.617978	2.49875	2.47226	2.51186	0.7425	0.704069	0.696629	1.34625	1.39211	1.41948	0.71375	0.710234	0.719101	1	1	10	12	13	0.574694	0.603379	0.552403	1.00898	0.994368	0.981087	0.793469	0.719228	0.678487	0.667755	0.599356	0.661939
P04208	1	1	1	1	1	1.317	1.29017	1.30769	1.07963	1.18565	1.11011	2.92956	2.85179	2.80543	0.908116	0.957878	0.841629	1.86524	1.86739	1.77979	1.07657	1.14665	1.05279	1.43951	1.48986	1.4721	0.975498	1.08424	1.07541	2.72435	2.72855	2.63952	1	1	1	1	1	0.642646	0.597043	0.620096	0.909181	0.755083	0.815311	0.775913	0.735675	0.784689	0.882527	0.978743	0.976077
Q9UJ70	1	1	1	1	1	0.661538	0.675034	0.665025	0.769231	0.735414	0.774103	0.656643	0.678426	0.634061	0.641958	0.618046	0.589022	0.642657	0.576662	0.624208	0.567832	0.546133	0.541872	0.760839	0.689959	0.727657	0.651748	0.658073	0.678395	0.641958	0.606513	0.802956	1	1	1	1	1	1.1665	1.19158	1.12844	1.07457	1.17829	1.04281	0.731359	0.82392	0.70948	0.85189	1.03433	0.920489
P02545	1	1	13	14	15	0.523556	0.532819	0.533747	0.951368	0.979151	0.969744	0.567629	0.597683	0.613654	0.596505	0.57529	0.588829	0.535714	0.571429	0.569434	0.819149	0.816216	0.825446	0.595745	0.622394	0.61986	1.43997	1.47104	1.48642	0.568389	0.555212	0.597362	1	1	14	15	10	0.805664	0.867677	0.767084	0.925781	0.862626	0.810395	0.732422	0.80404	0.713186	1.97363	2.18182	2.02117
P00747	1	1	18	20	22	1.72393	1.70388	1.74048	0.995261	0.988249	0.971165	1.77251	1.73208	1.73818	0.954976	0.921269	0.922722	1.33531	1.31022	1.28604	1.02133	1.03055	0.99308	1.0782	1.09048	1.03576	0.838863	0.86369	0.786621	1.12915	1.11163	1.05767	1	1	21	21	23	0.755078	0.790433	0.80326	0.897252	0.900911	0.892899	1.26045	1.1959	1.22119	0.95221	0.943052	0.926659
P27169	1	1	2	2	2	0.657277	0.670702	0.668023	0.661189	0.702179	0.677787	0.568075	0.578692	0.609439	0.762911	0.787732	0.825061	0.694836	0.711057	0.728234	1.24804	1.22599	1.22701	0.590767	0.673123	0.685924	1.05243	1.10654	1.09439	0.589202	0.614205	0.62083	1	1	1	1	2	0.771513	0.698202	0.730219	1.13353	1.16178	1.12869	0.7636	0.832545	0.870353	0.898121	0.807947	0.812202
P02748	1	1	10	11	9	1.03465	1.02763	1.04954	0.969307	1	0.955511	1.09208	1.24655	1.07887	0.842574	0.975558	0.906977	0.853465	0.876727	0.872599	0.733663	0.894793	0.773509	0.848515	0.962806	0.861476	1.14158	1.18491	1.17189	1.38614	1.45696	1.43984	1	1	9	10	9	0.852704	0.953434	0.935227	0.731876	0.800931	0.793182	1.0023	1.11874	1.08182	0.764097	0.742724	0.807955
P04179	1	1	1	1		1.46557	1.44316		1.24769	1.35789		0.834532	0.843158		0.765673	0.815789		1.29908	1.25895		1.12744	1.28632		1.35457	1.33895		0.663926	0.744211		0.520041	0.437895		1		1	1	2	1.26124	1.27976	1.49947	0.973206	1.0885	0.933474	0.984689	0.931841	1.12777	0.942584	1.13632	0.727561
P55290	1	1	11	13	13	1.0555	1.07872	1.0659	0.921654	0.898936	0.854603	1.12514	1.17234	1.1454	1.0185	0.994681	0.998954	1.38085	1.26596	1.29498	0.973885	0.930851	0.881799	1.18281	1.1266	1.13912	0.895539	0.852128	0.83682	1.32753	1.31809	1.24163	1	1	12	12	12	0.823237	0.882805	0.910318	1.43297	1.2853	1.29508	1.02483	1.00576	0.992285	1.02781	1.01729	0.966249
Q53GD3	1	1	3	3	3	0.75527	0.771574	0.759549	0.730522	0.688663	0.673611	1.18332	1.0736	1.06944	1.022	0.950085	0.972222	1.18332	1.02369	1.07118	0.71494	0.626904	0.751736	1.43905	1.17851	1.26302	0.550871	0.530457	0.549479	0.587534	0.616751	0.571181	1		3	3	3	2.38723	2.33797	2.46767	1.01339	1.04076	1.12931	1.89907	1.8668	1.88901	0.794027	0.734592	0.784483
P01621	1	1	1	1		0.882648	0.868522		0.799398	0.798464		0.987964	1.04798		0.821464	0.930902		0.934804	0.976008		0.750251	0.526871		1.01404	0.973129		1.32999	1.0595		1.50752	1.41651		1	1	1			1.05902			1.1748			1.39501			1.37344
P25311	1		21	21	22	1.92251	1.88889	1.93015	1.12731	1.18033	1.1875	5.07196	4.80874	4.7261	0.97786	1.02004	1.03125	2.07934	2.04918	2.02757	1.18266	1.2204	1.25	1.62731	1.62477	1.60846	0.845018	0.868852	0.9375	2.61439	2.55556	2.68566	1		20	19	19	1.20609	1.14939	1.19151	0.595939	0.67378	0.57971	3.05787	2.82114	3.16563	0.610152	0.635163	0.649068
Q6UVK1	1	1	16	15	14	1.1586	1.16689	1.18508	1.45833	1.44733	1.51243	1.23656	1.3461	1.34807	1.40188	1.38851	1.48066	1.39113	1.38988	1.4268	1.18145	1.19973	1.21133	1.45296	1.45554	1.44199	1.32124	1.36115	1.33564	1.8414	1.92476	1.87017	1	1	10	9	8	1.33236	1.28429	1.41403	1.01365	1.02386	0.907115	1.2768	1.26243	1.39723	0.788499	0.925447	0.788538
P08238	1	1	2	2	2	0.660131	0.652856	0.644914	0.572549	0.531073	0.554063	0.617647	0.698682	0.600128	0.651634	0.565599	0.646193	0.530719	0.501569	0.493282	0.552288	0.48462	0.53167	0.764706	0.755179	0.752399	0.470588	0.390458	0.472809	0.715686	0.697426	0.702495	1	1	4	5	5	1.08577	1.09127	1.16004	0.823751	0.847543	0.95825	1.04524	1.0341	1.00994	0.754948	0.730191	0.770378
P05451	1	1	4	5	5	1.72274	1.69138	1.72875	1.32717	1.28966	1.26221	1.98336	1.8	1.94033	1.31793	1.24828	1.3689	4.02588	3.69828	3.76492	1.11645	1.14828	1.28029	3.72828	3.16207	3.4557	0.794824	0.860345	0.913201	1.46765	1.34483	1.37071	1		3	5	4	0.374212	0.51824	0.453947	0.330764	0.536481	0.436404	1.23826	1.05579	1.0625	0.34548	0.636266	0.688596
Q8NHJ6	1	1	3	3	3	1.21053	1.19016	1.18365	0.971579	0.991257	0.929936	1.11579	1.16831	1.11677	1.08316	1.09836	1.06476	1.20526	1.20874	1.14862	0.770526	0.91694	0.894904	1.14737	1.27213	1.13694	0.866316	0.979235	0.926752	1.15474	1.10383	1.21338	1	1	3	2	2	0.950935	0.949112	0.991841	1.42056	1.4284	1.32284	1.15771	1.1716	1.21678	0.922897	0.905325	0.981352
P00352	1	1	7	7	6	1.09075	1.11507	1.09537	0.866548	0.843836	0.837421	0.733986	0.718721	0.698456	0.874555	0.887671	0.919164	0.884342	0.923288	0.927339	0.948399	1.04658	1.0436	0.919039	0.964384	0.959128	0.882562	0.926027	0.920073	0.696619	0.707763	0.683015	1	1	7	6	7	0.983393	0.978332	1.10466	1.06406	0.829902	0.926052	0.973903	1.12459	1.10239	1.08304	0.937161	1.01138
P31153	1	1	3	3	1	0.889211	0.896992	0.910345	0.677046	0.708271	0.715709	0.621289	0.675188	0.669732	0.84866	0.859398	0.863602	0.595945	0.622556	0.646743	0.580014	0.613534	0.754023	0.632875	0.716541	0.701916	0.687907	0.685714	0.745594	0.707458	0.741353	0.654406	1	1	3	3	3	0.972648	0.898693	0.964539	1.01641	1.04139	0.99696	0.875274	0.896514	0.78926	0.826039	0.823529	0.732523
Q99519	1	1	3	3	3	1.03397	1.01071	1.02938	0.956044	0.923077	0.93046	1.05295	1.03213	0.977473	0.981019	0.930867	0.94809	0.807193	0.801363	0.809011	0.787213	0.666991	0.668952	0.968032	0.874391	0.909892	0.96004	0.969815	0.969638	1.44356	1.52775	1.54946	1	1	6	5	4	0.956725	0.809069	0.734007	1.19532	1.37947	1.29293	1.09006	1.17064	0.988777	0.867836	0.965394	0.98092
Q08AI8	1	1		1	1		0.676749	0.665335		1.28261	1.19728		0.699433	0.589457		0.806238	0.658147		0.724008	0.518371		1.05766	0.789936		0.886578	0.622204		1.1758	0.986422		1.14178	0.959265
P05937	1	1	5	5	5	1.02914	1.00708	1.02815	1.1103	1.01314	1.0438	1.04995	1.08291	1.12826	1.05515	1.0455	1.03128	1.15088	1.10617	1.15328	1.27888	1.10819	1.16371	1.13632	1.07685	1.10636	0.872008	0.885743	0.918665	0.723205	0.785642	0.852972	1	1	4	4	4	0.82988	0.925473	0.854077	1.23337	1.22803	1.19742	0.97928	0.993326	0.947425	1.03162	1.03337	1.06652
P13796	1	1	6	6	5	0.533442	0.521916	0.522746	1.10196	1.12744	1.15302	0.700653	0.670455	0.673284	0.606852	0.613636	0.594706	0.690865	0.768669	0.688999	0.777325	0.776786	0.793218	0.971452	0.969156	1.03143	1.14682	1.03247	1.25145	0.627243	0.635552	0.562448	1		13	12	12	1.04313	1.06583	1.05455	0.826334	0.793417	0.807955	0.961407	0.951192	0.839773	3.15437	3.18729	3.12955
P19957	1	1	1	1	1	0.884036	0.863497	0.878971	2.64307	3.00307	2.83812	1.20331	1.06135	1.02723	1.5256	1.67485	1.48411	1.13404	1.09509	1.04539	2.125	2.36196	2.10741	1.36295	1.37117	1.37216	1.9006	2.14571	2.08472	1.28163	1.28988	1.28896	1	1	2	2	2	0.934813	0.843434	0.831073	1.14286	1.00126	0.960543	1.08877	0.863636	0.906289	2.51872	2.22222	2.21085
P51674	1	1		1	1		0.559961	0.569779		1.206	1.09625		1.37137	1.40616		0.741779	0.791145		0.823985	0.92589		1.01257	0.979788		1.20406	1.20597		1.00193	0.99615		0.749516	0.653513
P13489	1	1	5	4	5	0.806344	0.806423	0.78911	0.75793	0.813559	0.802939	0.760434	0.935772	0.771824	0.83389	0.870651	0.87554	0.770451	0.807315	0.779602	0.847245	0.799286	0.86344	0.86394	0.908118	0.940363	0.809683	0.823372	0.835782	0.897329	1.157	0.982714	1	1	7	9	7	0.995935	0.915237	0.938185	0.867886	0.860747	0.812562	0.916667	0.82442	0.869392	0.965447	0.864783	0.838485
P13667	1	1	3	3	3	1.0879	1.08902	1.11215	1.1087	1.17606	1.09533	1.02647	1.02374	0.995327	0.904537	0.969337	0.819626	0.971645	1.08605	0.972897	0.798677	0.848665	0.782243	1.00378	0.975272	0.946729	0.52741	0.59545	0.531776	1.02174	1.12661	1.09065	1	1	2	2	2	1.47984	1.37212	1.09505	0.79941	0.903711	0.915842	0.990167	1.14343	0.823762	0.816126	0.855567	0.89604
Q9NW97	1	1	1	1	1	0.7514	0.736473	0.753669	1.2766	1.17034	1.07338	1.00112	0.962926	1.06813	1.66853	1.40882	1.51572	1.02464	0.794589	0.827044	0.891377	0.802605	0.881551	1.10078	0.917836	0.980084	1.42105	1.26253	1.32914	1.06271	0.963928	1.05451	1		1	1	1	0.615801	0.521411	0.704225	2.15909	3.0466	3.54366	0.522727	0.453401	0.516901	0.457792	0.502519	0.547887
P50895	1	1	12	12	13	1.13852	1.12868	1.15698	1.17497	1.19485	1.18047	1.2175	1.21936	1.21384	1.22722	1.22917	1.29543	1.24787	1.27328	1.28554	0.961118	1.08333	0.97775	1.29283	1.29657	1.34487	1.29648	1.25858	1.34487	1.59295	1.57108	1.56119	1	1	12	12	11	1.04801	1.03193	1.05888	1.18386	1.15963	1.26963	1.06333	1.08651	1.10744	0.673136	0.659114	0.663223
P61278	1	1		1	1		1.5629	1.53531		1.62473	1.8656		3.27932	3.85421		2.33475	2.62642		1.70789	1.72437		1.23454	1.1754		2.1855	2.29841		2.02772	2.2779		4.36674	4.42141	1			1	1		0.77554	1.14558		1.22734	0.926014		0.671942	0.905728		0.658993	0.455847
Q9NUQ9	1	1	1	1	1	0.573138	0.565749	0.558884	0.775931	0.761468	0.873383	0.517287	0.484404	0.567052	0.511968	0.526606	0.577263	0.708777	0.586544	0.674609	0.619016	0.598777	0.692988	0.731383	0.642202	0.845473	0.464096	0.409786	0.456773	0.746676	0.540673	0.560926	1	1		1			1.12933			0.804481			1.29328			1.31161
P11717	1	1	12	12	11	0.870938	0.872115	0.890772	0.843083	0.905769	0.858757	0.951718	0.982692	0.992467	0.924791	0.925	0.950094	0.934076	0.8875	0.932203	0.778087	0.841346	0.839925	0.966574	0.971154	0.944444	0.999071	1.14038	0.997175	1.01578	1.09038	1.00942	1	1	13	15	12	0.860075	1.01388	0.985915	1.12966	1.22993	1.38229	1.00466	1.01189	1.01811	0.847015	0.859267	0.870221
P10109	1	1	2	2	2	0.9947	1.00258	1.01996	0.924912	0.866609	0.984574	0.928445	0.94148	0.952813	0.757067	0.731497	0.770417	1.02562	1.02754	1.05989	0.637809	0.623064	0.672414	0.801237	0.812392	0.878403	0.698763	0.639415	0.736842	1.06625	0.962134	0.999093	1		2	1	3	0.754005	0.491885	0.64638	1.61442	2.52559	1.54774	0.641876	0.543071	0.487933	0.985126	0.590512	0.836306
P01133	1	1	28	29	29	0.692529	0.698605	0.710377	1.27299	1.27535	1.2934	0.733716	0.741395	0.772642	1.4272	1.41488	1.39528	0.838123	0.826047	0.845283	0.840038	0.746977	0.733962	0.883142	0.873488	0.881132	1.03736	0.989767	0.985849	0.854406	0.735814	0.815094	1	1	27	29	28	1.01283	1.01589	1	1.78824	1.71928	1.82186	0.789305	0.820975	0.787978	1.00321	1.00636	1.06776
P49419	1	1	3	3	2	0.990638	0.984298	1.00914	0.730213	0.690083	0.729842	0.782979	0.738843	0.724855	0.829787	0.780992	0.758936	0.87234	0.885124	0.85453	0.810213	0.757851	0.891106	0.88	0.832231	0.784705	0.86383	0.905785	0.896924	0.75234	0.68843	0.661679	1	1	4	5	4	0.937931	0.90936	1.05307	0.806897	0.761576	0.640596	1.19015	1.30443	1.14246	0.942857	0.907389	0.997207
Q969X1	1	1	1	1	1	0.72449	0.739312	0.721672	0.890816	0.823775	0.90429	1.44082	1.39833	1.49395	0.821429	0.920751	0.90319	1.03878	1.02294	1.0495	0.622449	0.595412	0.69747	1.45	1.53285	1.60066	0.953061	0.966632	1.0473	1.26327	1.42857	1.58306	1	1	1	1	1	1.74307	1.97059	1.54545	1.19936	1.05777	1.05253	1.38806	1.72689	1.21919	1.0064	1.03992	0.859596
Q9UHC6	1	1	1	1		0.879765	0.896154		0.772239	0.743269		1.37341	1.37212		0.766373	0.7375		0.774194	0.891346		1.31183	0.963462		1.11535	1.14135		0.701857	0.740385		1.08113	1.12885		1	1	1	1		1.53514	1.4175		1.16081	0.915836		1.94459	1.56368		1.22838	0.994463
Q92859	1	1	5	6	4	1.0726	1.04497	1.06031	1.15574	1.13964	1.04101	1.16745	1.18225	1.13752	1.25293	1.20355	1.12063	1.23536	1.19408	1.15078	1.00117	1.0142	1.33655	1.27283	1.2497	1.20024	1.13232	1.18935	1.32449	1.42037	1.61657	1.6924	1	1	3	3	2	0.932651	1.12296	1.20858	0.872975	1.06916	1.11891	0.988917	1.20173	1.28363	0.753623	0.935639	0.825536
Q9NYL4	1	1	1	1	1	1.48525	1.44985	1.48079	1.61504	1.58967	1.25828	1.32743	1.15198	1.12583	1.89823	1.72796	1.66093	1.34366	1.45593	1.25828	2.17699	2.53647	1.91258	1.32448	1.48936	1.30464	1.66372	1.7614	1.3894	0.912979	1.03343	0.854305
Q15375	1	1	5	5	5	0.957492	0.949239	0.933054	1.12327	1.10051	1.11297	1.1796	1.00406	1.12762	1.19979	1.17259	1.12971	1.21041	1.14822	1.159	0.743889	0.75533	0.753138	1.09245	1.03046	1.07741	0.941552	0.908629	0.978033	1.17853	1.08325	1.18828	1	1	2	2	2	0.956075	0.785515	0.751361	1.19907	1.08728	0.941924	0.994393	1.00557	0.958258	0.964486	1.08264	0.927405
P17936	1	1	7	6	7	1.08333	1.06224	1.08951	0.873457	0.937759	0.843621	1.04218	0.977178	0.996914	1.5	1.55083	1.53704	1.10597	1.10581	1.08128	0.872428	0.865145	0.839506	1.0751	1.12344	1.10185	0.834362	0.824689	0.875514	0.901235	0.926349	0.921811	1	1	9	8	8	0.705882	0.709109	0.771875	0.980042	0.876592	0.990625	0.733193	0.713026	0.814583	0.641807	0.571988	0.634375
P02538	1	1	2	2	2	0.182662	0.178338	0.178725	0.448816	0.482003	0.490803	0.214971	0.172775	0.147762	0.21977	0.198626	0.197731	0.198017	0.180628	0.16401	0.261356	0.32199	0.260883	0.210813	0.205825	0.197118	0.241203	0.307264	0.240956	0.221689	0.224804	0.211833	1		3	3	3	0.601392	0.56323	0.600783	0.580517	0.501946	0.576321	0.570577	0.54572	0.571429	4.21372	4.34047	4.03033
P45381	1	1	1	1	1	1.46277	1.44858	1.42469	1.05498	1.02626	0.903766	1.09737	1.01422	0.894351	1.29897	1.15427	1.20502	0.996564	1.00547	0.920502	0.965636	0.851204	0.787657	1.24284	1.15646	1.10565	1.26804	1.1849	1.18305	1.06873	1.09956	1.03452	1	1	2	2	2	0.996625	1.23015	0.975506	0.995501	1.0702	1.01065	1.01687	1.19217	0.86049	0.847019	0.680092	0.700745
P01620	1	1		4	4		1.45932	1.48724		0.975066	0.934949		1.58793	1.60842		1.18766	1.1352		1.4895	1.53316		1.06168	0.910714		1.31496	1.28061		1.11549	1.00255		1.93045	1.86224	1	1	3	3		0.955179	0.988		1.05677	0.978		1.40637	1.535		1.14741	1.168
Q9BRK5	1	1	7	7	6	0.961658	0.966351	0.986243	1.17409	1.19348	1.17143	0.86943	0.911672	0.980952	1.10881	1.11882	1.17884	0.905699	0.931651	0.984127	0.780311	0.842271	0.810582	1.0342	1.04627	1.11111	1.32332	1.31966	1.22963	1.20622	1.18507	1.12804	1	1	11	11	10	0.914579	0.919588	0.977053	1.68565	1.44639	1.79589	0.905467	0.852577	0.996377	0.671982	0.643299	0.716184
O43653	1	1	1	2	1	1.48818	1.45108	1.48172	0.378999	0.466766	0.385373	0.929068	1.01568	0.946554	0.856745	0.863331	0.868495	0.374826	0.465273	0.419128	0.777469	0.85885	0.783404	0.367872	0.424197	0.381153	0.421419	0.501867	0.40436	0.359527	0.42121	0.362869	1		1	1	2	2.02058	1.97817	1.76398	1.46296	1.46521	1.30345	0.40192	0.410641	0.746711	0.335391	0.330832	0.553454
Q9Y6H1	1	1	2	1	2	0.7424	0.735454	0.755187	0.7496	0.719938	0.740249	0.752	0.629946	0.785892	0.9784	0.944143	0.895436	0.8504	0.854926	0.917842	0.4968	0.470132	0.629876	0.8416	0.855702	0.86888	0.7272	0.728472	0.787552	0.8616	0.820016	0.917012	1	1	1	1	1	0.738542	0.648485	0.737255	1.03333	1.08283	1.09608	0.764583	0.688889	0.789216	0.828125	0.776768	0.670588
P12821	1	1	5	7	6	1.24602	1.25738	1.27948	0.763521	0.750763	0.755459	1.14634	1.08138	1.17249	1.01803	0.886063	1.00655	1.33722	1.19939	1.33297	0.823966	0.768057	0.883188	1.16543	1.11394	1.18341	1.06575	1.03866	1.15939	1.0403	1.07731	1.14192	1	1	8	5	7	1.42579	1.42002	1.34713	1.05732	1.20131	1.30255	1.33572	1.53863	1.22293	0.932446	0.969532	0.946921
P07686	1	1	9	11	10	1.08917	1.08999	1.06421	0.814957	0.869565	0.800755	0.884947	0.962588	0.934844	0.880153	1.02224	0.938621	1.13902	1.19009	1.06421	1.06616	1.08291	1.03966	1.21189	1.2912	1.14164	0.733461	0.758342	0.660057	0.767018	0.844287	0.798867	1	1	8	8	8	1.44713	1.52017	1.44127	0.792548	0.809721	0.85904	1.52568	1.52223	1.47089	0.760322	0.805584	0.771195
P07320	1	1	1	1		1.26291	1.23885		2.19875	2.18561		1.53208	1.34964		1.77308	1.53525		2.03286	1.90791		1.10955	0.992806		1.64476	1.44892		1.55086	1.21583		1.54304	1.51367
P00167	1	1	3	2	2	0.522184	0.518233	0.532198	0.545392	0.52244	0.672095	0.614334	0.62202	0.651369	0.479181	0.514727	0.53738	0.599317	0.659888	0.595855	0.868259	0.902525	0.856403	0.636177	0.708976	0.745374	0.865529	0.880084	0.941525	0.696928	0.684432	0.870466	1	1	3	3	3	0.985417	1.02948	1.06557	0.955208	0.950873	1.03607	0.723958	0.771834	0.82623	0.583333	0.719432	0.708197
P11766	1		1	2	4	1.08075	1.06889	1.09865	0.673396	0.691852	0.839462	0.592646	0.606667	0.794619	0.752704	0.734074	0.820628	0.727469	0.633333	0.87713	0.769286	0.771111	0.909417	0.637347	0.620741	1.07892	0.603461	0.806667	0.795516	0.372747	0.474074	0.75426	1	1	4	3	2	0.908629	0.78934	0.775064	1.60406	1.6802	1.75707	0.955584	0.755076	0.70437	0.895939	0.941624	0.883033
Q14108	1	1	2	2	2	1.30217	1.30022	1.27018	1.10148	1.0216	1.02691	0.921323	0.841253	0.811625	1.16078	1.10043	1.13455	1.17902	1.08639	1.08719	1.12657	1.10799	1.05382	1.06157	0.99568	1.03552	1.29532	1.22786	1.22282	1.25314	1.11771	1.11948	1	1	1		2	1.35105		1.73706	0.807422		0.857445	1.25577		1.34636	1.12638		1.25871
P06213	1	1	1	1	1	0.947084	0.921162	0.938034	1.07883	1.09025	1.07158	1.11987	0.946058	1.09509	1.12527	1.11307	1.07158	1.10151	1.05394	1.09081	0.914687	0.795643	0.805556	1.13607	1.23444	1.26496	0.975162	0.973029	0.988248	1.40173	1.24481	1.35791	1	1		1			0.734388			0.83597			0.852623			0.682764
Q9NPH3	1	1	5	5	5	0.97561	1.00337	0.986828	1.00333	0.957255	0.951701	1.30044	1.29809	1.21954	0.957871	0.933633	0.929748	1.10865	1.08549	1.08672	1.00333	1.00225	0.863886	1.06319	1.13161	1.10867	1.01663	1.05062	1.08782	1.65632	1.78628	1.74094	1	1	4	4	4	0.806897	0.851816	0.890398	1.10345	1.30913	1.36081	0.980296	0.935231	0.973812	1.02562	0.955839	1.00388
P17927	1	1	3	3	4	1	0.996948	1.02299	1.04902	0.945066	1.09655	0.891068	0.858596	1.02989	1.10349	1.01628	1.08966	0.956427	0.936928	1.1092	0.839869	0.969481	1.06782	1.06754	0.998983	1.17816	1.57734	1.4354	1.39655	1.4085	1.01424	1.50345	1		3	4	1	1.1051	1.24888	1.39875	1.38776	0.894619	0.500519	0.839796	1.06839	0.869159	0.956122	1.35314	0.870197
P63244	1	1	2	2	2	0.569829	0.579501	0.563418	0.660738	0.628778	0.716956	0.802372	0.823916	0.739653	0.565217	0.565703	0.575434	0.572464	0.545335	0.61482	0.575099	0.560447	0.604139	0.623847	0.627464	0.688251	0.592227	0.56636	0.588117	0.626482	0.672142	0.585447	1		1	1	1	1.21693	1.16251	1.48222	0.608466	0.620802	0.658889	0.861376	0.836403	0.91	0.668783	0.595883	0.704444
P21695	1	1	6	6	6	1.12179	1.14717	1.15203	0.758013	0.739623	0.801626	0.683494	0.646038	0.695122	0.908654	0.824906	0.941463	0.655449	0.578868	0.630894	0.709135	0.623396	0.723577	0.717949	0.632453	0.719512	0.797276	0.776604	0.805691	0.661058	0.578113	0.660976	1	1	7	7	8	1.23196	0.992337	0.873798	1.22036	1.25798	1.17788	0.920103	0.888889	0.908654	0.856959	0.837803	0.817308
P31995	1	1		1	1		1.61128	1.64444		0.858556	0.89899		1.05737	1.18081		0.782394	0.79596		0.864491	0.872727		0.715134	0.642424		0.777448	0.862626		1.03264	1.0303		1.18991	1.17273
Q9UNW1	1	1	4	3	4	0.868033	0.876233	0.851562	0.794262	0.810762	0.883681	0.67459	0.774888	0.81684	0.998361	0.952466	0.969618	0.913934	0.975785	0.94184	0.701639	0.774888	0.802951	0.816393	0.919283	0.866319	0.765574	0.898655	0.769097	0.664754	0.98565	0.777778	1	1	4	3	3	0.954495	1.23423	0.888407	1.29301	0.998999	1.1766	1.03552	1.05906	1.04334	0.948946	0.816817	0.954496
P26232	1	1	1	1	1	0.559615	0.553306	0.543658	0.933333	1.08907	0.991714	0.507692	0.58502	0.547482	0.572436	0.629555	0.556405	0.510256	0.549258	0.519439	0.53141	0.504723	0.486297	0.504487	0.587045	0.537285	0.733333	0.646424	0.594009	0.557051	0.603239	0.597196
Q01151	1	1	3	3	3	1.50599	1.52584	1.48187	1.81737	1.6383	1.71148	1.48653	1.57599	1.45468	1.51497	1.67477	1.64199	1.46407	1.39818	1.45921	1.26497	1.32523	1.34894	1.66467	1.76596	1.73414	1.29341	1.40578	1.25378	1.95958	1.88754	2.02115	1	1	2	2	2	1.30968	1.34703	1.3425	0.741014	0.7379	0.765655	1.0765	1.18995	1.09298	0.533641	0.475799	0.59962
Q13621	1	1	5	5	5	0.948039	0.92148	0.927239	0.903922	0.84657	0.878731	0.990196	0.973827	1.05877	0.923529	0.873646	0.858209	1.10098	1.06047	1.08302	0.852941	0.776173	0.741604	1.1402	0.99639	1.0653	0.988235	0.76444	0.793843	0.955882	0.812274	0.922575	1	1	7	6	6	0.935236	1.04412	1.05626	1.40615	1.28281	1.4822	0.862788	1.01244	0.905855	0.796926	0.823529	0.910448
P26038	1	1	20	18	19	0.75495	0.753215	0.774026	0.838284	0.818328	0.916017	0.732673	0.727492	0.776623	0.725248	0.711415	0.758442	0.79868	0.737942	0.833766	0.712871	0.700965	0.730736	0.783828	0.754823	0.869264	1.07673	1.00965	1.12554	0.826733	0.823955	0.873593	1	1	20	18	20	1.06748	1.03593	1.05025	1.11247	1.03593	1.04138	0.777096	0.773453	0.780296	1.19836	1.18563	1.10246
P02753	1	1	8	7	8	1.04158	1.01339	1.03945	0.969854	0.992791	1.07676	1.14657	1.07106	1.15245	1.26611	1.25953	1.29424	1.18087	1.13594	1.16525	0.864865	0.872297	0.880597	1.13514	1.1277	1.16418	0.723493	0.738414	0.752665	1.06549	1.08754	1.13646	1	1	8	9	8	0.791411	0.768912	0.742655	1.24029	1.29534	1.2381	1.16769	1.20104	1.12158	0.867076	0.840415	0.921986
P08473	1	1	15	15	13	1.21981	1.18319	1.20563	0.787736	0.764873	0.78216	0.996226	0.979226	0.984977	0.904717	0.892351	0.917371	0.962264	0.950897	0.964319	0.789623	0.799811	0.777465	0.965094	0.965061	0.968075	0.862264	0.886686	0.844131	0.94717	1.02172	0.946479	1	1	17	21	18	1.11404	1.38074	1.16685	1.04057	1.04143	1.08788	1.11513	1.20493	1.12347	0.917763	0.914894	0.952169
P08865	1	1	1	1	1	0.827375	0.826454	0.849199	1.01634	0.864916	0.821866	1.06129	0.813321	0.906692	0.933606	0.970919	0.983035	1.00919	0.935272	0.923657	1.12462	0.816135	0.915174	0.9857	0.969981	0.959472	1.23085	1.2561	1.14138	1.02554	0.926829	0.924599	1		1	1	1	1.48348	1.25975	1.0258	0.911411	1.04125	0.843137	1.11862	0.96544	0.757482	0.690691	0.828317	0.728586
Q02413	1	1	8	7	8	0.877665	0.903071	0.881197	1.02873	1.03647	1.06922	0.828545	0.90691	0.846586	0.794254	0.833013	0.797007	0.903614	0.97025	0.875585	0.904541	0.963532	0.913938	0.848934	0.896353	0.843779	1.03429	1.00576	1.00187	1.04727	1.08157	1.12535	1	1	9	10	9	0.993952	1.04389	1.06256	1.26008	1.17032	1.09231	1.07762	1.11912	1.11179	1.00706	1.00731	0.962051
Q8TDQ0	1	1	8	8	8	1.18193	1.17324	1.14713	1.29703	1.19833	1.23325	1.21287	1.1135	1.15072	1.26114	1.15651	1.13038	1.34035	1.2724	1.30861	1.24876	1.10633	1.16866	1.26361	1.24731	1.22129	1.21782	1.24731	1.16986	1.35149	1.4313	1.43182	1	1	7	7	6	0.970976	0.987035	0.953728	0.923483	0.876404	0.85347	1.17766	1.14175	1.1551	0.792436	0.770095	0.82605
P19835	1	1	10	9	9	0.715732	0.71309	0.733687	0.820093	0.792998	0.805008	0.680685	0.65449	0.617602	0.929128	0.944444	0.908194	0.71729	0.685693	0.695751	0.753115	0.722983	0.735205	0.798287	0.762557	0.763278	0.725078	0.688737	0.704097	0.649533	0.645358	0.62519	1	1	14	12	15	0.815385	0.829466	0.81362	2.51716	2.51508	2.60812	1.06982	0.972158	1.09677	0.782249	0.722738	0.734767
P60660	1	1	3	2	3	0.452245	0.464351	0.451749	0.740038	0.669714	0.633896	0.452245	0.476539	0.46924	0.511069	0.516149	0.5193	0.523087	0.457038	0.502413	0.537002	0.538696	0.562123	0.743201	0.68312	0.653197	0.845035	0.780622	0.696622	0.521189	0.507008	0.54222	1	1	5	6	5	0.990584	0.942096	0.998111	0.993409	0.960478	0.970727	0.677966	0.70864	0.641171	0.826742	0.770221	0.778093
Q86VB7	1	1	4	2	4	2.07297	2.07803	2.01961	1.73466	1.39162	1.65033	2.15257	1.75723	2.14542	1.74627	1.40751	1.80882	2.08126	2.0578	2.06863	1.28524	1.31792	1.43301	1.69983	1.36127	1.67484	1.2272	0.872832	1.09641	1.58541	1.20376	1.44281	1			1	1		1.3714	1.04123		0.571031	0.872483		2.24791	1.36433		0.347261	0.8907
Q9UEF7	1	1	4	4	4	0.883629	0.911133	0.890944	0.972387	0.963867	0.94742	0.939842	0.930664	0.961052	1.08284	1.07617	1.04674	0.906312	0.87207	0.869523	0.742604	0.723633	0.745862	0.776134	0.751953	0.720545	1.48521	1.44922	1.43038	1.07199	1.08691	1.12463	1	1	4	4	3	0.953893	1.01546	0.910204	1.02152	1.27111	1.09694	0.994877	1.2283	0.881633	0.78791	0.939358	0.790816
Q9BXD5	1	1	1		1	0.893667		0.873374	0.658327		0.724198	0.734949		0.752819	0.726349		0.78144	0.587959		0.717259	0.989054		1.10928	0.720876		0.810061	0.827209		1.12229	0.680219		0.78144	1	1	1	1	1	1.06207	0.960499	1.06659	0.895402	0.720374	0.880361	0.931034	0.893971	0.975169	1.22989	1.25052	1.1851
P07195	1	1	8	9	9	1.23466	1.19514	1.21536	0.779783	0.762982	0.867978	0.879964	0.773032	0.88764	0.92509	0.755444	0.95412	0.75361	0.763819	0.837079	1.23466	0.879397	1.18258	0.861011	0.816583	0.924157	0.728339	0.764657	0.821161	0.628159	0.664992	0.674157	1	1	11	10	10	0.911017	0.934735	0.872131	0.932203	0.96792	0.948634	1.02331	1.0177	0.979235	0.791314	0.798673	0.777049
P55287	1	1	14	15	14	1.33017	1.32996	1.29258	0.89346	0.87247	0.862069	1.31118	1.27126	1.32706	0.787975	0.787449	0.807732	1.22363	1.21053	1.21839	0.708861	0.648785	0.672936	0.940928	0.938259	0.977011	0.718354	0.674089	0.704284	1.63397	1.38866	1.58516	1	1	15	15	13	0.709586	0.687443	0.653043	0.828947	0.821265	0.808356	1.09774	1.11641	1.05359	1.01034	0.865261	0.859219
P54802	1	1	15	14	14	1.09419	1.06045	1.08696	1.08762	1.04666	1.07246	1.07229	1.00636	1.07692	0.914567	0.883351	0.929766	1.04053	1.0106	1.09588	0.855422	0.845175	0.953177	1.15991	1.13256	1.1806	1.13801	1.10498	1.0981	1.58927	1.51432	1.6544	1	1	11	9	11	1.006	1.09771	1.04322	1.008	0.934197	0.95776	1.043	1.09073	1.09037	1.042	0.96012	1.00295
Q9Y2J2	1	1	1		1	0.700839		0.717349	0.787512		0.907407	0.996272		1.04386	1.04567		1.06043	0.841566		0.890838	0.759553		0.947368	1.01678		0.977583	0.920783		0.924951	1.25163		1.27583	1	1	1	1	1	1.33892	1.14902	1.35673	0.806897	0.737255	0.647115	1.02759	1.03824	0.951923	0.517241	0.587255	0.530769
Q6UXB4	1	1	1	1	1	1.93881	1.96875	2.00365	1.77629	1.64706	1.66606	1.77629	1.68015	1.68796	3.07457	2.80882	2.82117	3.09943	3.10662	2.89781	1.59847	1.54596	1.50912	3.52581	3.22059	3.19891	0.705545	0.702206	0.757299	0.625239	0.700368	0.706204	1	1	1	2	2	2.21492	2.02941	2.40235	0.994112	1.08012	1.14728	1.31011	1.3002	1.44397	0.460255	0.506085	0.469584
O96033	1	1	2	2	2	0.868668	0.884615	0.897824	0.702627	0.769231	0.761589	1.03189	1.15286	1.02271	1.25797	1.35207	1.28855	0.743902	0.813609	0.786187	0.787992	0.788955	0.802271	0.909006	0.927022	0.821192	0.829268	0.874753	0.82403	1.25047	1.2998	1.25544	1	1	1	1	2	1.23363	1.25616	1.05165	0.758407	0.691021	0.877115	1.15398	1.12236	0.923419	0.656637	0.623239	0.657168
Q99961	1	1	1	1	1	0.744634	0.769667	0.758801	0.904515	1.03082	0.917603	0.46114	0.589619	0.58427	0.749075	0.825629	0.730337	0.595115	0.625304	0.568539	0.817172	0.904298	0.750562	0.560326	0.647202	0.59176	1.08586	1.15247	1.0839	0.484086	0.566099	0.504869
P01860	1	1	4	5	5	0.980392	0.948946	0.970199	1.03595	0.984462	1.03311	1.08388	1.09767	1.10927	0.993464	1.04218	0.985651	1.18192	1.21754	1.18543	1.01089	1.01221	1.03642	1.08279	1.14317	1.07616	1.18627	1.32852	1.24614	1.33769	1.32408	1.39404	1	1	4	4	4	0.885024	0.801708	0.793008	1.0744	1.14706	1.08924	1.01643	0.912713	0.880405	1.03575	1.12334	1.09936
P11142	1	1	6	8	8	0.821429	0.842235	0.815705	0.898539	0.907149	0.875	0.722403	0.734593	0.770833	0.766234	0.779786	0.745994	0.731331	0.751027	0.753205	0.879058	0.884963	0.834936	0.786526	0.82991	0.802885	0.806818	0.792112	0.758814	0.704545	0.695152	0.654647	1	1	8	7	7	1.13354	1.12176	1.26343	0.876656	0.855225	0.91219	0.815494	0.835091	0.868802	1.11111	1.01726	1.04236
P53990	1	1	6	6	6	0.829883	0.821273	0.848908	0.884788	0.841325	0.852402	0.637264	0.612903	0.587773	0.989199	0.953793	0.937118	0.979298	0.922406	0.958952	0.954995	0.935484	0.935371	0.877588	0.820401	0.829694	0.989199	1.00262	1.00611	0.858686	0.808195	0.775546	1	1	8	7	6	1.00827	1.01645	1.05652	1.07445	1.0777	1.11851	0.761029	0.765082	0.748405	0.788603	0.767824	0.751139
P02818	1	1	1		1	1.84222		1.79802	2.65245		2.43762	2.29851		2.09307	2.78891		2.56238	2.46695		2.35644	1.48401		1.19604	2.13006		2.03168	2.60341		2.38218	2.05544		1.94455
P62877	1	1	1	1	1	0.555556	0.536932	0.544242	0.667423	0.637784	0.602528	0.774754	0.71875	0.741573	0.823885	0.78054	0.747893	0.676493	0.606534	0.667135	0.783825	0.747869	0.775281	0.851852	0.774858	0.832163	0.665911	0.689631	0.525281	0.758881	0.610085	0.586376
Q9Y2T3	1	1	3	3	3	1.91564	1.89713	1.85239	1.00675	1.13517	0.907484	1.39483	1.3756	1.25468	0.896513	1.05861	0.83368	0.904387	1.06699	0.809771	1.14623	1.33493	1.0842	0.844769	1.06818	0.823285	0.943757	0.970096	0.838877	1.19685	1.05383	0.989605	1	1	5	5	5	1.45833	1.49031	1.52602	0.85307	0.942987	0.937783	1.04605	1.14025	1.12896	0.685307	0.776511	0.707014
Q92673	1	1	12	11	12	0.975446	0.942503	0.963883	1.17411	1.1522	1.13318	1.07366	1.10147	1.24944	1.27232	1.2221	1.23025	1.07143	1.05524	1.13431	1.02567	1.14769	1.0079	1.16518	1.17024	1.17043	1.06808	1.09357	0.989842	1.33371	1.39121	1.40745	1	1	17	12	14	1.04067	0.999009	1.04802	1.12096	1.07334	1.15553	0.91658	0.927651	0.93737	0.86757	0.824579	0.9238
P21283	1	1	1		2	1.11956		1.09229	0.665083		0.849462	0.901029		0.891577	0.733967		0.905018	0.685669		0.854839	0.749802		0.851254	0.83848		0.887993	0.584323		0.783154	0.639747		0.844086	1	1	3	3	3	0.839352	0.805435	0.916667	1.78207	1.325	1.63929	0.768369	0.704348	0.839286	1.30884	1.16413	1.24286
Q6UXI9	1	1	2	2	2	1.2895	1.2532	1.29435	1.08535	1.21867	1.25269	1.38293	1.30563	1.3293	1.17532	1.40026	1.51882	1.11303	1.21355	1.24731	1.2526	1.21867	1.26478	1.07382	1.46292	1.44355	0.975779	1.26726	1.52957	1.18685	1.44757	1.56317	1			2	1		0.889918	2.8301		1.01543	0.875405		0.992798	1.83172		0.988683	0.909385
P05362	1	1	5	5	4	1.08458	1.07439	1.11169	0.989293	0.968119	0.947808	1.17559	1.19341	1.12213	0.974304	0.928799	0.97286	1.03961	1.00744	0.926931	0.913276	0.873539	0.829854	0.995717	0.950053	0.982255	1.10171	1.13815	1.18163	1.43255	1.49203	1.36326	1	1	3	4	4	0.667321	0.60536	0.852329	1.01178	1.21904	1.30426	0.903827	0.794824	0.729435	0.599607	0.529575	0.680872
Q9NUM4	1		1	1	1	0.886185	0.894504	0.916929	0.585557	0.368288	0.34613	0.634223	0.587492	0.563877	0.638932	0.427037	0.485211	0.824961	0.700569	0.736941	0.974097	0.301958	0.315293	1.30534	1.44157	1.37319	0.383046	0.162982	0.1309	0.618524	0.432091	0.425425	1		2	2	2	0.771218	0.705742	0.738761	1.27183	1.13038	1.28311	0.910209	0.938995	0.799514	0.674047	0.755981	0.81774
Q6UX06	1	1	7	5	5	0.678761	0.700272	0.679558	0.746018	0.781108	0.753223	0.700885	0.773842	0.709024	1.23009	1.10536	1.2523	0.979646	0.997275	1.03315	0.740708	0.756585	0.732044	1.18761	1.20708	1.31584	0.764602	0.86921	0.804788	0.821239	0.891008	0.928177	1		8	8	8	3.95272	4.2812	3.7554	1.89828	2.01053	1.93957	1.49284	1.44361	1.34245	1.01289	1.10827	1.09353
P17050	1	1	3	3	3	1.79048	1.72867	1.76895	0.805952	0.767773	0.843521	1.19762	1.09834	1.1088	1.23095	1.30687	1.24205	1.69524	1.66469	1.63447	1.10476	1.21564	1.21394	1.74643	1.68483	1.74572	0.55119	0.603081	0.756724	0.782143	0.778436	0.91198	1	1	2	4	3	1.32969	1.29909	1.35044	0.762661	0.774421	0.702807	1.70308	1.60121	1.74153	0.822244	0.843907	0.808325
P08236	1	1	7	7	7	1.64422	1.62225	1.68054	1.05836	0.994493	1.02362	0.85073	0.801762	0.861642	1.35017	1.34031	1.35771	1.17508	1.14317	1.21035	1.00561	0.98348	1.05174	0.991021	0.952643	1	0.976431	1.01542	0.944882	1.17059	1.16079	1.11699	1	1	6	7	7	1.27697	1.20562	1.25412	0.673237	0.631896	0.616255	1.34751	1.35406	1.37037	1.25311	1.15246	1.2572
P13611	1	1	7	6	6	1.20233	1.18103	1.1596	1.393	1.31158	1.33666	1.25422	1.13916	1.21072	1.5655	1.33867	1.45511	1.40337	1.34975	1.298	1.29961	1.0936	1.24314	1.4799	1.41872	1.41521	1.13489	1.24261	1.14963	1.23735	1.24015	1.1995	1	1	3	8	6	0.877551	1.05287	1.1704	0.919295	0.815861	0.780269	1.00371	0.991796	1.01525	1.3256	1.22698	1.1722
Q9Y2S2	1	1	4	3	4	0.921619	0.954987	0.944154	0.784668	0.831421	0.818499	0.835487	0.786408	0.878709	0.901809	0.952339	0.836824	0.698536	0.68579	0.697208	0.704565	0.731686	0.773997	0.828596	0.804943	0.827225	1.05685	1.09709	0.988656	0.88286	0.980583	0.960733	1	1	4	3	2	1.08814	1.2474	1.3586	1.1209	0.946821	1.05897	1.02147	1.0289	1.11552	0.718644	0.714451	0.654633
O95865	1	1	9	10	10	1.00475	1.02092	1.04217	0.864198	0.912351	0.89759	1.40266	1.40936	1.45382	0.985755	0.992032	1.02209	0.722697	0.800797	0.785141	0.483381	0.544821	0.526104	0.929725	0.991036	0.978916	0.814815	0.901394	0.906627	1.2887	1.38845	1.4257	1	1	9	8	10	0.805616	0.825314	0.811075	1.34233	1.15586	1.26927	0.962203	1.00941	1.07166	0.710583	0.761506	0.777416
Q7Z2Y8	1			1	1		3.53277	3.44218		0.679612	0.64059		1.75243	1.49433		0.445388	0.375283		1.57888	1.44898		0.783981	0.800454		0.695388	0.638322		0.436893	0.357143		1.23058	1.14059	1				1			0.55376			0.315724			1.35301			1.04164
P15153	1	1	1	1	1	0.669458	0.680947	0.656335	0.478504	0.480834	0.480696	0.415969	0.423337	0.382817	0.407594	0.416573	0.384448	0.788386	0.754228	0.734095	0.549972	0.572717	0.507341	0.443328	0.457723	0.439913	0.425461	0.447012	0.442632	0.404243	0.40248	0.408918	1	1	2	1	1	1.03799	1.20957	1.19112	1.17454	1.85252	1.30992	0.914784	1.08021	0.847107	1.10062	1.52393	0.941116
Q10589	1	1	2	2	2	1.12818	1.16667	1.16314	1.22246	1.24628	1.31568	0.745763	0.734607	0.729873	0.925847	0.829087	0.882415	0.902542	0.955414	0.929025	1.1536	1.13482	1.1822	0.920551	0.856688	0.847458	1.50847	1.55308	1.54449	1.08475	1.13907	0.998941	1	1	2	1	1	0.718182	0.740851	0.798787	1.19394	0.990109	1.01112	0.921212	1.0277	0.997978	1.30606	1.41741	1.37917
P60033	1	1	2	1	2	0.764362	0.738679	0.74212	0.95813	0.845283	0.918816	0.936709	0.849057	0.952245	1.00779	0.982075	1.03152	1.04187	0.909434	0.954155	0.94742	0.924528	0.831901	1.19766	1.07358	1.26074	0.842259	0.978302	0.816619	1.0409	1.13302	1.04298	1	1	2	2	2	1.44935	1.5407	1.36727	0.864594	0.834171	0.92515	1.23671	1.1809	1.1986	1.30893	1.26633	1.24551
O15162	1	1	4	3	4	1.34168	1.29225	1.31656	1.2428	1.08685	1.17546	1.17772	1.08451	1.17669	1.20526	1.13615	1.16074	1.29537	1.2993	1.31656	1.25031	1.03169	1.10307	1.36045	1.26643	1.35951	1.1214	1.06103	1.13497	1.52065	1.48005	1.52638	1	1		1	2		0.775701	1.06435		1.09346	0.900844		1.06542	1.5865		0.654206	0.771097
O95980	1	1	3	5	4	0.947988	0.983923	0.970913	1.13739	1.15756	1.06018	0.976447	1.11361	1.01404	1.28067	1.32797	1.23671	0.947007	1.04287	0.974925	0.801766	0.860665	0.796389	1.12365	1.23901	1.17151	0.941119	0.93462	0.867603	0.900883	1.05788	0.937813	1	1	4	2	5	0.824115	0.835294	0.779333	1.48783	2.32941	1.39935	0.673673	0.726797	0.801938	0.715708	0.904575	0.699677
P35555	1	1	37	36	39	1.0783	1.03922	1.06667	1.15772	1.11765	1.13	1.16219	1.11547	1.16889	1.28859	1.26253	1.27667	1.26957	1.21569	1.28111	0.9217	0.905229	0.927778	1.33221	1.28649	1.33556	0.884787	0.874728	0.87	1.0906	1.07625	1.05333	1	1	30	32	29	0.798283	0.757401	0.713946	0.866953	0.841283	0.806656	0.901288	0.900493	0.832805	0.723605	0.768092	0.770998
P00338	1	1	3	5	5	0.880897	0.861514	0.894693	1.12065	1.1715	1.16259	0.596288	0.668277	0.702612	0.820572	0.799517	0.836563	0.617943	0.630435	0.665543	0.720804	0.791465	0.819714	0.713844	0.773752	0.831508	0.727765	0.793881	0.867734	0.535189	0.560386	0.643639	1	1	6	5	4	0.872315	0.88565	0.797694	0.844869	0.853139	0.809224	1.21122	0.863229	0.89413	1.38067	1.20291	1.26625
Q6NW40	1	1	1	1	1	1.17554	1.17808	1.21583	1.06002	1.01712	1.11271	1.05663	1.15183	1.16547	1.31937	1.28539	1.42566	1.19366	1.2226	1.28897	1.06002	1.23059	1.1211	1.08607	1.15297	1.17266	1.41676	1.31507	1.42926	0.955832	0.863014	1.05635	1	1	1		1	1.05845		0.869364	0.90216		0.868208	1.04066		0.720231	0.851334		0.713295
Q86WN2	1			1	1		1.13736	1.16847		0.598901	0.900648		9.2033	12.013		0.956044	0.87041		1.49451	1.69978		0.824176	0.788337		0.92674	0.99784		0.846154	0.866091		1.32784	1.29158
Q9H6X2	1	1	5	4	5	1.36409	1.31658	1.32419	1	0.952261	0.983791	1.75686	1.86432	1.82668	0.996259	0.949749	0.981297	1.40274	1.38442	1.37531	0.958853	0.79397	0.851621	1.37781	1.35302	1.36908	0.866584	0.830402	0.76808	1.74564	2.11809	1.98878	1	1	4	3	4	0.72449	0.759863	0.708408	0.670918	0.746998	0.748658	1.20663	1.12779	1.0966	0.784864	0.767581	0.870304
P13646	1	1	13	14	14	0.182992	0.182227	0.188708	0.721716	0.706412	0.736272	0.189446	0.174353	0.200309	0.246393	0.24147	0.261794	0.20691	0.202475	0.212684	0.403189	0.402325	0.404099	0.241078	0.235846	0.251353	0.362946	0.36033	0.362336	0.253607	0.244094	0.261408	1		12	12	13	0.60562	0.639558	0.650251	0.604651	0.605422	0.617085	0.610465	0.670683	0.676382	3.9564	3.9749	3.89849
P08183	1	1	6	8	8	1.16765	1.17578	1.13384	0.90098	0.886719	0.862333	1.01471	1.00684	0.988528	1.03824	1.02148	0.969407	1.15392	1.08301	1.08413	0.787255	0.853516	0.755258	1.04608	1.0127	0.977055	0.740196	0.760742	0.763862	0.954902	0.96582	1.02486	1	1	7	4	5	1.13928	1.24222	1.12864	1.52646	1.57101	1.42723	0.830084	0.895914	0.859155	0.940576	1.02724	0.962441
P40189	1	1	4	4	4	1.10928	1.08619	1.12883	1.00412	1.06231	1.06125	0.974227	1.00208	1.02323	1.09897	1.03531	1.07497	1.07938	1.11007	1.14361	0.9	0.941848	0.966209	1.09588	1.11319	1.13939	1.05773	1.04154	1.00739	0.987629	0.991693	1.01478	1	1	3	4	4	0.779207	0.903382	0.892617	1.30118	1.64614	1.46756	0.844587	0.964976	0.89821	1.19507	1.20048	1.00447
Q5ZPR3	1		2	1	1	1.23022	1.27812	1.26061	1.01336	1.44219	1.50073	1.02055	1.51562	1.24597	0.998972	1.54219	1.48755	1.18191	1.42656	1.3265	0.768756	1.56875	1.46999	1.04419	1.64375	1.40703	1.21377	2.24375	2.12152	1.31655	1.96406	1.81991
P08571	1	1	15	14	14	1.68916	1.71342	1.649	1.06386	1.11125	1.11425	1.56988	1.51632	1.596	0.903614	0.799274	0.803298	1.24458	1.2757	1.21319	0.851807	0.852479	0.793875	1.04458	0.956469	0.956419	0.850602	0.848851	0.822144	1.83012	2.01814	1.91873	1	1	12	12	14	0.980574	0.874172	0.799819	0.86124	0.902554	0.814312	1.11101	1.06623	1.04529	1.46901	1.59792	1.42663
Q12907	1	1	12	11	11	1.74621	1.71429	1.67995	1.40414	1.35374	1.40934	1.64138	1.61769	1.64011	1.1531	1.17007	1.17308	1.69379	1.71429	1.69231	0.936552	0.938776	0.964286	1.45655	1.43265	1.42308	1.04	1.06122	1.06593	1.72138	1.60272	1.68819	1	1	9	9	9	1.02588	1.10011	1.06984	0.982402	1.00632	1.00212	1.44306	1.46048	1.49947	0.782609	0.739726	0.72381
P69891	1		2	2	2	0.896282	0.924242	0.929314	0.861057	0.835227	0.754678	0.933464	0.920455	1.14761	1.22309	1.13447	0.97921	0.947162	0.907197	0.781705	10.9061	10.4394	11.6216	1.29159	1.21023	1.13098	1.34051	1.36932	1.47817	0.816047	0.80303	0.966736	1	1	1		1	1.00094		0.96338	0.746017		0.738967	0.874414		0.843192	0.716963		0.76338
Q12765	1	1	2	2	3	0.676817	0.692385	0.703523	0.715128	0.709419	0.844423	1.08251	1.03006	1.05186	1.21709	1.2485	1.21624	0.886051	0.860721	0.950098	0.868369	0.998998	0.760274	1.00688	0.957916	1.08708	1.05206	1.17335	0.963796	1.31729	1.3497	1.20841	1	1	2	2	2	1.35759	1.65919	1.29591	1.13186	1.40022	1.16894	0.966245	1.01682	1.03568	0.616034	0.612108	0.741868
P20618	1		1		1	1.04082		1.01245	1.39942		1.31258	1.89067		1.67497	1.07726		0.892902	1.33382		0.963885	2.65452		1.63138	1.29446		0.931507	1.4723		1.49813	1.41545		1.53674	1	1	4	4	4	1.33702	1.19739	1.39623	0.808853	0.741483	0.828092	1.10664	0.99499	1.10377	0.920523	0.996994	1
Q13618	1	1	2	1		0.85322	0.82965		0.909091	0.767035		0.854167	1.04052		0.866477	0.760589		0.840909	0.815838		0.946023	0.893186		1.06913	0.94291		0.992424	1.03407		1.13826	1.12523		1	1		1			1.13082			0.695738			1.00099			0.85332
Q01469	1		9	10	9	0.755014	0.765379	0.735955	2.50716	2.48212	2.33146	0.651862	0.731044	0.768258	0.972779	0.981402	0.946629	0.833811	0.815451	0.825843	3.22923	3.20315	3.16713	0.851003	0.826896	0.873596	2.86676	2.79113	2.84831	1.09456	1.15594	0.950843	1	1	4	2	2	0.82464	0.709402	0.909351	0.589029	0.694872	0.660305	0.781475	0.775214	0.876908	1.95863	2.3453	1.66508
O43405	1	1	2	2	2	1.2828	1.33433	1.31773	1.60058	1.67916	1.49929	1.44315	1.51574	1.46525	1.87464	1.91004	1.83546	1.44315	1.48276	1.41986	1.09913	1.15592	1.03404	1.50583	1.58171	1.59291	1.31487	1.28486	1.20142	2.01312	2.04648	1.81844	1	1	1		1	0.866525		0.963819	1.07839		1.09045	0.914195		0.920603	0.584746		0.697487
P01009	1	1	21	22	20	1.28499	1.28516	1.33026	1.49491	1.42839	1.49211	1.15267	1.16516	1.20658	1.257	1.25806	1.26842	1.20102	1.21419	1.24868	1.57634	1.59484	1.60789	1.19211	1.21548	1.23684	1.45165	1.52774	1.54474	1.11069	1.2129	1.22237	1	1	21	22	20	0.994924	1.01873	1.02138	0.827411	0.794007	0.826415	1.1599	1.19101	1.15975	0.814721	0.822722	0.831447
Q86YD3	1	1	1	1	1	0.663801	0.687719	0.664953	0.960447	0.971053	0.945159	0.656922	0.627193	0.605827	1.2141	1.20877	1.24165	0.644884	0.676316	0.636675	0.60877	0.610526	0.592117	0.892519	0.948246	0.945159	0.88736	0.92807	0.87575	1.07051	1.11579	1.0617	1	1	2	1	1	0.646072	0.706633	0.754167	0.957635	0.998299	1.09	0.785525	0.554422	0.56	0.66902	0.632653	0.5725
P16144	1	1	1	1	1	0.944129	0.925331	0.963415	0.852273	0.823251	0.819686	1.13163	0.943289	1.01655	1.07576	0.946125	0.875436	1.28883	1.53025	1.1777	0.604167	0.628544	0.547038	1.28125	1.23062	1.02875	0.533144	0.539698	0.470383	0.757576	0.884688	0.810976
P36955	1	1	5	4	5	1.05911	1.06432	1.09914	0.726601	0.753304	0.730172	0.698686	0.790308	0.77931	0.765189	0.770925	0.784483	0.823481	0.866079	0.87931	0.818555	0.861674	0.881897	0.684729	0.724229	0.724138	0.901478	1.0793	0.960345	0.732348	0.900441	0.781897	1	1	4	3	4	1.14061	1.13422	1.07946	1.10545	0.995163	1.09169	1.81091	1.99274	1.84963	0.772121	0.62636	0.687042
P02760	1	1	23	24	24	1.80716	1.79172	1.73836	1.21488	1.26759	1.25068	1.71901	1.69655	1.7137	1.09366	1.08414	1.08767	2.16667	2.18069	2.13973	0.973829	0.971034	0.953425	1.47383	1.46207	1.45479	0.831956	0.813793	0.831507	1.49311	1.52552	1.5274	1	1	20	20	19	0.907207	0.937216	0.903485	0.745946	0.741583	0.676497	1.76847	1.73157	1.77748	0.702703	0.722475	0.701519
Q9UFP1	1	1	1	1	1		0.924976	0.952023		1.06363	1.13076		0.853751	0.798683		0.813865	0.777987		0.838557	0.759172		0.861349	0.863594		0.878443	0.880527		1.10541	1.04139		1.1567	1.2032	1	1	1	1	1	0.884316	0.76569	0.945349	1.50389	1.39331	1.47209	1.04561	0.839958	1.06395	1.05228	0.857741	1.08023
P17900	1	1	5	5	5	1.87955	1.81132	1.87373	0.844318	0.937847	1.00564	1.38977	1.35738	1.5434	0.709091	0.702553	0.697858	1.38182	1.36071	1.41939	0.8875	0.861265	0.803833	1.45	1.38402	1.44081	0.695455	0.620422	0.586246	1.12614	1.06437	1.0947	1	1	5	5	5	0.671795	0.665973	0.623246	0.701538	0.669095	0.762525	1.2759	1.33819	1.27756	0.997949	0.991675	0.970942
O43396	1	1	2		1	0.976815		1.00544	0.860887		1.06529	1.03226		1.1012	0.780242		0.930359	1.04536		1.18281	0.965726		1.06094	1.00302		1.17628	0.844758		0.848749	1.57258		1.50925	1	1	2	2	2	0.695312	0.742857	0.777654	1.51228	1.47582	1.3933	0.727679	0.73956	0.801117	0.708705	0.613187	0.624581
P30508	1	1		4	4		0.929844	0.957096		0.875278	0.815182		1.92316	2.0319		0.994432	0.875688		1.10245	1.06161		0.966592	0.921892		1.27951	1.10781		0.988864	1.11001		1.07461	1.12211	1	1			2			1.04713			1.39745			1.13121			0.788535
Q8IUL8	1	1	18	16	18	1.16686	1.16994	1.12729	1.36501	1.3237	1.26491	1.04056	1.04393	1.01032	1.1657	1.17572	1.11353	1.22827	1.2948	1.19839	1.00695	0.995376	1.04931	1.11472	1.13988	1.15138	1.21089	1.29942	1.22248	1.28853	1.33988	1.33142	1	1	14	17	14	0.947421	0.92738	0.940535	1.29266	1.30324	1.35481	0.918651	0.94897	0.908821	0.789683	0.810599	0.757185
P07148	1	1	3	2	2	3.05479	2.93186	2.97973	1.84149	1.65417	1.59966	1.90802	1.71721	1.75507	1.77691	1.70358	1.60304	1.60078	1.31687	1.43919	2.78669	2.15332	2.03885	1.7456	1.3322	1.38345	2.20939	1.9046	1.65372	1.64384	1.32198	1.43919	1	1	1	1	1	1.78799	1.92308	2.9528	1.24877	1.14911	1.27286	1.21324	1.0426	1.45428	0.898284	0.872189	1.0236
P00734	1	1	15	14	13	0.837696	0.808184	0.808383	1.04712	1.06564	1.0864	0.906632	0.818414	0.830624	0.961606	0.966752	0.976048	1.02269	0.978687	0.985458	0.519197	0.526002	0.513259	0.993019	0.98977	1.02224	0.470332	0.475703	0.458512	0.967714	0.895993	0.873396	1	1	16	16	18	0.941176	0.920099	0.901881	0.770346	0.794893	0.751431	1.00886	0.985173	0.986917	0.847703	0.891269	0.910057
Q96D15	1	1	2	1	2	1.09848	1.0969	1.05843	1.06494	1.17442	1.08931	1.22835	1.37855	1.26351	1.16991	1.27907	1.12679	1.24784	1.40181	1.19294	0.751082	0.978036	0.965821	1.25	1.64341	1.26461	0.760823	1.11111	0.759647	1.25216	1.8553	1.3032	1	1	3	3	2	1.07565	0.865234	0.86469	1.11736	1.07031	1.12048	1.11348	0.943359	1.03707	0.762367	0.932617	0.816497
O14494	1	1		1	1		1.34356	1.38413		0.67362	0.663728		2.61595	2.81612		1.11779	1.15617		1.34356	1.34383		0.822086	0.890428		1.92638	2.02771		0.539877	0.503778		0.887117	0.809824	1	1	1	1		1.98815	1.71882		0.580819	0.743129		2.19181	1.77378		0.625	0.641649
P00450	1	1	28	24	27	1.74157	1.68289	1.7493	1.02388	0.994437	0.977716	1.39185	1.34075	1.36351	0.935393	0.891516	0.864903	1.15309	1.11961	1.10306	2.56601	2.53825	2.87744	1.14747	1.11683	1.05432	1.14326	1.242	1.10585	1.94101	1.98331	1.83148	1	1	22	23	22	0.933735	0.915888	0.936224	0.611015	0.575191	0.562925	1.14544	1.13254	1.15306	0.913081	0.875106	0.895408
Q5IJ48	1	1	2	4	3	1.20023	1.21259	1.24968	1.16268	1.38955	1.49935	1.13083	1.14133	1.30918	1.14221	1.4038	1.53687	1.04551	1.05107	1.23803	1.07167	1.16271	1.21216	1.17292	1.22684	1.22898	1.02162	0.942993	1.10479	1.4289	1.34679	1.56016	1	1	2	2	2	0.926972	0.918489	0.996832	1.14314	1.15606	1.17846	0.741967	0.688867	0.783527	0.786758	0.770378	0.836325
P04406	1	1	7	6	6	1.04829	1.0933	1.067	0.840133	0.901612	0.90536	0.641965	0.630195	0.623953	0.845129	0.919423	0.955611	0.718568	0.766751	0.756281	1.01249	1.07379	1.11307	0.695254	0.773537	0.722781	0.962531	0.768448	0.725293	0.562032	0.554707	0.5067	1	1	9	10	8	0.909794	0.989262	0.976347	1.30412	1.30336	1.39422	0.815722	0.910067	0.746386	0.795103	0.833557	0.770039
Q99453	1	1	1	1	1	0.806232	0.820623	0.840885	1.11392	1.35338	1.27608	0.936709	1.04619	1.09168	1.33106	1.4522	1.43203	0.883155	1.00752	0.95785	0.823759	0.867884	0.877766	0.878286	1.01611	0.965227	1.04187	1.23631	1.07376	0.923077	0.940924	1.02002
P02766	1	1	2	2	2	1.11037	1.0654	1.07979	1.2141	1.22752	1.18351	0.950798	0.908719	0.93883	1.25399	1.25204	1.25399	1.60505	1.60354	1.61037	1.30851	1.28474	1.28457	1.47473	1.49864	1.49069	2.04255	2.3624	2.08644	1.3391	1.42098	1.36968	1	1	2	2	2	1.44469	1.45978	1.30691	1.23861	1.19891	1.18191	1.27007	1.41739	1.24492	0.680043	0.622826	0.603659
P49747	1	1	10	11	14	1.32203	1.31017	1.36387	1.4811	1.4603	1.44241	1.41199	1.32134	1.48953	1.22555	1.15136	1.21204	1.67275	1.56576	1.72644	1.11473	1.02357	1.05236	1.62712	1.51985	1.70681	0.839635	0.791563	0.816754	1.34289	1.26179	1.2788	1	1	7	8	9	0.910391	0.882295	0.881389	0.960915	1.02275	0.955641	1.29075	1.33037	1.16393	0.755958	0.815035	0.793635
P00966	1	1	7	5	5	0.950068	0.95066	0.915914	0.617647	0.656706	0.673384	0.538304	0.541348	0.549687	0.783858	0.803336	0.807505	0.533516	0.543433	0.543433	0.51368	0.484364	0.493398	0.580027	0.62057	0.612231	0.743502	0.753301	0.774844	0.579343	0.596247	0.579569	1	1	10	12	9	1.06753	1.06922	0.938776	1.2961	1.23486	0.981859	0.864935	0.875155	0.73356	0.788312	0.772559	0.810658
Q00169	1	1		1	1		0.916971	0.944919		1.15967	1.08832		0.67062	0.733143		1.06843	1.02469		0.808394	0.822412		0.861314	0.958215		0.872263	0.928775		0.738139	0.793922		1.02737	1.20133	1	1	2	2	1	1.02822	1.10138	1.16949	1.32167	1.50563	1.26102	0.952596	1.08636	1.0565	0.870203	0.951189	0.80113
P02647	1		22	22	25	0.443478	0.425847	0.439711	0.521739	0.548729	0.561011	0.357246	0.381356	0.392058	0.578261	0.579802	0.587004	0.412319	0.418079	0.425993	1.02681	0.964689	1.00144	0.489855	0.519068	0.516245	2.02609	1.80508	1.80578	0.415217	0.443503	0.518412	1	1	25	24	22	0.749031	0.710878	0.732759	1.4564	1.43225	1.43487	0.707364	0.662214	0.676245	0.685078	0.629771	0.66092
Q8NFZ8	1	1	8	8	8	1.09404	1.13978	1.12996	1.26755	1.35484	1.3078	1.51258	1.38575	1.36662	1.34437	1.45296	1.46785	1.14967	1.18145	1.24213	1.21987	1.20161	1.30643	1.41325	1.42876	1.46101	1.4702	1.5	1.56908	1.77483	1.79435	1.829	1	1	7	7	7	1.49407	1.40292	1.40061	1.04207	0.983299	0.954591	1.21251	1.15762	1.12109	0.798274	0.757829	0.740666
P05090	1	1	10	13	11	0.956175	0.986336	0.99668	0.630279	0.714774	0.674689	0.825498	0.914603	0.877178	0.790438	0.863365	0.839834	0.89243	0.939368	0.923651	0.448606	0.5269	0.463071	0.834263	0.867635	0.86639	0.615936	0.665243	0.626556	0.974502	1.06149	1.02988	1	1	11	11	11	0.751724	0.726014	0.714859	1.05123	1.12562	1.09839	0.788177	0.760633	0.7751	1.10345	1.13353	1.1255
A8K2U0	1		8	9	8	0.591195	0.617112	0.602799	1.413	1.44813	1.49516	0.692872	0.68984	0.691066	0.637317	0.634225	0.593111	0.662474	0.654545	0.653391	1.84382	2.02888	2.02476	0.694969	0.695187	0.669537	2.33543	2.31658	2.45102	0.749476	0.850267	0.848224	1		11	12	11	1	1.01233	1.00789	0.715949	0.692825	0.686584	0.769499	0.769058	0.700113	4.18393	3.8722	4.12401
P21810	1	1	5	3	4	1.09116	1.095	1.13434	0.905196	0.914789	0.891202	1.12489	1.43976	1.30842	1.10301	1.08325	1.07474	0.789426	0.832517	0.800378	0.610757	0.665034	0.624409	0.793984	0.856024	0.854305	0.759344	0.799216	0.772942	0.93619	1.10872	1.00095	1	1	4	4	6	0.924318	0.823669	0.9508	1.64764	1.70059	1.75277	1.22581	1.04852	0.97171	0.866005	0.811834	0.918819
Q15113	1	1	7	7	7	0.784722	0.752717	0.77693	0.905754	0.843297	0.853194	1.05655	1.00272	1.00095	0.902778	0.822464	0.876072	1.01587	0.90942	0.989514	0.704365	0.606884	0.679695	1.11508	1.03351	1.10677	0.890873	0.798007	0.896092	1.54563	1.28804	1.35272	1	1	7	7	7	0.824277	0.731327	0.847126	2.12023	1.84838	1.83448	0.991908	0.939799	0.983908	0.76185	0.73913	0.762069
Q9HAT2	1	1	6	7	5	1.17241	1.18668	1.22271	0.864159	0.844978	0.879824	0.894462	1.0131	1.01103	1.18077	1.16812	1.25138	1.06688	1.1845	1.17089	1.07732	1.05568	1.0871	1.10449	1.18559	1.20617	0.972832	1.08515	0.957001	1.11494	1.19323	1.23815	1	1	6	7	6	1.48237	1.47725	1.40714	0.899378	0.915344	0.954879	1.69502	1.8	1.80797	0.69917	0.804233	0.746065
P08582	1	1	13	9	11	0.965438	0.957778	0.997706	1.29032	1.18889	1.30046	0.965438	0.947778	0.977064	1.10138	1.02	1.17775	1.25461	1.28333	1.3406	0.907834	0.854444	0.96789	1.31912	1.25	1.29472	1.32258	1.29	1.1617	1.39286	1.31889	1.25115	1	1	15	12	15	1.01398	0.932773	1.02434	1.42151	1.3834	1.52987	0.908602	0.817227	0.902655	0.951613	0.911765	0.985619
P07307	1	1	1	3	2	0.939471	0.924453	0.96507	0.832907	0.984095	1.04591	0.651321	0.903579	0.746507	0.990622	1.16103	1.08184	0.997442	1.11928	1.07585	0.903666	0.926441	1.00998	0.872975	1.11034	1.0998	0.699062	0.822068	0.918164	0.638534	0.989066	1.03792	1		1	2	2	0.588323	0.735646	0.805031	1.34581	1.03469	1.11069	1.02994	0.907895	1.03648	0.594311	1.03469	1.05157
P15309	1	1	11	10	9	1.02378	1.0344	1.06757	0.64566	0.637011	0.683047	2.40547	2.46026	2.50369	0.991677	0.950178	1.00983	1.08918	1.06643	1.15848	1.00357	1.00949	0.979115	1.95125	1.92408	2.04914	0.688466	0.682088	0.664619	1.09275	1.09727	1.1683	1		13	13	9	1.18415	1.13295	1.15901	0.806527	0.717919	0.746761	3.94872	4.00347	3.62898	0.553613	0.553757	0.605418
Q9Y3Q3	1	1	1		1	1.27073		1.31117	1.45855		1.399	1.41192		1.25471	1.56347		1.62861	1.54922		1.35885	1.04534		1.16939	1.41839		1.39523	1.41062		1.1079	0.823834		0.922208
P62979	1	1	5	4	4	0.84	0.819459	0.803571	1.04667	0.992432	0.976891	1.26333	1.24865	1.21324	1.49444	1.45189	1.40756	1.06	1.03676	0.983193	0.864444	0.824865	0.795168	1.45444	1.39892	1.3645	0.848889	0.854054	0.810924	1.24	1.18486	1.14916	1	1	4	4	4	1.12177	1.16129	1.13458	0.912362	0.90797	0.879439	1.02583	1.06546	1.03271	0.833026	0.851992	0.871963
Q9H6B4	1	1	3	3	3	1.64918	1.57841	1.60088	1.17832	1.07841	1.06031	1.61655	1.5875	1.5318	0.907925	0.857955	0.822368	1.27622	1.22386	1.20066	0.831002	0.817045	0.689693	1.15851	1.13523	1.06579	0.693473	0.704545	0.654605	1.34615	1.38182	1.33882	1	1	3	3	3	0.8	0.805684	0.812245	0.422642	0.418587	0.546122	1.46038	1.52381	1.41959	0.608302	0.608295	0.631837
Q9BUT1	1	1	3	2	2	0.795471	0.83007	0.802461	0.504748	0.484615	0.431989	0.632579	0.604196	0.559809	0.989043	1.0035	0.923445	0.669102	0.642657	0.62406	0.604821	0.533566	0.510595	0.693207	0.646853	0.672591	0.705625	0.7	0.745728	0.710007	0.546853	0.564593	1	1	2	2	3	0.705817	0.720721	0.821216	1.20358	1.13401	1.30513	1.06711	1.07883	1.09297	0.928412	0.906532	0.93683
Q6EMK4	1	1	13	14	12	0.840846	0.842205	0.808947	1.00828	1.01426	1.01864	0.849126	0.887833	0.84343	0.893284	0.94962	0.907735	0.812328	0.836502	0.799627	0.76081	0.777567	0.78658	0.902484	0.943916	0.93849	0.966881	1.03327	1.04287	1.16467	1.21958	1.21622	1	1	12	10	10	1.00904	1.11895	1.06046	1.28715	1.25	1.23687	0.90261	1.02621	1.03072	0.871486	0.758065	0.789891
P48637	1	1	2	2	2	1.08592	1.13483	1.10062	1.02795	1.05209	1.03799	0.881988	0.914198	0.86345	0.989648	1.02758	0.914784	0.939959	0.770174	0.913758	1.33747	1.2145	1.25667	1.03934	1.07763	1.10164	1.10145	1.25026	1.12834	0.949275	0.773238	0.950719	1	1	4	3	4	1.23462	1.27089	1.28449	0.746924	0.806244	0.854424	0.95167	0.961433	0.997146	0.837434	0.811754	0.782112
P54578	1	1	1	1	1	0.715481	0.684211	0.695197	0.67364	0.688455	0.679476	0.738075	0.771647	0.79476	0.766527	0.803905	0.799127	0.641841	0.658744	0.653275	1.30962	1.31409	1.33362	0.766527	0.802207	0.872489	0.887866	0.923599	0.9869	0.870293	0.842954	0.919651	1	1			1			0.863176			0.831926			0.710304			0.757601
P51884	1	1	8	9	5	1.65217	1.633	1.58093	1.30186	1.25985	1.29109	1.30683	1.23645	1.33626	1.30932	1.30788	1.38018	1.34907	1.37562	1.41782	0.997516	0.992611	0.974906	1.10807	1.133	1.15809	1.23106	1.18103	1.13676	1.2795	1.19335	1.27353	1	1	7	8	7	0.749077	0.682657	0.688022	0.79428	0.781365	0.808728	1.69926	1.76384	1.67781	1.07011	1.09963	1.06407
P24593	1	1	5	3	5	1.11811	1.12135	1.07624	0.880765	0.926966	0.864088	1.30146	1.21348	1.18785	1.3757	1.35843	1.43315	1.28909	1.30225	1.27624	0.875141	0.977528	0.888398	1.25872	1.2382	1.21105	0.986502	0.973034	1.04088	1.16535	1.12472	1.07072	1	1	6	4	5	0.797914	0.707692	0.856226	0.814863	0.726627	0.903723	0.996089	0.831953	0.982028	0.653194	0.60355	0.712452
Q86UN3	1	1	6	5	6	0.943975	0.985946	0.953961	0.996829	1.04757	0.996788	1.03277	1.04973	1.06638	1.01268	1.14811	1.02677	1.05074	1.02054	1.0257	0.781184	0.833514	0.792291	1.09937	1.17622	1.14347	1.37632	1.37297	1.38972	1.27696	1.17622	1.31156	1	1	6	5	6	1.00667	1.09855	1.02341	1.50095	1.22029	1.48488	1.07333	1.14493	1.09756	0.781905	0.770048	0.771707
P06396	1	1	22	23	22	1.05405	1.10039	1.09205	0.820463	0.75689	0.794574	1.28185	1.31693	1.29651	0.802124	0.76378	0.809109	1.25097	1.27165	1.23353	0.601351	0.620079	0.614341	0.883205	0.90748	0.885659	0.617761	0.694882	0.689922	1.33977	1.41142	1.27326	1	1	23	21	22	0.690647	0.705561	0.689624	0.919964	0.917958	0.934705	1.1241	1.17502	1.18873	0.866906	0.853236	0.842576
Q93050	1	1	1	1	1	1.05562	1.03777	1.00881	0.854962	0.761431	0.746327	1.23991	1.27038	1.20176	1.09924	0.974155	0.979432	1.06761	1.01193	1.00881	1.1265	0.898608	0.908913	1.4024	1.18986	1.13026	0.832061	0.664016	0.713026	1.22683	1.13221	1.09696	1	1	1	1	2	1.33141	1.40566	1.20567	0.815992	0.937107	0.909828	0.950867	1.14675	1.20162	0.896917	0.929769	1.077
Q5T2W1	1	1	6	6	7	1.0691	1.05313	1.10139	0.676728	0.673275	0.651703	1.00715	1.0341	0.995356	0.641779	0.696273	0.630805	0.717236	0.726408	0.726006	0.531374	0.582871	0.518576	0.693407	0.616178	0.650155	0.704527	0.65345	0.601393	0.900715	0.894528	0.863777	1	1	7	9	8	1.22081	1.16511	1.10372	1.18684	1.13188	1.0362	0.877919	0.80893	0.800391	0.801486	0.733126	0.674168
P01591	1	1	7	8	5	0.760536	0.778958	0.744076	1.01724	1.08494	0.991469	0.804598	0.856178	0.877725	1.3908	1.2973	1.25592	0.828544	0.898649	0.890047	0.950192	1.05695	1.03981	0.900383	0.890927	0.898578	0.875479	0.878378	0.846445	1.05077	0.910232	0.935545	1	1	5	5	5	1.66269	1.85043	1.59362	0.923383	1.00427	1.05041	1.03383	1.03846	1.08848	0.678607	0.673077	0.769547
P47755	1	1	3	2	2	1.12279	1.07417	1.11099	1.21606	1.19407	1.18834	1.05785	1.04697	0.986547	1.10272	1.17305	1.04148	1.07792	1.30408	1.05157	1.19362	1.24351	1.09978	1.27981	1.33127	1.17265	1.51358	1.4487	1.33744	1.24203	1.54512	1.22197	1	1	1	1	1	0.771127	1.08898	1.08237	0.995599	1.01801	0.985216	0.870599	0.837924	0.948258	0.87588	0.909958	0.972545
P40227	1	1	4	4	4	0.754559	0.744883	0.721418	0.704407	0.649854	0.616498	0.68769	0.635965	0.648336	0.695289	0.693713	0.678726	0.641337	0.595029	0.608538	0.832827	0.789474	0.759045	0.728723	0.699561	0.691751	0.819909	0.797515	0.793054	0.734802	0.703947	0.718524	1	1	5	4	4	0.791667	0.933602	1.05281	0.656703	0.756539	0.80088	0.65942	0.78169	0.788779	0.682065	0.735412	0.847085
Q9H0B8	1	1	1		1	0.36187		0.373884	0.453256		0.53125	0.542542		0.59933	0.578782		0.617188	0.414391		0.412388	0.432773		0.447545	0.693277		0.792969	0.379202		0.380022	0.396008		0.426897	1		1	1	1	0.971995	1.44348	1.05172	1.46091	1.38986	1.25977	1.5881	2.53768	1.71494	0.705951	0.617391	0.548276
Q16363	1	1	4	4	4	1.14538	1.17801	1.19975	1.73913	1.69634	1.59415	1.55163	1.32723	1.27354	1.53533	1.54188	1.54835	1.36413	1.46597	1.36387	0.875	0.942408	0.926209	1.44565	1.48953	1.32061	1.02174	1.11649	1	1.90897	1.33246	1.49746	1	1	2	3	3	0.834838	0.746929	0.861931	0.938628	0.834562	0.73344	0.908845	0.767404	0.765363	1.14079	0.880426	0.830008
P61970	1	1	4	2	3	0.852321	0.874207	0.893048	1.1308	1.1871	1.17005	1.01688	0.997886	1.0139	1.26371	1.24207	1.20963	1.03797	1.02643	1.06952	0.868143	0.979915	0.961497	1.32489	1.33298	1.36791	0.955696	0.939746	0.997861	1.09705	0.989429	1.0107	1	1	3	2	2	1.26541	1.17794	1.16979	0.965209	0.889713	0.877111	1.44533	1.34291	1.2439	0.823062	0.684893	0.841463
P05067	1	1	7	7	7	0.839015	0.810496	0.847656	0.964015	1.04082	0.987305	0.885417	0.92517	0.9375	1.08902	1.10982	1.15918	0.839015	0.844509	0.913086	0.735795	0.798834	0.868164	1.10133	1.11079	1.13281	0.903409	0.964043	0.863281	1.11174	1.1137	1.05664	1	1	9	8	10	1.24787	1.12238	0.867159	1.09255	1.0387	0.999077	0.881915	0.905858	0.737085	0.765957	0.721757	0.669742
Q14914	1	1	7	8	7	0.991249	0.962015	1.00767	0.77327	0.77787	0.793867	0.738266	0.791082	0.861158	1.02705	1.00578	1.07155	0.767701	0.781998	0.846678	0.665076	0.701899	0.682283	0.774861	0.811726	0.873083	0.632458	0.647399	0.640545	0.586317	0.77787	0.741908	1	1	4	6	5	0.861427	0.851393	0.796314	0.958635	0.9742	1.01746	0.962771	0.975232	0.868089	0.883144	0.993808	0.846751
Q15828	1	1	7	7	7	0.988395	0.948812	0.989382	0.659574	0.656307	0.71332	1.16054	1.04662	1.12162	1.33366	1.28885	1.33591	1.3617	1.25411	1.29826	0.751451	0.680987	0.710425	0.944874	0.914077	0.975869	0.667311	0.641682	0.681467	0.908124	0.710238	0.82722	1	1	4	5	4	0.864615	0.782209	0.695385	0.985641	1.10225	1.34462	1.04103	0.985685	0.948718	0.98359	0.940695	0.887179
Q68CJ9	1	1	2	2	2	0.977958	0.977163	0.937916	1.04524	1.16346	1.09645	1.09745	0.998798	0.991131	1.08121	1.16226	1.09534	1.12181	1.14663	1.05322	1.38979	1.45673	1.34368	1.12529	1.15144	1.0643	1.47564	1.58293	1.29047	1.2877	1.37981	1.21397	1	1	2	2	2	1.6533	1.71594	1.61857	0.745196	0.878005	0.955274	1.16458	1.1959	1.19494	0.497911	0.575245	0.423629
Q9Y617	1	1	3	3	3	1.47337	1.46819	1.411	0.841065	0.849025	0.790453	0.901203	0.86514	0.857605	0.791237	0.754029	0.684466	0.670962	0.654792	0.636731	0.730241	0.681934	0.653722	0.712199	0.703138	0.651294	0.611684	0.665818	0.580097	0.859107	0.839695	0.825243	1	1	3	4	4	1.29349	1.19839	1.20116	1.04615	1.06307	1.11561	1.04379	0.880734	0.932948	1.13018	1.04014	1.04393
Q5VW32	1	1	3	4	3	0.811634	0.822993	0.850095	0.799631	0.805657	0.855787	0.801477	0.764599	0.840607	1.06925	1.09672	1.08349	0.996307	0.984489	1.01898	0.979686	0.965328	1.00949	0.8735	0.863139	0.874763	0.957525	0.885949	0.995256	0.944598	0.935219	0.959203	1	1	2	3	2	1.46844	1.3703	1.41241	1.14913	1.09901	1.15055	0.79323	0.809901	0.851277	0.758463	0.772277	0.682482
P01617	1	1	1	1	1	1.30088	1.35196	1.29478	0.91909	1.06704	0.909204	1.53982	1.76536	1.52985	1.22124	1.30168	1.25	1.42225	1.48883	1.31095	0.932996	1.14525	0.915423	1.49937	1.71369	1.51368	1.24526	1.50698	1.19279	1.56131	1.6243	1.52114	1	1	1	1	1	1.04938	1.0999	0.739051	1.14403	0.841831	0.898723	1.33025	1.6514	1.42974	0.815844	1.04475	0.768248
P25325	1	1	6	5	6	0.967509	0.94964	0.922529	0.796029	0.767086	0.707035	0.858303	0.905576	0.850401	0.863718	0.847122	0.872663	0.977437	0.913669	0.931434	0.648917	0.658273	0.656278	0.833032	0.759892	0.814782	0.886282	0.899281	0.883348	1.19404	1.29047	1.26625	1	1	4	6	7	0.776607	0.833693	0.800434	1.17597	1.25162	1.23102	0.961012	0.980562	0.982646	0.792413	0.695464	0.813449
O14798	1	1	3	4	4	2.01562	1.9223	1.98209	1.69271	1.36115	1.35373	2.03993	1.49928	1.58507	1.97222	1.42878	1.55821	1.50174	1.15396	1.18507	1.76736	1.20288	1.32388	1.70139	1.16403	1.29254	1.31597	1.25036	1.31791	2.35243	2.40576	2.32687	1	1	2	1	2	1.55527	1.75741	1.61998	0.591837	0.503603	0.530316	1.15986	1.245	1.30743	0.463435	0.659728	0.53971
P48551	1	1	1	1	1	2.20352	2.31191	2.26616	1.40117	1.29112	1.1749	2.98239	2.85255	2.8346	0.970646	0.89603	0.942966	2.87084	2.69943	2.8327	0.951076	1.11342	0.880228	2.51859	2.31002	2.26236	1.00978	0.935728	0.914449	3.66145	3.49149	3.90494	1	1	1	1	1	0.973359		1.05937	0.926736		1.12078	1.33016		1.49949	0.58706		0.580348
P22061	1	1	1	1	1	0.977698	1.02434	0.990412	0.954505	1.21032	1.11505	0.847458	0.893866	0.871524	0.865299	0.96592	0.917546	0.842105	0.915287	0.893576	1.20963	1.38072	1.44199	0.833185	0.860759	0.881112	0.73595	0.7926	0.782359	0.654773	0.694255	0.694151	1		1	1	1	1.0824	0.857547	0.962766	4.2067	1.56698	4.66356		1.00377	0.521277	1.13966	0.617925	1.01995
P62993	1	1	1	1	1	0.938384	0.981076	0.976546	0.973737	0.959163	1.03305	1.10808	1.03187	1.12154	0.89899	0.84761	0.989339	1.03838	1.14841	1.21109	0.763636	0.829681	0.823028	1.01616	1.04283	1.15885	1.11414	0.982072	1.00533	1.24949	1.13745	1.34435	1	1	1	2	2	1.16878	1.34549	1.22162	1.08017	0.963526	1.11568	0.9673	0.867275	1.08216	0.899789	0.767984	0.917838
P84095	1	1	1	1		0.640064	0.662469		0.691141	0.753988		0.625698	0.688497		0.786911	0.797649		0.788508	0.823678		0.810854	0.728799		0.781325	0.832074		1.13248	1.3115		0.725459	0.798489		1		1	1		1.06926	0.94439		1.17857	1.07902		0.816017	0.652683		0.974026	0.887805
Q9BW30	1	1		1	1		1.02442	0.989659		1.68365	1.6577		0.598726	0.65667		1.11253	1.02999		0.926752	0.78697		1.26964	1.31748		0.81104	0.811789		1.46178	1.41365		0.728238	0.677353	1	1	1	1	1	1.4099	1.2993	1.30205	1.68655	1.37559	1.50301	0.765228	0.746479	0.696751	1.10406	0.996479	1.02527
P54793	1	1	3	5	3	1.35123	1.40711	1.34738	1.05018	1.13761	1.10934	0.851809	0.982798	0.974943	1.04551	0.936927	0.968109	1.26838	1.21216	1.22096	1.30805	1.23165	1.09112	1.30105	1.17431	1.39749	1.16686	1.11468	0.998861	1.32439	1.2695	1.28132	1	1	4	4	3	1.03867	1.06229	1.11167	0.873255	0.888765	0.790744	1.04082	0.993326	0.93662	1.23093	1.33815	1.00302
P98164	1	1	63	57	66	0.708949	0.715146	0.682782	0.809731	0.790017	0.756573	0.750652	0.739243	0.714165	1.12337	1.11274	1.13571	0.754127	0.740964	0.727735	0.823632	0.830465	0.798982	0.952215	0.935456	0.932146	0.730669	0.736661	0.723494	1.03388	1.0043	1.00933	1	1	60	67	67	0.83619	0.809167	0.833489	0.986667	0.983162	0.940131	0.779048	0.792329	0.775491	0.824762	0.786717	0.786717
O75503	1	1	2	2	2	1.45958	1.41432	1.39121	1.03654	0.986985	0.958199	1.06977	1.03796	1.06324	1.30233	1.33623	1.33762	1.19823	1.1757	1.18542	1.21041	1.20933	1.12433	1.03212	1.03145	1.01929	0.792913	0.722343	0.711683	0.973422	0.933839	0.927117	1	1	2	2	3	0.894472	0.929012	1.05291	0.845226	0.869342	0.915344	1.14774	1.10802	1.01799	1.12864	1.09568	1.13228
P09525	1	1	7	6	7	0.617969	0.614973	0.59084	0.591406	0.607334	0.58626	0.676562	0.627196	0.648092	0.739062	0.721161	0.70687	0.755469	0.742552	0.728244	0.667969	0.641711	0.651145	0.773438	0.775401	0.761832	1.02969	1.01604	1.04046	0.960156	0.893048	0.920611	1	1	7	9	9	1.22136	1.14553	1.2552	1.62291	1.43451	1.59815	1.04004	0.951143	1.1224	0.820912	0.851351	0.872979
Q9H477	1		1	1	1	1.17861	1.12697	1.1337	1.24926	1.06117	1.45109	0.164868	0.660797	0.832609	1.22964	1.23355	1.2587	1.02552	0.916589	1.025	1.63003	1.42632	1.87174	1.04711	0.894347	1.00435	0.70265	0.615385	0.790217	0.585868	0.331789	0.5	1	1	1	1	1	0.910014	1.17661	1.04316	0.512855	0.677419	0.634967	0.58728	0.754032	0.716167	0.560217	0.835484	0.619605
P36871	1	1	3	2	3	0.884906	0.897308	0.927954	0.949057	0.785643	0.910663	1.01887	1.01496	1.00672	0.903774	1.0329	0.975024	0.746226	0.879362	0.808838	0.662264	0.769691	0.755043	0.927358	1.09272	1.00288	1.16604	1.27817	1.07877	1.17547	1.21934	1.14025	1	1	4	6	6	1.0963	1.01288	1.06573	1.14894	1.33958	1.23239	1.32475	1.01405	1.19131	0.818589	0.827869	0.911972
O60243	1	1	1	1	1	1.01425	1.00617	0.968097	1.04276	1.04321	0.948295	0.975059	0.964198	0.951595	1.38836	1.51481	1.29263	1.26841	1.31852	1.11441	0.988124	1.03704	0.817382	1.39549	1.45309	1.16392	1.30879	1.29753	1.06051	1.49525	1.71235	1.68427	1		1	1	1	0.88935	1.0948	0.648402	1.07331	1.1711	1.16553	0.900415	1.09017	0.776256	0.497925	0.668208	0.493151
P07339	1	1	10	12	11	0.854468	0.838879	0.813409	0.771064	0.774081	0.710016	0.719149	0.744308	0.691438	0.819574	0.837128	0.743942	1.02809	1.02452	0.986268	0.759149	0.837128	0.763328	0.96766	0.983363	0.910339	0.763404	0.860771	0.676898	0.828085	0.856392	0.782714	1	1	13	14	15	1.25926	1.33115	1.26133	1.0455	1.06863	1.08957	1.26349	1.29847	1.26765	0.946032	0.949891	0.922023
O60494	1	1	48	47	48	0.889447	0.847082	0.875752	0.937688	0.924547	0.893788	0.80804	0.828974	0.792585	1.24322	1.22837	1.22645	0.929648	0.907445	0.905812	0.915578	0.909457	0.901804	1.10151	1.10161	1.07515	1.06131	1.11066	1.12826	1.16382	1.20221	1.22044	1	1	50	54	51	1.01608	1.00109	0.955176	1.62165	1.69935	1.67983	0.785638	0.828976	0.783351	0.876742	0.906318	0.86873
P52565	1	1	2	3	3	0.760705	0.799058	0.775237	0.807725	0.726845	0.729495	0.783375	0.718995	0.717666	0.761545	0.715071	0.711356	0.830395	0.746468	0.727129	0.729639	0.697802	0.718454	0.937028	0.827316	0.82571	1.00168	0.986656	1.00631	0.782536	0.631868	0.675079	1	1	4	4	4	1.15648	1.1766	1.14024	1.54341	1.60022	1.57066	0.890675	0.911159	0.92233	0.906752	0.904659	0.923409
Q06323	1	1	6	6	6	0.771117	0.800166	0.808901	0.896458	0.844942	0.893543	0.839237	0.71476	0.773997	0.809264	0.76534	0.806283	0.875568	0.797678	0.852531	0.970936	0.9801	0.928447	0.960945	0.894693	0.929319	1.01907	0.821725	0.837696	0.940963	0.672471	0.895288	1	1	7	7	6	1.03953	0.957684	0.993976	1.03372	1.049	1.14819	0.966279	0.888641	0.893976	1.18256	1.0412	1.1
Q9BRK3	1	1	12	10	14	1.08111	1.03563	1.08229	1.2724	1.28624	1.23657	1.29903	1.36118	1.20914	1.16465	1.13636	1.11771	1.03632	1.09337	1.00343	0.94431	0.9914	0.817143	1.09443	1.16093	1.10286	1.43705	1.36732	1.30743	1.77724	1.85258	1.552	1	1	14	14	12	1.0835	0.990089	1.05408	1.19246	1.06442	1.13569	1.19857	1.16947	1.14651	0.929735	0.883053	0.907571
P38646	1	1	2	1	2	0.891407	0.848409	0.876251	0.902738	0.847571	0.905369	0.918791	0.733668	0.938126	0.922568	0.784757	0.821656	1.00755	0.924623	0.979982	0.701605	0.635678	0.699727	1.06799	0.934673	0.970883	0.997167	0.907873	0.935396	1.03305	0.757956	0.971793	1	1	1	4	3	1.16232	0.927063	0.916745	1.04008	1.05566	0.945744	0.867735	0.880038	0.840973	0.834669	0.871401	0.995323
Q15286	1	1	1	1	1	0.702391	0.738462	0.720379	0.729596	0.612308	0.684044	0.693322	0.748462	0.748025	1.00742	0.844615	0.921011	0.976917	0.888462	0.981833	0.978566	0.712308	0.754344	1.02226	0.973846	0.948657	0.605936	0.564615	0.583728	0.529266	0.608462	0.556082	1	1	1	1	1	1.14019	1.24834	1.10353	0.780015	0.934385	0.843137	0.755406	0.693522	0.737255	0.736018	0.75	0.697255
P07306	1	1	1	1	1		0.814	0.843396		1.102	1.00943		0.923	0.853774		1.281	1.2717		0.739	0.732075		0.583	0.471698		1.15	1.03113		1.126	1.06226		1.281	1.15943
P43121	1	1	11	13	12	1.78846	1.70713	1.77743	1.52663	1.47344	1.57053	1.56509	1.51897	1.56897	1.27959	1.58877	1.59718	1.57988	1.48255	1.57367	1.17308	1.28983	1.27273	1.53254	1.44158	1.5674	1.41864	1.522	1.52508	1.92899	2.14719	2.22257	1	1	9	9	8	1.15547	1.0942	1.12266	0.830134	0.82588	0.783708	1.85125	1.86204	1.69663	0.654511	0.621313	0.679775
Q15181	1		3		1	0.608092		0.586865	0.597222		0.415929	0.461353		0.278994	0.665459		0.534234	0.524155		0.389846	0.608092		0.514672	0.572464		0.33768	0.558575		0.379599	0.442633		0.219376	1	1	6	7	7	1.2365	1.10533	1.15906	1.15296	1.15085	1.15254	1.05013	1.04551	0.971317	0.960154	1.05072	0.985658
Q9GZZ9	1	1	1	1	1	0.946579	0.994135	0.981007	0.766635	0.759531	0.813865	1.03843	1.12219	1.09307	0.828491	0.904203	0.867996	0.753515	0.839687	0.8585	1.07779	0.967742	0.91453	0.917526	0.990225	0.968661	0.8791	1.02346	0.938272	1.16401	1.17302	1.05983	1	1	1	1	1	1.53057	1.77596	1	0.968341	0.625	1.0318	1.16048	1.27885	0.846491	0.823144	0.751923	0.786184
P01008	1	1	15	16	13	1.2158	1.27514	1.26449	0.997642	0.966474	1.01208	1.71226	1.64393	1.79589	1.03774	1.03931	1.05193	1.16863	1.21618	1.24034	1.16627	1.1341	1.13043	0.982311	0.952601	0.990338	1.39269	1.39306	1.40217	1.1191	1.01965	1.19203	1	1	18	19	18	0.878788	0.835697	0.906699	1.25576	1.20331	1.22847	1.27273	1.22222	1.26435	0.871515	0.87234	0.84689
O95445	1	1	1		1	2.09946		2.02564	1.20976		1.06731	2.49186		2.32212	1.85895		1.6234	2.98011		2.51923	1.75949		1.5	2.24593		2.01923	0.873418		0.766026	1.56239		1.1859	1	1		1			0.738281			1.01562			0.839844			0.897461
P13598	1	1	3	3	4	1.0304	1.03839	1.08	0.888165	0.857006	0.852	1.05755	0.982726	1.023	0.95114	0.741843	0.848	1.11401	1.07869	1.04	0.714441	0.808061	0.669	1.06949	0.915547	0.957	1.43431	1.01823	1.161	1.59826	1.15739	1.371	1	1	3	3	3	0.737582	0.686401	0.775962	0.871603	0.890842	0.902885	0.827554	0.768733	0.826923	0.801312	0.786309	0.843269
P55285	1	1	7	7	6	1.16232	1.21583	1.21414	0.974879	1.00411	1	1.05894	1.148	1.05123	1.05797	1.11408	1.11066	0.986473	1.11305	1.19775	0.610628	0.765673	0.755123	0.905314	0.984584	1	0.807729	0.841727	0.836066	1.09662	1.09044	1.08299	1	1	7	7	7	0.851393	0.839879	0.909188	1.20537	1.14703	1.30235	1.14138	1.13092	1.19124	1.14138	1.04532	1.18162
P68366	1	1		1	1		0.633127	0.610769		0.789474	0.834615		0.712074	0.685385		0.782508	0.730769		0.669505	0.693846		0.767028	0.804615		0.818885	0.799231		0.896285	0.853846		0.671053	0.679231	1	1	1	1	1	0.902513	0.86755	0.863239	1.0995	1.08042	1.37418	0.935678	0.918638	1.093	0.952764	0.789026	0.982495
Q14126	1	1	5	6	10	1.00513	0.956887	0.969854	0.860513	0.919033	0.917879	1.08718	1.09989	1.0447	1.08308	1.19979	1.14241	1.09128	1.0694	1.0447	0.835897	0.892744	0.837838	1.04205	1.03575	1.01143	1.13846	1.12198	1.18191	1.11179	1.21977	1.24324	1	1	7	6	8	1.10098	1.02372	1.01042	1.16504	1.14421	1.06155	0.919653	0.922201	0.881629	0.763301	0.667932	0.690341
Q9NZD2	1	1	1	1	1	0.580228	0.586501	0.609047	0.909506	0.930178	1.00242	0.752852	0.705198	0.799677	0.894297	0.860357	0.873183	0.670722	0.732351	0.77706	0.644106	0.630721	0.655089	0.746768	0.751746	0.814216	0.581749	0.656323	0.672859	0.823574	0.904577	0.873183	1	1	1	1	1	1.09102	1.14206	0.972152	1.15171	0.967814	1.60759	1.15803	1.05438	1.15949	1.51075	1.02442	1.28734
P02652	1		2	2	1	0.443779	0.450131	0.466328	0.596141	0.668635	0.487294	0.365269	0.404856	0.361499	0.782435	0.768373	0.619441	0.367265	0.419291	0.350064	0.471058	0.454724	0.393266	0.508317	0.546588	0.503812	1.81104	1.58268	1.75159	0.308051	0.534121	0.419949	1		2	2	3	0.756849	0.707276	0.749344	1.32877	1.29103	1.08268	0.72089	0.707276	0.715223	0.703767	0.639594	0.612861
Q9NZP8	1	1	9	9	9	0.9332	0.982266	0.96184	1.01695	1.01675	1.01663	0.905284	0.920197	0.878669	0.823529	0.819704	0.80137	0.830508	0.84335	0.809198	0.851446	0.829557	0.838552	0.885344	0.854187	0.844423	1.17747	1.14975	1.16341	1.54636	1.43645	1.47065	1	1	9	9	8	0.900529	0.861053	0.896875	1.30794	1.36632	1.28333	0.74709	0.708421	0.826042	1.00529	1.03789	0.914583
Q6ISS4	1	1	2	2	1	0.900826	0.92559	0.879079	2.32231	2.5118	2.52207	1.2	1.48639	1.28599	2.07273	2.41198	2.22073	1.84132	2.0363	1.84453	1.33223	1.38838	1.39347	1.69256	1.77677	1.78503	2.52893	2.79492	3.76967	1.63636	1.81488	2.49328
P39060	1	1	5	5	5	1.10692	1.13221	1.07518	0.940937	0.973767	0.979403	1.00102	1.0042	0.982492	1.36049	1.40294	1.42225	1.07739	1.06401	1.03913	0.946029	1.06191	1.00824	1.05906	1.0703	1.01133	0.895112	0.992655	0.966014	0.797352	0.791186	0.816684	1	1	5	5	5	0.96169	0.971541	0.930902	0.856582	0.881256	0.924184	1.12868	1.04416	0.903071	0.611984	0.632974	0.632438
P10619	1	1	6	5	7	1.4132	1.38187	1.342	0.837563	0.819672	0.827553	1.03046	0.895853	0.866089	0.913706	0.982642	0.958574	1.26599	1.19479	1.15511	0.862944	0.823529	0.858382	1.14518	1.06943	1.05202	0.714721	0.650916	0.706166	0.969543	0.824494	0.868979	1	1	5	7	7	1.16649	1.11383	1.01072	0.946225	0.978723	1.01393	1.55016	1.65957	1.54555	0.897622	0.952128	0.958199
P55084	1	1	1	1	1	0.653075	0.660294	0.686047	0.69454	0.777941	0.726744	0.722184	0.883824	0.844477	0.563234	0.634559	0.650436	0.736006	0.780882	0.72093	0.602626	0.563971	0.662064	0.748445	0.745588	0.772529	0.516932	0.561765	0.534157	0.674499	0.744853	0.670785	1		1	1	1	1.27031	1.09393	0.993741	0.532813	0.536032	0.522253	0.896094	0.906883	0.805981	0.630469	0.515789	0.513908
Q9H665	1	1	4	5	5	1.07119	1.07675	1.12302	1.12542	1.09566	1.21681	1.11412	1.09789	1.20585	1.26102	1.17798	1.32643	1.32542	1.20467	1.45676	0.884746	0.844271	0.952497	1.34689	1.22803	1.38124	1.04633	1.24583	1.14982	1.12316	1.15239	1.36663	1	1	5	5	5	1.09002	1.02734	1.24749	0.955393	1.12081	1.02009	0.781833	0.910935	0.958904	0.4485	0.470899	0.536986
P61026	1	1	1	2	2	1.16401	1.21377	1.15744	0.668229	0.763618	0.902672	1.00094	1.09353	0.962786	1.03093	0.911614	0.958969	0.877226	1.1295	0.97042	0.60075	0.943474	0.832061	1.03655	1.0853	0.888359	0.657919	0.853032	0.79771	1.33458	1.28469	1.07156	1	1	2	2	1	1.04055	1.06727	1.03521	1.0553	1.06818	0.685739	0.762212	0.76	0.849472	1.04608	0.866364	0.670775
P81605	1	1	3	2	2	0.807211	0.848921	0.818306	0.777778	0.657554	0.641393	0.66078	0.557554	0.592896	1.14202	1.19065	1.08607	0.662987	0.581295	0.521858	0.655629	0.651079	0.570355	0.663723	0.582734	0.576503	0.614422	0.548201	0.493169	0.593819	0.576978	0.530055	1	1	3	3	3	0.727638	0.797441	0.821429	0.708543	0.622601	0.778361	1.19899	1.31343	1.33403	0.635176	0.618337	0.713235
P11274	1	1	1	1	1	1.28063	1.22418	1.22404	1.2859	1.08564	1.25816	1.23979	1.4534	1.23442	1.27009	1.52519	1.72107	1.59816	1.30353	1.8635	0.761528	0.853904	0.919881	1.40316	1.13854	1.82493	1.1054	1.21285	1.16914	2.22925	1.79597	2.62315	1	1	1			1.27262			1.47922			0.700489			0.874083
Q9UBX1	1	1	2	1	2	1.26737	1.25652	1.31951	0.952632	1.0163	1.0583	0.851579	0.746739	0.88565	1.78632	2.24674	1.98991	1.20211	1.31522	1.3296	1.16842	1.22065	1.22646	1.03579	1.08043	1.07175	0.592632	0.491304	0.608744	0.670526	0.495652	0.720852	1	1	2	4	2	0.672857	0.710831	0.951411	1.90714	1.21346	2.20846	1.11571	0.804416	1.23824	0.625714	0.61409	0.860502
O14786	1	1		1	1		1.13527	1.09375		1.43742	1.01273		1.33628	1.17708		1.1378	1.11111		1.4311	1.20486		1.05563	1.08102		1.38559	1.31944		1.29962	1.22685		1.42351	1.34606	1	1	1	1	1	0.887513	0.891519	1.10593	0.76161	0.885602	1.09332	1.32508	0.820513	1.4918	0.865841	1.11736	1.18285
Q99798	1	1	2	2	3	0.716503	0.692084	0.729032	0.642157	0.559913	0.666129	0.977941	0.762527	0.890323	0.776144	0.62963	0.925806	0.709967	0.604938	0.719355	0.735294	0.722585	0.587903	0.661765	0.568627	0.829032	0.833333	0.703704	0.81129	1.11601	1.01816	0.905645	1	1	2	3	2	1.10881	1.1184	0.99005	0.757194	0.815118	0.821725	0.752698	0.875228	0.808458	0.683453	0.755009	0.620232
P02675	1	1	7	6	7	0.543848	0.516214	0.534399	0.71312	0.690271	0.71508	0.458192	0.479815	0.477415	0.50034	0.471211	0.502432	0.546567	0.528789	0.550382	0.760707	0.770351	0.770674	0.747791	0.723362	0.781098	0.993882	1.01522	1.05768	0.532971	0.508273	0.560111	1		12	11	12	0.805627	0.832117	0.861438	1.03069	0.947689	1.04837	0.965473	0.991484	0.963399	0.819693	0.809002	0.80915
Q9HAR2	1		1		1	1.00644		1.0448	1.05263		1.19499	1.15038		1.54414	1.07519		1.22134	1.32116		1.35046	0.909774		1.10672	1.12675		1.62714	0.83029		1.58103	1.26853		1.50593	1	1		1			0.968267			1.00407			1.34418			0.729862
P04156	1	1	2	3	3	0.869121	0.89181	0.916667	0.981595	0.964611	0.917683	0.98364	1.05662	1.0874	1.29141	1.28817	1.19106	1.08589	1.06775	1.08232	1.08793	0.816987	0.803862	0.989775	0.995956	1.03049	0.904908	0.925177	0.971545	1.02965	1.10313	1.16057	1	1	4	3	3	0.800738	0.87406	0.931206	0.915129	1.04793	1.0997	0.659594	0.768797	0.836491	0.983395	1.02444	1.00299
Q9H461	1	1	3	2	2	0.663768	0.687179	0.652136	0.921739	0.802564	0.793374	0.878261	0.854701	0.802964	1.39517	0.895726	0.91456	0.874396	0.839316	0.963383	0.917874	0.594017	0.648649	0.932367	0.939316	0.903226	0.88599	0.917094	0.898867	1.1913	1.01624	1.14124	1	1	2	3	2	0.882647	0.685585	0.994792	1.91011	1.59591	1.95443	0.855181	0.713961	0.984375	1.07366	1.00908	1.0651
P17174	1	1	6	4	4	1.25847	1.29012	1.3275	0.968397	1.14506	1.1725	1.04402	1.31579	1.26	1.02032	1.18614	1.18875	1.04289	1.12709	1.13375	1.32054	1.50449	1.5025	1.06998	1.27728	1.22125	1.50339	1.74711	1.4275	1.05869	1.2439	1.26625	1	1	5	6	6	1.03089	1.18976	1.04767	0.869691	0.97992	0.94358	0.912162	0.960843	0.999027	0.802124	0.718876	0.740272
P14384	1	1	7	6	6	1.10959	1.09181	1.15032	1.31756	1.35484	1.43567	1.1345	1.10298	1.14013	1.32503	1.32878	1.34395	1.25031	1.24442	1.2535	1.0797	1.05459	1.06624	1.2391	1.23573	1.2586	1.50311	1.56079	1.5465	1.4944	1.43424	1.54522	1	1	8	7	6	1.45687	1.31511	1.40246	1.37167	1.29125	1.4692	1.28222	1.19384	1.20329	0.70607	0.686879	0.658111
Q00610	1	1	3	2	2	0.661572	0.692749	0.694656	0.710335	0.674085	0.761069	0.700873	0.684853	0.774046	0.701601	0.768844	0.787023	0.598981	0.586504	0.650382	0.69214	0.681981	0.691603	0.834789	0.835607	0.832824	0.729985	0.612347	0.699237	0.648472	0.64178	0.742748	1	1	3	3	4	1.21337	1.32956	1.20998	0.79304	0.662598	0.653184	0.818681	0.747167	0.756454	1.03205	0.853531	1.0611
Q02747	1	1	4	4	4	1.30637	1.37466	1.31786	1.21618	1.26446	1.35021	1.28912	1.26171	1.29114	1.62997	1.77686	1.76793	1.83952	1.99311	2.03938	1.14987	1.18733	1.20816	1.44032	1.52204	1.57384	1.24668	1.28926	1.36006	1.14324	1.10331	1.15752	1	1	3	3	3	0.850202	0.919209	0.886054	0.606478	0.59934	0.647959	1.60567	1.80049	1.55187	0.480972	0.427865	0.565476
P09529	1		1	1	1	0.682715	0.670241	0.646688	0.551697	1.03083	0.580442	0.772691	2.28686	0.81388	0.911602	1.59517	0.894322	0.648777	0.577748	0.625394	0.464088	0.672922	0.531546	1.11287	2.46515	1.10174	1.02289	1.50938	0.985016	0.725335	1.59786	0.708202	1	1	2		2	0.783972		0.607646	1.31591		1.19517	0.73403		0.562374	0.61324		0.49497
P02511	1	1	4	5	4	0.967375	0.981101	0.929705	0.727618	0.765818	0.66969	0.451442	0.548069	0.457294	0.725341	0.73295	0.718821	0.557663	0.601479	0.541194	0.808042	0.863599	0.792139	0.679818	0.733772	0.628118	1.23445	1.31142	1.29327	0.436267	0.678718	0.527589	1	1	6	5	6	0.943372	0.932227	0.904888	1.26898	1.3029	1.2576	1.0296	1.00277	1.03699	1.01416	1.05394	1.00132
Q9NPF0	1	1	3	3	3	1.10102	1.08232	1.14252	1.32577	1.45278	1.35629	1.15891	1.15254	1.29335	1.38252	1.62349	1.48575	1.30647	1.46368	1.3943	1.04313	0.956416	0.953682	1.32123	1.57748	1.42162	0.77185	0.74092	0.747031	0.939841	1.0569	1.08076	1	1	1			0.747333			0.605333			1.02733			0.740667
Q16401	1	1	1	1		0.817291	0.785781		0.611408	0.65014		1.68271	1.5725		0.726381	0.752105		0.867201	0.859682		0.811943	0.8971		0.913547	1.11506		0.558824	0.66043		0.923351	1.06174		1	1	1		1	0.953846		0.826087	1.26484		1.17283	0.904396		0.983696	0.81978		1.04022
Q96IU4	1	1	3	3	3	0.826977	0.85575	0.810046	0.654884	0.684211	0.661187	1.13116	1.21637	1.06119	0.773023	0.793372	0.722374	0.910698	0.907407	0.915068	0.532093	0.545809	0.522374	1.0093	1.10039	1.03836	0.75814	0.800195	0.791781	1.70512	1.84503	1.61005	1	1	5	4	4	0.890329	0.78252	0.749777	0.884347	0.928862	0.727516	1.04786	0.90752	0.788068	0.755733	0.82622	0.730187
P01781	1	1	3	3	4	1.36121	1.2904	1.34479	1.39141	1.32542	1.41351	1.3194	1.24972	1.30687	1.21951	1.16949	1.20616	1.1417	1.16271	1.20498	1.19164	1.18531	1.18839	1.08014	1.0113	1.06754	0.926829	0.928814	1	0.98374	0.974011	1.11611	1	1	3	3	3	0.961639	1.00931	0.954043	0.76286	0.708968	0.737021	1.00872	0.973773	0.917447	1.0619	1.05415	1.05106
P18428	1	1	1	1	1	1.53947	1.46192	1.52919	0.893421	0.742015	0.804969	1.10395	1.08108	1.05217	1.15526	1.07985	1.09814	1.19605	1.13882	1.12795	1.26579	1.07494	1.13292	1.38553	1.33538	1.34286	0.936842	0.912776	0.881988	2.68289	2.45946	2.45093	1	1	1			0.788079			1.09007			1.23046			1.23179
Q14847	1	1	4	6	5	1.03631	1.02947	0.984127	0.843965	0.994737	0.993651	0.881256	0.908421	0.985185	0.993131	1.01158	1.04974	0.92051	0.978947	1.01905	0.773307	0.949474	0.93545	0.951914	1.04316	1.04233	1.34151	1.45684	1.30476	1.07164	1.15474	1.26878	1	1	7	6	6	0.842627	0.778465	0.835878	1.43123	1.3849	1.37405	0.801735	0.841584	0.810433	0.74969	0.649752	0.744275
Q09666	1	1	23	19	21	0.802661	0.827778	0.782988	1.19401	1.19111	1.1614	0.78714	0.804444	0.741549	0.871397	0.841111	0.813522	0.856984	0.842222	0.821156	1.40466	1.53778	1.51036	0.894678	0.85	0.852781	2.51663	2.44	2.49836	0.758315	0.84	0.72301	1	1	21	21	25	0.916757	0.866525	1.02008	1.0973	0.958686	1.0222	0.848649	0.89089	0.921776	1.37405	1.32521	1.31607
P01876	1	1	4	8	11	0.757547	0.71679	0.732206	1.35566	1.36993	1.29093	0.84717	0.77214	0.746441	1.23396	1.23893	1.20018	0.883019	0.891144	0.872776	0.868868	0.870849	0.816726	0.781132	0.776753	0.743772	0.895283	0.869926	0.856762	0.910377	0.822878	0.736655	1	1	4	12	5	1.19183	1.16268	1.09656	0.94207	0.950239	1.23305	0.935423	0.912919	0.876509	0.816714	0.764593	0.792943
Q8NBJ4	1	1	22	20	20	0.713713	0.695618	0.735669	0.801925	0.785603	0.848726	0.678428	0.643192	0.646497	0.942261	0.867762	0.898089	0.7498	0.711268	0.71258	0.625501	0.600939	0.58121	0.870088	0.832551	0.835987	0.859663	0.901408	0.887739	0.777867	0.786385	0.815287	1	1	24	27	26	0.822346	0.7981	0.803318	1.68492	1.81591	1.73697	0.792179	0.792162	0.792654	0.763128	0.775534	0.792654
P10646	1		1	1		1.09674	1.05405		1.0163	1.09514		1.18587	1.05838		1.20326	1.15676		1.5663	1.09297		0.68587	1.19459		1.46739	1.17297		0.482609	0.964324		1.1663	1.02054		1	1			1			0.959964			0.737944			1.25933			0.703367
P19320	1	1	10	9	10	2.08795	1.99534	1.98464	1.20358	1.11646	1.12289	3.00489	2.8028	2.87558	1.11075	1.11491	1	2.14332	2.06211	2.04301	1.14332	1.05435	1.03994	1.5342	1.52174	1.43779	0.995114	0.86646	0.889401	2.06352	1.99224	1.96928	1		7	7	7	1.01591	0.949099	0.912461	0.679745	0.611877	0.735324	2.58643	3.13362	2.59835	0.867444	0.775186	0.749743
P06310	1	1	3	2	2	0.845122	0.845466	0.804819	0.779268	0.766284	0.821687	1.35	1.40358	1.21205	1.01098	0.831418	0.980723	1.32683	1.5696	1.29639	0.67439	0.771392	0.740964	1.24268	1.32312	1.17831	1.59878	1.47637	1.55904	2.36707	2.78289	2.45422	1		1	1	1	0.761457	0.888399	0.813296	1.12338	1.721	1.72702	0.87074	0.898678	0.942008	1.02703	1.11454	1.16124
Q96BW5	1	1	2	4	5	1.24561	1.20497	1.17769	1.00292	1.09317	1.06508	0.840156	0.846791	0.917355	1.02924	1.40166	1.23244	0.858674	1.01553	0.92562	0.710526	0.717391	0.795455	0.918129	1.09834	0.998967	1.25341	1.06418	1.17459	0.88694	0.909938	1.04339	1	1	5	4	5	1.22484	1.20187	1.11512	1.05093	0.95916	0.955814	1.02112	0.96266	0.894186	0.931677	0.78063	0.866279
Q14344	1	1	4	4	4	0.900254	0.946331	0.945361	0.735418	1.1161	0.929897	0.770076	1.08324	1.15567	0.844463	1.15772	0.968041	0.908707	1.09967	1.12887	0.730347	1.04162	0.92268	0.873204	1.21249	1.09691	0.737954	1.10077	0.894845	0.952663	1.19277	1.26701	1	1	2	1	1	1.27677	1.325	1.38949	1.71412	1.78452	1.4767	0.930524	0.764286	0.882915	1.16401	0.980952	0.988053
O95196	1	1	1	1	1	0.996241	0.956577	1.01068	1.2807	1.32822	1.40187	1.09023	1.17625	1.24299	1.48371	1.4802	1.50067	0.932331	0.9106	1.05607	0.994987	0.933589	1.23364	1.3985	1.2567	1.40187	1.46241	1.43423	1.42457	1.89098	2.2963	2.08011	1	1	1	1	1	1.21596	1.19099	1.25182	0.62106	0.84705	0.633532	1.16767	1.10792	1.21803	0.460094	0.607919	0.377071
Q9NR99	1	1	2	2	2	0.870841	0.921782	0.895153	0.770059	0.710891	0.795252	0.780822	0.771287	0.790307	1.22407	1.27327	1.2364	0.868885	0.885149	0.844708	0.809198	0.851485	0.830861	0.91683	0.908911	0.909001	1.57339	1.53762	1.62018	0.970646	1.0396	0.969337	1	1	6	8	7	0.918951	0.744503	0.837416	0.784267	0.762304	0.734967	0.903456	0.877487	0.912027	0.898689	0.658639	0.819599
Q96JQ0	1	1	9	10	10	0.982916	0.982599	1.032	1.07859	1.02784	1.048	1.03759	1.03828	1.05257	1.12073	1.39791	1.03429	1.05125	0.989559	1.05143	0.90205	1.02668	0.984	1.09567	1.09629	1.13143	1.05467	1.08469	1.10857	2.0672	2.04524	1.98629	1	1	8	10	9	1.08432	1.02449	0.817719	1.45946	1.43237	1.44297	0.936216	0.911608	0.873727	0.923243	0.812567	0.841141
P12955	1	1	5	5	6	1.13064	1.09399	1.15801	1.19308	1.22868	1.32251	0.807877	0.84593	1	1.07493	1.03973	1.1526	0.851105	0.850775	0.988095	0.759846	0.812984	0.892857	0.907781	0.899225	1.09957	1.02209	1.02907	1.06061	0.85879	0.889535	1.14827	1	1	6	4	6	1.34441	1.38997	1.42129	1.06755	1.05473	1.03171	1.03765	1.08894	0.916195	0.713178	0.737742	0.659117
Q8NDA2	1	1	8	8	9	1.32103	1.30361	1.25028	1.14989	1.28675	1.14884	1.08389	1.18193	1.11025	1.06711	1.16265	1.07938	1.34899	1.37349	1.24146	0.862416	0.968675	0.801544	1.10403	1.27108	1.09482	1.12752	1.23253	1.12679	1.12081	1.26867	1.172	1	1	8	6	7	0.833333	0.988626	0.768897	1.20952	1.36682	1.09383	0.887619	0.938389	0.764553	0.845714	0.827488	0.797567
Q86TH1	1	1	3	3	3	0.794571	0.803738	0.838633	0.831255	0.826324	0.847377	0.561262	0.6581	0.682035	0.955979	0.983645	1.01669	0.994131	1.06231	1.06677	0.462949	0.542056	0.583466	0.763756	0.788162	0.850556	0.49303	0.541277	0.530207	0.479824	0.581776	0.533386	1	1	9	7	8	1	0.994919	0.959417	0.969565	0.939024	0.984391	1.03478	0.843496	0.850156	0.998913	0.85061	0.927159
P07911	1	1	25	25	25	0.56891	0.545098	0.539002	1.06571	1.02667	1.04602	0.935897	0.920784	0.911856	0.701923	0.68549	0.675507	0.714744	0.702745	0.699688	0.675481	0.683922	0.663807	0.886218	0.866667	0.864275	0.746795	0.727843	0.730109	0.716346	0.683137	0.670827	1	1	24	23	23	1.54991	1.50044	1.50089	0.63369	0.638618	0.642984	1.12834	1.09832	1.1048	0.809269	0.793623	0.796625
Q9BTN0	1	1		1	1		0.979167	1.01976		0.922917	1.09001		1.09062	1.19429		1.42396	1.2854		1.18333	1.18441		0.8125	0.863886		1.20104	1.27223		0.817708	0.95719		0.985417	1.11087	1	1		3	2		0.668153	0.542972		1.14719	1.17912		0.5843	0.417671		0.592328	0.542972
Q96FQ6	1	1	1		1	1.35658		1.4129	1.46184		1.46839	1.23947		1.27097	1.11579		1.06065	1.40263		1.57032	1.46711		1.58581	1.36974		1.22839	1.41316		1.03613	1.33158		1.26839	1	1	1	1	1	1.14879	1.38454	1.14636	0.887923	0.891327	0.760909	1.02512	1.08255	0.976364	0.788406	0.800418	0.760909
Q9UGT4	1	1	6	8	7	0.982	0.965336	0.928079	0.88	0.982143	0.900493	1.156	1.09244	1.04138	1.006	1.14706	1.03842	1.035	1.06197	0.989163	0.804	0.747899	0.837438	1.061	1.21008	1.12611	0.822	1.06513	0.887685	1.253	1.23109	1.10345	1	1	7	5	5	0.895899	0.918172	0.894273	1.22713	1.35919	1.31608	0.908517	0.870351	0.964758	0.942166	0.918172	0.970264
O94910	1	1	5	7	7	0.902464	0.87422	0.852077	1.16427	1.09667	1.10436	1.04723	0.995842	0.983789	1.23511	1.14761	1.15603	1.05955	0.994802	0.930091	0.889117	0.960499	1.02533	1.26591	1.16008	1.12361	0.816222	1.01351	0.957447	1.0616	1.15489	0.998987	1	1	4	3	4	0.937692	0.966173	0.934847	1.04392	1.00211	1.01086	0.954035	1.10994	1.08983	0.95097	0.896406	0.908193
P01767	1	1	1	1	1	1.02653	1.08598	1.04567	1.09343	1.03534	1.07452	1.09112	1.15548	1.25481	1.01845	1.05654	0.915865	1.13149	1.07185	1.13582	0.960784	1.00236	1.00841	1.17878	1.21437	1.22236	1.24913	1.20966	1.39423	1.78431	1.94817	1.96875	1	1		1			0.818182			0.909091			1.05877			0.81359
Q03154	1	1	12	13	14	1.00929	0.968999	0.954987	0.829155	0.771479	0.780229	0.81987	0.728964	0.794351	1.09749	1.06643	1.03266	0.799443	0.747564	0.748455	0.647168	0.614703	0.601942	0.893222	0.843224	0.834951	1.3519	1.35075	1.28067	0.837512	0.764393	0.797882	1	1	14	16	14	1.04745	1.11489	1.11111	1.10648	1.05744	1.13058	0.902778	0.992966	0.973654	0.790509	0.747948	0.78236
O00182	1	1	1	2	2	0.714815	0.68299	0.677864	0.803704	0.793814	0.709733	0.735185	0.712199	0.665805	0.822222	0.829897	0.806202	0.811111	0.794674	0.799311	0.742593	0.762027	0.734711	1.01667	0.944158	0.930233	1.39352	1.08849	1.20241	1.22037	0.983677	1.08699	1	1	2	2	2	0.969608	0.911283	0.880839	1.19902	1.17743	1.23642	1.01373	1.02218	0.938036	0.841176	0.840887	0.802669
P62701	1	1	1		1	0.730994		0.761619	0.785088		0.773613	0.710526		0.713643	0.731725		0.808096	0.703947		0.713643	0.685673		0.627436	0.727339		0.76012	0.692982		0.721139	0.540936		0.616192
P22234	1	1	1	1	1	0.464636	0.452632	0.438431	0.456376	0.422556	0.420556	0.310274	0.321303	0.272592	0.37016	0.386466	0.422542	0.329375	0.277694	0.277061	0.813113	0.770927	0.781529	0.410428	0.417043	0.397219	0.660299	0.612531	0.639523	0.347961	0.352381	0.316286	1	1	4	2	4	0.766638	0.954649	0.799115	0.804667	1.13492	0.829204	0.73898	0.946712	0.710619	0.834054	1.15193	0.872566
Q01973	1	1	2	2	2	0.878025	0.860921	0.911392	0.981607	0.96474	0.941577	0.970958	0.992165	0.999026	1.08712	1.03722	0.982473	1.00968	1.04701	1.05258	0.864472	0.857982	0.901655	1.0029	1.0382	1.00876	0.78122	0.812929	0.842259	1.10455	1.18315	1.09834	1	1	4	4	5	0.836657	0.858537	0.79537	1.07502	1.00585	0.999074	0.977208	1.03512	0.921296	0.866097	0.963902	0.828704
Q9UN75	1	1	1		1	0.781643		0.814634	0.58744		0.678049	1.03961		1.1239	1.01063		1.06146	0.732367		0.786341	1.01256		0.872195	0.84058		0.861463	1.21932		1.09171	1.43961		1.46634	1	1	1	1	1	0.774799	0.883749	0.809235	1.80831	1.4567	1.33657	0.800268	0.874259	0.958688	0.684987	0.563464	0.567436
Q06830	1	1	7	7	7	0.651163	0.652949	0.619624	0.698358	0.6893	0.676747	0.514364	0.54321	0.539651	0.586867	0.589849	0.574597	0.52394	0.535665	0.520833	0.798906	0.784636	0.764113	0.602599	0.600823	0.598118	0.9658	0.943073	0.926747	0.497264	0.519204	0.500672	1	1	10	10	9	0.874266	0.774194	0.805521	1.22679	1.2765	1.39147	0.761457	0.724654	0.692597	0.867215	0.773041	0.861982
Q6UXE8	1	1	1		1	1.20797		1.15862	0.875607		0.950739	1.48785		1.45222	1.33819		1.36158	0.560739		0.578325	0.574344		0.568473	0.525753		0.549754	1.10204		1.20099	1.04568		1.03153	1		1	1	1	2.30789	2.08173	2.1162	0.642494	0.425653	0.397887	1.63359	1.53462	1.64671	0.610687	0.509648	0.481221
P01042	1	1	29	29	26	0.846154	0.826261	0.876121	0.881119	0.945556	0.91687	0.577312	0.582066	0.628362	1.15307	1.17614	1.20049	0.787102	0.815853	0.838631	0.722611	0.757406	0.764466	0.717949	0.734988	0.752241	0.598291	0.642914	0.620212	0.487179	0.52522	0.552567	1	1	32	31	31	0.87769	0.876277	0.880226	1.39524	1.39955	1.41695	0.751982	0.77185	0.740113	0.908267	0.876277	0.867797
Q93088	1	1	8	7	8	1.06675	1.09601	1.13167	0.510245	0.490196	0.52183	0.49306	0.520622	0.517672	0.649042	0.736308	0.744976	0.477198	0.470588	0.526681	0.442168	0.435429	0.456687	0.56312	0.563895	0.601525	0.843358	0.843813	0.846154	0.564442	0.603786	0.582814	1	1	10	10	9	0.942721	0.902074	0.916762	1.09308	1.17512	1.22235	0.954654	0.89977	0.891676	0.899761	0.809908	0.844926
P01903	1	1		2	2		1.36498	1.42353		1.16276	1.16601		1.2725	1.35686		1.02466	1.11634		1.19359	1.17124		1.68927	1.8549		0.979038	0.977778		1.04932	1.18431		1.59556	1.82092
P54652	1	1	2	2	3	0.678571	0.717842	0.710526	0.824405	0.891079	0.888158	0.743056	0.906639	0.966009	0.986111	1.0332	1.34101	0.99504	1.0166	1.03947	1.3869	1.34544	1.37939	1.06448	1.08091	1.10417	1.17659	1.19398	1.27632	1.06647	1.18672	1.25987	1	1	2	2	2	0.846304	1.02524	0.842205	1.12451	1.09029	1.24905	0.713035	0.791262	0.786122	0.798638	0.841748	0.821293
P0CG05	1	1	4	4	4	1.55569	1.63713	1.64039	1.398	1.12216	1.31281	1.57697	1.57365	1.53941	1.07134	0.888623	1.00616	1.42678	1.4503	1.46798	1.00876	0.946108	0.988916	1.04255	1.02156	1.05542	1.04005	0.973653	0.991379	1.39675	1.36287	1.31281	1	1	3	4	3	0.741968	0.783951	0.709144	1.47691	1.43519	1.40953	0.85743	0.87963	0.819066	1.21386	1.31893	1.2714
Q4KMQ2	1	1		1	1		1.2625	1.21035		0.903125	1.0315		1.09583	1.027		1.03542	1.31384		1.16771	1.36333		0.964583	0.988751		1.15625	1.31946		0.673958	0.811024		1.15833	1.18448	1	1		1	1		1.26798	1.23715		0.989163	1.04348		1.21281	1.12549		0.885714	0.828063
O75594	1	1	2	3	2	1.12903	1.19778	1.15541	1.0288	0.981111	0.981982	1.34447	1.39444	1.39527	1.37212	1.24444	1.35135	1.46544	1.43333	1.48311	0.873272	0.833333	0.808559	1.32949	1.18222	1.25901	0.782258	0.723333	0.719595	1.19585	1.12111	1.10811	1	1	3	3	2	0.896552	0.958867	1.0767	1.28312	1.21298	1.11697	0.853902	0.93053	1.01918	0.493648	0.510969	0.541707
O43451	1	1	23	24	25	1.70707	1.67282	1.60912	1.19697	1.16728	1.17756	1.4798	1.37884	1.4254	1.68561	1.69373	1.66461	1.1553	1.18942	1.10727	1.30682	1.22509	1.25894	1.07323	1.0738	1.09371	0.958333	0.874539	0.928483	1.06566	1.02583	1.06658	1	1	13	13	11	1.27083	1.29623	1.32161	0.613333	0.692637	0.628141	1.075	1.10017	1.134	0.668333	0.631849	0.603015
Q9H173	1	1	1		1	0.678222		0.650089	0.763556		0.690941	0.984		0.942274	0.904889		0.866785	0.768		0.794849	1.01956		1.0444	0.932444		0.937833	0.756444		0.793961	1.08178		1.15897	1	1	1	1	1	1.06983	1.68281	1.41244	2.49144	1.61592	1.87817		1.04729	1.05964	0.555995	0.49827	0.554569
P28838	1	1	5	4	3	1.00084	0.961749	1.02029	0.77368	0.668228	0.678437	0.766974	0.711163	0.648385	0.864208	0.776737	0.740045	0.699078	0.640125	0.625845	0.704946	0.628415	0.569497	0.844091	0.775176	0.761833	0.879296	0.850898	0.770098	0.84912	0.793911	0.698723	1	1	4	4	4	1.30242	1.22222	1.35859	1.01581	1.01634	1.08324	0.984194	1.06536	0.959445	0.567966	0.625272	0.553895
P62714	1	1	1	1		0.966216	0.926045		0.959459	0.879957		1.32995	1.20686		1.1509	1.03215		0.796171	0.905681		0.67455	0.726688		1.26577	1.24009		1.1295	1.04716		1.98874	1.75348		1	1	2	2	1	1.0184	1.09327	1.1209	0.780894	0.85	1.04201	0.681858	0.855769	1.13627	0.651183	0.759615	0.943648
P22894	1	1	1		1	0.671858		0.701031	1.29366		1.30928	0.814238		0.91638	0.875417		0.965636	1.05117		1.04353	0.963293		1.04009	1.21357		1.31042	1.96774		2.05842	1.27253		1.10767	1		3	2	3	0.929936	0.811787	0.903527	0.703822	0.51711	0.684647	1.07431	0.956274	1.00622	2.7017	2.86407	2.53112
Q08380	1	1	17	19	18	0.907933	0.857944	0.899807	1.01567	1.00561	0.975915	0.824682	0.773832	0.819846	1.02644	1.00748	1.01156	0.816846	0.773832	0.808285	0.816846	0.717757	0.788054	0.912831	0.885981	0.923892	1.32223	1.26916	1.28227	1.15181	1.09065	1.16089	1	1	13	13	13	1.28514	1.30275	1.52306	0.845382	0.853211	0.874214	1.10442	1.10601	1.12474	1.14759	1.13252	1.16981
P24298	1	1	2	2	2	1.05603	0.994709	1.03445	0.788584	0.458554	0.639665	0.892178	0.674603	0.72067	1.20296	1.11993	1.17318	1.10994	0.891534	0.812849	0.848837	0.581129	0.580074	1.10994	0.726631	0.870577	1.48837	1.58289	1.63873	1.07611	0.790123	0.840782	1	1	1	2	2	1.31477	1.1385	0.980545	1.12953	0.884371	1.05707	1.32124	1.03431	0.844358	0.831606	1.06226	1.1738
Q9NQR4	1	1	4	3	2	0.720467	0.731966	0.69015	0.662088	0.628061	0.592893	0.589973	0.53276	0.508105	0.618819	0.648577	0.626559	0.57761	0.542687	0.538653	0.526099	0.485771	0.399002	0.675824	0.665122	0.586035	0.849588	0.771674	0.736908	0.648352	0.612839	0.55611	1		3	3	4	0.919951	0.917538	1.10361	1.22414	1.01394	1.21928	0.926108	1.50987	0.824096	0.804187	0.828107	0.773494
P20711	1	1	3	1	2	1.18318	1.11718	1.17061	1.06707	1.09163	1.06783	0.918919	0.629075	0.933196	0.94995	0.836123	1.01233	0.855856	0.599119	0.849949	1.01201	1.00441	1.08633	0.88989	0.754185	0.932169	1.19119	1.13304	1.16752	0.941942	0.645815	1.05755	1	1	2	2	4	1.27728	1.19955	1.18337	1.29525	1.09142	0.981876	1.18485	1.03344	1.05437	0.970475	0.928651	0.855011
Q14651	1	1	2		2	0.969274		1.01175	0.835196		0.84427	1.36965		1.50637	0.867784		0.850147	0.94879		1.08619	0.83054		0.819785	0.89851		0.98237	0.674115		0.685602	0.917132		1.00784	1	1	3	5	6	0.93089	1.08305	1.0349	0.820942	1.01235	0.873501	0.966492	1.05499	0.980371	0.794764	0.835017	0.811341
O15393	1	1	2	2	2	0.763786	0.810359	0.778507	0.575309	0.561404	0.59475	1.18189	1.16124	1.12469	0.944856	0.893066	0.889253	0.784362	0.838764	0.768663	0.635391	0.644946	0.660377	0.798354	0.851295	0.80886	0.767901	0.761069	0.735029	0.778601	0.832916	0.844955	1	1	3	4	4	1.32362	1.23037	1.21537	1.03538	1.11983	1.00506	1.34443	1.19008	1.27503	0.683663	0.746901	0.737108
P31689	1	1	2	1		1.0528	1.0992		0.977226	1.02405		0.968944	1.21142		0.952381	0.871743		1.01242	0.99499		1.1118	0.908818		1.0207	1.14028		1.16356	0.787575		1.0911	0.981964		1	1	1			1.07176			0.695788			0.695008			0.581123
P25940	1	1	3	5	5	0.943169	0.929182	0.98504	1.10601	1.08303	1.16801	1.07432	1.10867	1.14614	0.998907	1.31258	1.22094	0.928962	0.96337	0.879171	0.821858	1.2674	0.927503	1.04699	1.20269	1.17837	1.75082	1.93529	1.94131	1.25792	1.40781	1.41312	1	1	1	2	2	0.970669	1.06307	1.07843	0.980752	0.840664	0.905371	1.12924	1.05228	1.10997	0.76077	0.60332	0.624893
Q04756	1	1	8	7	8	1.0555	1.04442	1.10577	0.924144	0.915684	0.975	0.822387	0.781505	0.863462	0.978723	1.00544	1.00481	0.982424	1.01541	1.06346	0.718779	0.702629	0.776923	1.03238	1.01088	1.03558	0.79371	0.709882	0.796154	0.942646	0.881233	0.993269	1	1	9	9	10	0.988683	0.920084	0.958932	1.03292	1.09674	1.02156	0.914609	0.967403	0.912731	0.967078	1.05994	0.977413
P09327	1	1	5	6	6	1.09568	1.13937	1.16431	0.908924	1.00916	1.02938	0.922723	1.01017	1.02938	0.950322	1.02747	1.15887	0.843606	1.07426	1.08161	0.708372	0.851475	1.03808	0.850966	1.02442	1.0827	1.15823	1.20549	1.34276	0.76173	0.831129	0.95321	1	1	9	8	9	1.0708	0.961969	1.07494	0.971239	0.950783	0.979866	0.867257	0.875839	0.94519	0.890487	0.904922	0.89821
O60911	1		1	1	1	1.23929	1.29602	1.31559	1.83393	2.03605	2.04943	1.14107	1.33017	1.64449	1.56429	1.58065	1.61027	1.19286	1.25806	1.35171	5.1625	5.58824	5.02471	1.05179	0.954459	1.10646	2.61429	2.6888	2.40494	1.05536	1.24288	1.5019	1	1	1	1	1	1.26578	0.972487	1.27067	0.72536	0.784127	0.597961	1.00332	0.960847	0.86863	1.134	1.21905	1.53567
Q9UL16	1		1	1	1	1.13029	1.19565	1.13781	2.25407	2.10145	2.15901	0.840391	0.998188	1.04947	3.02932	3.42754	3.34806	0.697068	0.918478	0.862191	0.996743	1.01268	0.982332	0.690554	0.871377	0.874558	0.568404	0.54529	0.637809	5.0798	6.0471	5.61484	1	1		1			0.74717			0.721698			1.07358			1.68113
P02649	1	1	12	16	16	0.782828	0.748279	0.738118	0.851515	0.772861	0.755577	0.915152	0.867257	0.834142	1.22424	1.19567	1.1969	0.865657	0.813176	0.799224	0.874747	0.891839	0.8516	1.04646	1.01082	0.986421	1.26364	1.26057	1.28419	1.27778	1.27434	1.25412	1	1	18	22	21	0.754246	0.701382	0.756021	1.15285	1.34644	1.23455	0.861139	0.876727	0.832461	0.738262	0.739639	0.705759
P62805	1	1	3	3	3	0.569424	0.548666	0.58376	0.649926	0.620043	0.663497	0.468981	0.509733	0.449159	0.507386	0.482336	0.55011	0.62777	0.599856	0.611558	0.993353	0.899784	0.974396	0.596012	0.622927	0.539137	1.43279	1.52199	1.49963	0.539882	0.587599	0.444038	1		5	5	4	0.975309	0.913349	0.888242	0.811111	0.738876	0.895227	0.797531	0.769321	0.756694	3.78889	4.2096	3.6624
P01833	1	1	26	29	28	0.926124	0.871001	0.891099	1.11991	1.10733	1.1267	0.992505	0.945304	1.00628	1.40043	1.40351	1.4911	1.08565	1.07534	1.09005	0.995717	0.98968	0.99267	1.06103	1.03818	1.0356	1.02891	0.964912	0.915183	1.09529	0.965944	0.968586	1	1	20	22	21	1.47518	1.47503	1.52088	1.31362	1.32412	1.31942	1.01162	1.0627	0.979123	0.976769	0.963868	0.964509
Q9GZM5	1	1	2	2	2	1.25134	1.31984	1.25065	1.5672	1.55601	1.43636	1.48925	1.48448	1.42078	1.43011	1.50337	1.45325	1.46237	1.50472	1.38961	0.926075	0.973009	1.08182	1.75538	1.7193	1.66104	1.2043	1.19568	1.13896	1.35349	1.23752	1.15455	1	1	1	1	1	1.05211	1.14051	1.05289	0.607042	0.570939	0.63396	0.734507	0.740918	0.750174	0.53169	0.494174	0.455811
Q9BY67	1	1	6	5	4	1.05635	1.07853	1.12296	1.0707	1.11728	1.13819	1.07889	1.04503	1.14146	1.01639	1.08063	1.07508	1.09939	1.09948	1.10229	0.922131	0.93822	0.954298	1.12193	1.13613	1.1469	0.92623	0.961257	1.12078	0.954918	1.01361	1.07835	1	1	6	6	6	1.13645	1.2342	1.15222	0.86255	0.81658	0.857863	1.19323	1.26218	1.16028	1.00598	1.1513	1.04435
P09923	1	1	1	1	1	1.36341	1.35905	1.4362	1.2033	1.27349	1.17839	0.932656	0.799439	0.74349	1.11182	0.943899	0.976562	1.723	2.23562	2.09245	1.36722	1.92987	1.48958	1.81321	2.41515	2.35026	1.13215	1.13184	0.910156	1.05972	0.935484	0.84375
Q70SY1	1	1		1	1		1.1975	1.2522		0.644325	0.619048		0.713137	0.656966		0.806971	0.852734		0.781948	0.779541		0.788204	0.751323		0.68454	0.680776		0.98034	0.910053		1.33959	1.3157
Q53RD9	1	1	5	5	5	0.969849	0.952849	1.01288	0.837186	0.769155	0.902361	1.20302	1.16208	1.3133	1.08844	1.03733	1.11481	1.26332	1.20334	1.29185	0.60402	0.564833	0.618026	1.10352	1.03045	1.1824	0.738693	0.755403	0.810086	1.24322	1.34774	1.48391	1	1	4	6	4	0.497001	0.532584	0.615004	1.0952	1.14157	1.11047	0.55997	0.573783	0.677659	0.843328	0.667416	0.784831
P12081	1	1	2	2	2	0.771586	0.725445	0.758887	0.8281	0.840681	0.862442	0.631083	0.658933	0.625193	0.774725	0.791957	0.775889	0.714286	0.642691	0.63524	0.750392	0.774169	0.757342	0.762166	0.694509	0.680062	0.862637	0.897912	0.931994	0.754317	0.706883	0.7017	1		1	2	2	0.94707	1.08119	1.31351	0.448015	0.586845	0.655135	0.582231	0.755396	1.1027	0.734405	0.871531	1
O96009	1	1	4	5	5	0.993377	0.941611	0.99699	0.572848	0.464154	0.48608	0.772351	0.653363	0.659142	0.782285	0.72949	0.764485	1.00662	0.866223	0.872837	0.736755	0.614191	0.636569	0.908113	0.823356	0.823928	0.639901	0.531412	0.533484	0.865066	0.766445	0.750941	1	1	5	4	5	0.947743	0.853579	0.872294	0.904988	0.748373	0.806277	1.11283	0.882863	0.906926	0.960808	0.914317	0.942641
P04746	1	1	3	3	3	0.897666	0.948743	0.899254	0.999102	1.03095	0.998134	0.754039	0.952611	0.959888	0.762118	0.943907	0.872201	0.797127	0.857834	0.83209	0.653501	0.763056	0.699627	0.891382	1.03288	1.03358	0.924596	0.886847	0.838619	1.29713	1.25338	1.19496	1	1	3	3	3	1	0.960059	0.954955	0.795094	0.739645	0.744745	0.958153	0.912722	0.946697	0.830447	0.855769	0.87012
Q9NPR2	1	1	2	3	3	1.20742	1.17906	1.25539	1.28505	1.08063	1.10022	1.37312	1.08272	1.18966	1.28969	1.21257	1.22198	1.15643	1.0534	1.00754	0.937428	0.995812	0.956897	1.2584	1.08377	1.07866	0.891078	0.80733	0.864224	1.19003	0.976963	1.10129	1	1	3	1	3	0.996923	0.891353	0.888781	1.07179	1.09091	0.961315	0.944615	1.02661	0.90619	0.697436	0.699557	0.753385
P30531	1	1	2	2	2	1.62312	1.5228	1.57209	1.3018	1.27356	1.37209	1.56757	1.65198	1.46202	1.64565	1.60942	1.62326	1.41291	1.45897	1.5876	1.20871	1.29027	1.30388	1.61712	1.67325	1.6124	0.852853	1.04559	0.906977	2.78378	2.66869	3.06512	1		1	1	1	0.193431	0.199052	0.485658	1.41423	1.48626	1.21266	0.875	0.854028	0.867458	1.72993	1.74028	1.34619
A8MVW5	1	1	2	2	2	1.14012	1.11315	1.06999	1.04839	0.992864	0.985618	0.815524	0.776758	0.846596	0.864919	1.00102	0.951103	1.05948	1.02548	0.994247	0.823589	0.981651	0.919463	1.17641	1.17635	0.976031	1.06855	1.09174	0.899329	1.08266	1.03466	0.944391
P04278	1	1	2	2	2	1.40777	1.34864	1.32308	1.03034	1.19943	1.13718	1.5182	1.65136	1.42436	0.938107	1.10617	1.03462	1.20752	1.70445	1.39231	1.56311	1.80057	1.49231	1.16383	1.53659	1.21667	1.07403	1.47346	1.31282	1.23301	1.52654	1.48718	1			1	1		1.22964	0.872506		1.02715	1.31264		1.41629	1.5643		1.1086	1.37916
P43251	1	1	5	5	5	1.48918	1.52153	1.5854	1.1887	1.15311	1.21782	1.49399	1.45933	1.57426	0.969952	1.04545	0.992574	1.51442	1.47129	1.5495	0.984375	0.973684	0.991337	1.375	1.2823	1.37005	0.942308	0.962919	0.934406	1.0625	1.09211	1.16213	1	1	4	4	3	1.21375	1.26425	1.29381	0.741636	0.740271	0.6	1.16171	1.11312	1.08319	0.581784	0.58009	0.544248
P12830	1	1	11	10	11	2.59	2.458	2.44603	1.49333	1.47068	1.52698	2.10333	2.01268	2.02063	1.03333	0.968304	1.01587	2.25833	2.24247	2.24762	1.23833	1.13312	1.16349	1.66833	1.55151	1.55238	1.01667	0.954041	0.949206	2.26333	2.05864	1.95079	1		10	11	9	1.01495	1.00577	1.03774	0.600935	0.616939	0.588679	2.63832	2.59577	2.54717	0.614019	0.733397	0.635849
P01598	1	1	2	2	2	1.23784	1.16405	1.18357	1.22568	1.10012	1.09756	1.45541	1.39445	1.3543	1.26757	1.1351	1.15789	1.34459	1.32328	1.3466	1.36216	0.90953	1.25802	1.42432	1.33052	1.3466	1.61757	1.25452	1.56996	1.57973	1.45235	1.52246	1	1	2	2	2	1	1.06967	1.13502	1.12347	0.954984	0.93038	1.00408	1.43837	1.32068	0.942857	1.21008	1.25105
Q96B86	1	1		2	1		1.20685	1.26297		1.10282	0.979493		1.42717	1.59831		1.25214	1.31484		1.34272	1.4427		1.20318	1.11701		1.15667	1.25694		0.946144	0.726176		1.60098	1.36429	1	1		1			0.603825			0.811475			1.33515			0.441712
P35321	1	1	1	1	1	0.47786	0.508937	0.499538	1.56458	1.55503	1.52078	0.583948	0.597366	0.658356	0.732472	0.638758	0.649123	0.592251	0.550329	0.550323	1.18819	1.27093	1.24192	0.708487	0.587018	0.663897	1.85886	2.12606	1.9132	0.77583	0.573848	0.643583	1		2	2	2	0.537782	0.626976	0.626627	0.50736	0.575342	0.587588	0.661433	0.786091	0.711712	4.11286	4.08851	3.95095
P49789	1	1	1	1		0.732108	0.766194		1.23888	1.28138		0.712766	0.793522		0.7147	0.878543		0.846228	0.932186		0.65087	0.743927		1.00677	1.10223		1.60155	1.52126		1.16731	1.10324		1	1	1	2	2	1.47713	1.25572	1.09664	1.29106	1.37214	1.91702	1.00728	1.04262	0.914916	0.831601	0.870062	0.875
Q02818	1	1	19	18	18	0.871992	0.928291	0.888998	0.896054	0.913556	0.913556	0.86333	0.878193	0.895874	1.07796	1.1336	1.08841	0.899904	0.904715	0.904715	0.822907	0.849705	0.857564	0.954764	0.966601	0.95776	1.2743	1.26031	1.30255	0.963426	0.98723	1.01375	1	1	23	25	24	0.9	0.955013	0.946517	1.50886	1.50643	1.49876	0.93038	0.96401	0.971393	0.892405	0.859897	0.884328
Q14314	1	1	8	7	7	0.903382	0.949476	0.960271	1.02899	1.12965	1.09787	0.713043	0.717827	0.702519	0.881159	0.907531	0.915698	0.95942	1.03051	1.02713	0.879227	0.683508	0.763566	0.952657	0.998093	0.981589	1.45314	1.24023	1.30329	0.890821	0.876072	0.938953	1	1	5	6	6	0.882989	0.833333	0.905992	0.905605	0.809804	0.893595	0.923304	0.926471	1.00826	0.740413	0.685294	0.747934
Q96MG2	1	1	1	1	1	1.34319	1.25902	1.30273	1.10283	0.962629	0.959057	1.3329	1.40077	1.43672	1.94344	2.06572	1.93052	1.32391	1.31701	1.3139	1.30077	1.35825	1.1402	1.32905	1.41366	1.31514	0.919023	0.891753	0.843672	1.25964	1.21907	1.16625	1	1	1	1	1	0.913158	0.943529	0.9361	0.837719	0.782745	0.693776	1.08947	1.53176	1.30373	0.794737	0.50902	0.697925
Q9UHI8	1	1	4	2	3	0.917577	0.932407	0.875746	0.74578	0.703704	0.889662	1.42304	1.41481	1.35288	0.976167	0.857407	0.965209	1.01887	0.999074	1.01988	0.728898	0.614815	0.734592	1.64647	1.56019	1.59046	0.528302	0.423148	0.569583	0.944389	0.752778	0.94334	1	1	3	5	2	0.883264	0.731299	0.757949	1.09194	0.889764	0.962051	1.00826	1.37697	1.00615	0.832645	0.723425	0.810256
P05062	1	1	15	14	14	1.313	1.27829	1.2309	0.797524	0.754401	0.776042	0.687887	0.65549	0.736979	1.07604	1.02012	1.03212	0.704686	0.668902	0.713542	0.685234	0.616932	0.633681	0.670203	0.63202	0.682292	1.12997	1.0679	1.08594	0.778073	0.687343	0.789931	1	1	15	12	15	1.17834	1.26477	1.42016	0.910828	0.931435	0.907135	0.916136	1.00211	0.955832	0.912951	0.915612	1.01812
Q8IX05	1	1	1	1	1	2.11065	1.97993	2.06582	1.54489	1.21405	1.50743	4.19833	3.07023	4.23567	2.1691	1.60201	2.04246	2.09812	1.65719	2.14225	1.87474	1.60368	2.12739	2.14405	1.70401	2.26539	1.4071	1.1505	1.64331	2.32985	1.74247	2.2017
Q12805	1	1	14	16	17	0.871493	0.827493	0.87907	0.876018	0.84097	0.88186	0.876018	0.858041	0.890233	1.10679	1.12579	1.14047	1.0552	1.07817	1.10047	0.768326	0.701707	0.802791	1.0371	1.02516	1.06419	0.61991	0.641509	0.675349	0.838914	0.886792	0.866977	1	1	19	19	19	0.680073	0.670764	0.750703	1.06124	1.03161	1.11809	0.889397	0.856014	0.956888	0.833638	0.832309	0.824742
Q06278	1	1	2	3	2	1.5	1.46865	1.56479	0.710579	0.852285	0.765659	0.893214	1.11371	0.987041	1.16866	1.30393	1.27106	0.878244	0.934113	0.963283	0.756487	0.860786	0.860691	1.00898	1.0255	1.07451	0.92016	0.942614	1.09503	1.14271	1.12646	1.21706	1	1	2	4	3	0.902993	0.909372	0.891417	1.17544	1.04325	1.11065	0.878225	0.898043	0.851086	0.975232	0.867147	0.886246
Q8N6Q3	1	1	5	4	4	0.866343	0.922652	0.882701	1.43621	1.23425	1.46327	1.40705	1.24309	1.44194	1.12029	0.983425	1.25355	1.29283	1.16796	1.24289	1.07533	0.979006	1.01777	1.43013	1.27624	1.45616	1.04982	1.04088	1.02962	1.47388	1.20221	1.06161	1	1	4	4	4	0.866134	0.902778	0.86601	0.816184	0.827381	0.772414	1.1988	1.15278	1.10739	0.859141	0.856151	0.802956
P78324	1	1	7	7	6	1.64939	1.71541	1.76052	1.25457	1.29403	1.2598	2.08994	2.14623	1.75181	1.10213	1.09906	1.12046	1.47256	1.53616	1.49202	1.32165	1.33491	1.28882	1.8811	1.87264	1.65893	1.73476	1.80503	1.43251	1.91311	1.91981	1.74746	1	1	4	4	5	1.15047	1.13361	1.1714	0.765262	0.759664	0.889876	1.63801	1.88403	1.77176	0.646604	0.530252	0.627886
P05109	1		5	6	6	0.649098	0.678371	0.636628	2.19001	2.20787	2.3561	0.674064	0.589888	0.616279	0.880721	0.820225	0.825581	0.84466	0.897472	0.902616	3.35229	3.33708	3.57849	1.09986	1.0941	1.14099	2.33842	2.51685	2.51599	1.00139	1.00281	1.0625	1		7	6	7	1.38066	1.35253	1.34211	0.596173	0.582828	0.58502	0.784491	0.808081	0.746964	2.56798	2.4798	2.52126
P15121	1	1	4	2	2	0.839122	0.87488	0.820465	0.840951	0.827719	0.812093	0.847349	0.705486	0.658605	0.951554	1.06833	1.09023	1.25686	1.3436	1.31907	0.606947	0.630414	0.583256	1.06856	1.1232	1.07814	0.871115	0.977863	0.914419	0.859232	1.07411	1.02512	1	1	3	3	2	0.769752	0.879769	0.782396	2.52144	2.73757	3.43276	0.998871	0.917919	0.988998	0.857788	0.964162	1.00733
Q9UN73	1	1	1	1		0.724878	0.759242		0.959024	0.950711		0.897561	0.881517		0.900488	0.978199		1.0039	0.988626		0.749268	0.789573		1.15707	1.05687		1.11415	1.00948		1.24976	1.0654		1	1	3	3	2	0.970655	0.881166	0.899666	1.43228	1.61771	1.73467	1.09029	0.976457	1.07135	0.702032	0.720852	0.790412
O43278	1	1	11	11	8	0.806393	0.849327	0.8	0.789041	0.776682	0.739171	0.814612	0.81704	0.78341	0.903196	0.939013	0.970507	0.780822	0.841256	0.799078	0.738813	0.704036	0.753917	0.863014	0.890583	0.84977	1.15982	1.06457	1.24424	1.27671	1.0861	1.2765	1	1	12	11	10	0.851732	0.79878	0.84141	1.5368	1.53557	1.55727	0.908009	0.906504	0.946035	0.876623	0.797764	0.914097
P23528	1	1	6	5	4	0.788732	0.779327	0.740941	0.913007	0.930271	0.874325	0.747307	0.704676	0.691596	0.855841	0.867925	0.801079	0.766363	0.742412	0.622976	0.8285	0.791632	0.82421	0.936205	0.922888	0.86276	0.793703	0.814602	0.797995	0.655344	0.649713	0.493446	1	1	5	4	5	1.14234	1.04157	1.06091	1.13517	1.0867	1.17259	0.949761	1.06295	0.809645	0.772727	0.700713	0.786802
Q9UHG3	1	1		1	1		0.902532	0.861314		1.05063	1.08637		0.956962	0.919708		0.963291	0.941606		0.874684	0.877129		1.22405	1.03771		1.0962	1.23358		2.5443	2.29805		2.0481	1.91241	1	1	1	1		1.20024	1.3915		0.976443	1.34751		1.24499	1.43842		0.689046	0.851906
Q9UP38	1	1	1	1	2	1.20878	1.16397	1.24359	1.02439	1.06073	0.984221	1.02341	1.16093	1.1144	1.11805	1.18219	1.11144	1.14634	1.20344	1.20414	0.786341	0.794534	0.790927	0.971707	1.06478	1.01972	0.700488	0.653846	0.66568	0.776585	0.836032	0.727811	1	1	1	2	2	0.769161	0.900488	0.776243	0.778179	1.13756	0.978821	0.711452	0.838049	0.71547	0.814247	0.796098	0.803867
O60500	1	1	1		1	0.84375		0.88422	0.796007		0.80789	0.868056		0.800172	0.898438		0.85163	0.97309		0.987993	0.817708		0.981132	0.840278		0.816467	0.793403		0.676672	0.849826		0.770154
Q13449	1	1	4	3	4	1.41642	1.32861	1.35311	1.1393	1.0864	1.11288	2.07771	2.04674	2.14472	1.30059	1.27195	1.32127	1.37243	1.32153	1.35745	1.30645	1.3711	1.00579	1.76686	1.76629	1.87554	1.37977	1.35977	1.38929	1.90323	1.61048	1.91027	1	1	4	4	3	1.01883	1.08233	0.947095	0.811715	0.812294	0.880705	2.50314	2.94512	2.7583	0.660042	0.635565	0.771784
P08519	1		4	3	4	0.630566	0.638158	0.671006	3.26354	2.79167	3.01775	0.956679	0.865132	0.874556	1.10349	1.00219	1.11716	0.876053	0.871711	0.904142	0.696751	0.723684	0.733728	1.23345	1.12829	1.26154	0.866426	0.792763	0.868639	1.52587	1.39803	1.49231	1	1	2	2	2	0.681745	0.750804	0.636749	0.880452	0.778135	1.13548	0.765751	0.80627	0.741744	0.772213	0.7709	0.863675
P04004	1	1	10	12	10	1.20669	1.14055	1.13898	1.06691	1.053	1.02712	1.16487	1.0818	1.10847	1.7049	1.46429	1.37175	1.43728	1.34217	1.30621	1.05974	1.00576	0.942373	1.23059	1.20737	1.13785	0.946237	1.08986	1.11977	1.13142	1.13825	1.14802	1	1	9	11	10	0.968254	0.997992	0.951456	0.742063	0.754016	0.757282	1.04464	1.0261	1.01456	0.71131	0.712851	0.671845
P06865	1	1	8	9	6	1.13586	1.07801	1.14766	0.896104	0.919959	0.873727	0.9001	0.941236	1.01833	1.05794	1.02938	1.09369	1.11788	1.13171	1.12627	1.02997	0.971631	0.97556	1.18482	1.16413	1.20774	0.744256	0.766971	0.813646	0.923077	1.12766	0.92668	1	1	8	11	10	1.28556	1.29025	1.24679	1.07383	1.02754	1.03098	1.42671	1.48305	1.40491	0.896851	0.822034	0.78312
Q96NY8	1	1	7	8	7	1.00111	0.968167	0.936543	1.0885	1.08891	1.14989	1.0542	1.03732	1.00766	1.11726	1.21515	1.14004	1.13938	1.08891	1.07659	0.823009	0.95719	0.908096	1.24558	1.24149	1.27571	1.12058	1	1.04595	1.47345	1.3798	1.39934	1	1	10	9	9	0.951287	1.02661	0.993488	0.977022	0.992661	0.988837	0.987132	0.986239	0.990698	0.661765	0.653211	0.682791
P22732	1	1	2	2	3	0.956353	1.01084	1.01639	0.768186	0.765517	0.839923	0.823472	0.881773	0.816779	1.16683	1.06305	1.0974	1.32881	1.35271	1.20829	0.748788	0.70936	0.767599	1.1484	1.13103	1.20444	0.794374	0.847291	0.819672	0.964113	1.09163	0.87271	1	1	2	3	3	2.20468	1.84659	1.91251	1.08758	1.2625	0.929807	0.863544	1.01705	0.98881	0.615071	0.897727	0.74059
Q9H9H4	1	1	1	1	1	0.709949	0.682969	0.730159	0.67285	0.668996	0.74515	0.738617	0.827074	0.862434	0.779933	0.824454	0.800705	0.736931	0.769432	0.836861	0.846543	0.793886	0.808642	0.817875	0.89083	0.873016	1.14081	1.20611	1.07496	0.989039	1.069	1.0873	1	1	2	1	2	1.62627	2.19143	2.16213	0.943992	0.77667	0.990207	1.00305	1.09073	1.07399	0.812627	0.687936	0.879217
O15067	1	1	1	1	1	1.01222	0.964315	0.949398	0.714751	0.761557	0.719679	0.540342	0.648013	0.571084	1.15729	1.10057	1.20161	0.870416	0.815896	0.814458	1.04808	0.96837	1.0996	0.665852	0.703974	0.640161	0.581907	0.630981	0.583936	0.558272	0.517437	0.452209	1	1	3	2	3	0.862305	0.870229	0.76952	0.880859	0.970556	0.80809	0.80957	0.80916	0.637817	0.962891	0.918212	1.05456
Q8IUZ5	1	1		1	1		1.17378	1.11912		0.894309	0.852853		0.870935	0.912913		1.1189	1.10811		0.911585	0.978979		0.872967	0.782783		1.09756	0.960961		1.21951	1.32933		1.00203	0.965966
O95954	1	1	4	5	4	1.03176	1.1003	1.04817	0.991338	1.01722	0.987476	0.794995	0.795339	0.7842	1.0924	1.16413	1.09634	0.788258	0.847011	0.77842	0.839269	0.855117	0.828516	0.956689	0.967579	0.927746	1.17132	1.2766	1.14933	0.957652	1.11044	1.03276	1	1	6	6	10	0.952323	0.926174	1.03083	0.889976	0.919463	0.906289	0.948655	1.0255	0.990136	0.839853	0.998658	0.930949
P16284	1	1	3	2	3	1.92893	1.80305	1.86207	1.81049	1.55725	1.73399	1.56684	1.5313	1.64039	1.78511	1.41985	1.63218	2.18782	1.68244	2.11002	1.38748	1.23969	1.37931	2.24704	1.69771	1.97373	1.39425	1.73893	1.34975	1.61252	1.59695	1.74056	1	1	2	2	1	2.70413	2.64214	1.6313	0.956422	1.05574	1.00525	1.47248	1.41918	1.42017	0.875	0.673356	0.682773
Q9H4M7	1	1		1	1		1.08571	1.035		1.13205	1.10201		0.611583	0.615786		0.995367	0.936709		0.677992	0.655249		0.576062	0.563663		0.681081	0.640357		0.497297	0.480268		0.465637	0.416232
Q16270	1	1	16	16	14	1.01436	1.03068	1.08208	1.22873	1.35114	1.28324	0.882873	0.903409	0.952601	1.87403	1.87727	1.96532	0.966851	0.989773	1.08786	0.931492	0.952273	0.974566	1.09724	1.12841	1.15607	1.02541	1.08295	1.05665	1.02873	1.04659	1.05896	1	1	12	14	13	0.767908	0.716094	0.803711	0.7383	0.688969	0.776367	0.82999	0.753165	0.841797	0.698185	0.729656	0.734375
Q92692	1	1	4	4	3	0.898793	0.910927	0.853497	0.982358	0.92562	0.981096	0.979573	0.923783	1.03308	1.11235	1.09091	1.0879	1.15413	1.20569	1.18998	0.637883	0.606061	0.650284	0.983287	0.933884	1.00945	0.589601	0.631772	0.620983	0.948004	0.955005	1.02552	1	1	5	5	4	0.807122	0.966028	0.903918	1.09891	0.929443	0.9375	1.02572	0.891115	0.954291	1.04649	0.898084	0.89459
P06753	1	1	3	3	2	0.480502	0.477039	0.451104	0.7885	0.771076	0.744479	0.544613	0.525703	0.48959	0.46464	0.479095	0.44795	0.543952	0.540781	0.507256	0.761401	0.766964	0.715457	0.604759	0.645648	0.599369	0.914739	1.15284	1.03533	0.50694	0.556546	0.505994	1	1	3	3	2	0.871878	1.00342	0.907621	1.03909	1.1754	1.15704	0.722041	0.771071	0.872979	2.79587	2.57062	2.83025
Q9GZN4	1	1		1	1		1.31655	1.25434		0.757451	0.762002		1.00103	1.13483		0.938335	0.876404		1.26002	1.30235		0.834532	0.785495		0.997945	0.994893		1.09866	1.08069		1.07297	1.02451
P78380	1	1	6	6	5	1.00998	1.00943	1.07081	1.11776	1.09331	1.10184	0.984032	0.907634	0.86227	0.956088	1.00094	1.00582	1.01098	0.95476	1.02134	1.07685	0.922714	1.04268	0.972056	0.918002	0.962173	0.929142	0.836946	0.887488	0.922156	0.780396	0.744908	1	1	3	3	3	0.805128	0.815464	0.786017	1.50359	1.67113	1.54873	0.818462	0.694845	0.770127	0.754872	0.782474	0.922669
Q8NBS9	1	1	4	4	4	1.07448	1.08219	1.14333	0.93148	0.993678	1.04048	1.29295	1.48577	1.38293	0.975174	1.0411	1.11269	1.07845	1.14226	1.18053	0.666336	0.720759	0.726477	1.15392	1.35195	1.34026	0.700099	0.717597	0.798687	1.0576	1.00211	1.21554	1	1	4	3	5	0.825731	0.856978	0.785169	0.940351	0.862745	0.883315	1.18246	1.3391	1.12977	0.99883	1.04844	0.977099
Q16348	1		1	1	1	0.783265	0.785992	0.738966	0.729767	0.830091	0.765448	0.853224	0.967575	0.89029	1.71331	1.51102	1.53594	0.82716	0.863813	0.820933	0.659808	0.721141	0.575032	1.37997	1.3048	1.18285	1.79835	1.41245	1.57629	3.97257	3.57198	3.52207	1	1		1			1.61705			2.35405			1.47254			1.05636
P01834	1	1	7	7	6	1.48082	1.44952	1.3838	0.935252	0.959135	0.976526	1.56355	1.51923	1.52582	1.01679	1.03606	1.01878	1.55036	1.53005	1.44131	0.996403	1.04207	1.00822	1.34412	1.33293	1.2946	0.906475	0.936298	0.892019	1.19784	1.21394	1.19366	1	1	5	5	5	0.694915	0.694572	0.720644	1.0226	1.05152	1.11742	1.371	1.4011	1.36269	0.926554	0.938362	1.00379
Q06828	1	1		1	1		0.792329	0.754596		0.749298	0.783088		0.97942	0.943015		0.985033	0.89614		0.915809	0.848346		0.890552	0.901654		1.00748	0.966912		0.966324	1.07629		1.06829	1.02206	1			1			0.995198			1.7455						0.668667
O95971	1	1	2	2	2	1.06642	1.10014	1.14305	1.53506	1.78326	1.75894	1.05781	1.22908	1.10596	1.64207	2.20165	2.08344	1.50185	1.66255	1.57616	1.19434	1.28395	1.24238	1.44895	1.61454	1.53245	0.95818	0.909465	0.925828	0.894219	0.931413	0.875497
P48643	1	1	2	2	2	0.663617	0.621011	0.630893	0.615764	0.569814	0.547146	0.768473	0.680186	0.568859	0.629838	0.603723	0.566998	0.489092	0.448138	0.445409	0.654469	0.65891	0.632134	0.667136	0.698138	0.586849	0.717101	0.680186	0.646402	0.831809	0.688165	0.580025	1	1	1	5	4	0.908207	0.875969	0.809129	0.699784	0.888151	0.793568	1.11879	0.813953	0.747925	0.697624	0.878184	0.938797
P48061	1	1	2	1	2	1.09417	1.11377	1.16994	1.45516	1.33293	1.2185	1.14462	1.17365	1.10058	1.32623	1.36407	1.18728	1.15247	1.20958	1.13873	1.13677	1.40719	1.28671	1.17937	1.15928	1.22312	0.936099	1.02874	1.11908	0.784753	1.18563	1.11792	1		3	1	3	1.02834	0.834646	0.926882	1.10091	0.94357	0.989247	0.918367	0.929134	0.91828	0.89229	0.67979	0.634409
Q96CN7	1	1	1	1	1	0.986762	1.05274	1.04455	0.866599	0.801217	0.772512	1.04073	0.969574	0.903318	0.933809	0.951318	0.739336	0.971487	1.04665	0.89763	1.06823	0.906694	0.891943	1.08859	1.12069	1.04171	1.16599	1.16734	1.09573	1.06212	1.12475	1.09384
P68363	1	1	5	2	2	0.542085	0.56777	0.580856	0.456658	0.465334	0.450654	0.48304	0.530918	0.501189	0.645101	0.699563	0.663496	0.491834	0.53529	0.504162	0.586055	0.651468	0.690844	0.607412	0.629606	0.612961	0.842965	0.611493	0.486326	0.626884	0.554653	0.45541	1	1	2	2	2	0.932287	0.9683	0.918994	1.16683	1.14025	1.17412	0.689892	0.766571	0.663873	0.619235	0.692603	0.619181
P18065	1	1	11	10	11	1.07481	1.0966	1.02386	1.19582	1.16667	1.20282	1.0385	0.928875	0.994577	1.34873	1.45011	1.4436	1.11111	1.1603	1.13883	0.976898	0.873673	0.90564	1.11331	1.04989	1.13666	1.05721	0.936306	1.02928	1.08471	0.954352	0.970716	1	1	13	12	12	0.749438	0.751363	0.808585	0.952809	0.869138	0.953596	0.944944	0.961832	0.947796	0.762921	0.692475	0.75522
O95998	1	1	4	5	5	1.04723	1.06634	0.996067	1.16735	1.10792	1.06588	0.910678	0.878218	0.804326	1.06982	1.09208	1.0295	0.983573	0.975248	0.900688	0.75462	0.677228	0.657817	1.06366	1.05347	0.996067	1.25051	0.989109	1.33038	1.02053	1.06139	1.05113	1	1	5	5	5	0.883878	0.940854	0.946281	1.19504	1.12377	0.964876	0.97407	0.934283	0.90186	1.00113	0.878423	0.908058
Q12797	1	1	1	1		1.16482	1.10841		1.59113	1.55502		1.5309	1.54693		1.66403	1.77023		1.39303	1.4644		1.65293	1.58414		1.59746	1.62136		1.9794	2.19579		2.27258	2.33657
P01859	1	1	4	4	4	1.10379	1.17738	1.11458	1.12612	1.102	1.03854	1.0692	1.08315	1.01042	0.91183	0.927938	0.832292	1.25446	1.3071	1.24271	1.15179	1.19623	1.00521	1.21763	1.12084	1.01562	1.07924	1.01109	1.02083	1.24665	1.16075	1.13646	1	1	3	4	3	0.65625	0.728111	0.627358	1.23828	1.01382	1.18868	0.917969	0.881106	0.903774	1.64258	1.37419	1.75943
Q16651	1	1	1	3	1	1.23951	1.17402	1.16148	1.12469	1.04172	1.13397	1.61605	1.58164	1.55263	1.18272	1.15256	1.12679	1.19383	1.21097	1.19258	1.18765	1.17878	1.19378	1.24321	1.1323	1.20933	1.31728	1.18713	1.26077	1.24074	1.25983	1.13158	1	1	3	3	2	1.30238	1.34661	1.20707	1.52052	1.37675	1.11973	1.10151	1.25404	1.09912	0.921166	0.888052	0.677134
Q14254	1	1	2	1	2	1.11747	1.1988	1.16365	1.01406	0.995984	1.01142	0.964859	0.813253	0.778306	0.963855	0.866466	0.843007	0.894578	0.959839	0.959087	0.817269	0.87751	0.815414	0.953815	0.937751	0.876308	1.02008	1.27912	0.955281	1.29418	1.11145	1.11132	1	1	2	3	2	1.34519	1.35753	1.41476	0.780572	0.797491	0.766257	0.878578	0.744624	0.817223	1.08153	1.02867	1.11336
Q6UX15	1	1	2	3	3	1.73641	1.82852	1.7107	1.61614	1.86462	1.68729	1.85008	2.05235	2.09866	1.6145	1.64982	1.6087	2.43493	2.79422	2.10702	1.50906	1.33935	1.44649	2.00329	2.32491	2.08361	1.1911	1.3935	1.39967	1.52059	1.80686	1.58027	1		4	3	4	1.78296	1.89074	1.68164	0.881339	0.918835	0.89521	2.33164	2.7461	2.20459	0.608519	0.542144	0.598802
Q6UX27	1	1	1	1	1	2.82418		2.96852	1.57457		1.38231	1.53218		1.64468	1.50078		1.29535	1.89011		1.74513	1.61068		1.51424	1.47724		1.33283	0.971743		0.868066	1.31554		1.24288
O94760	1	1	3	3	3	1.46344	1.37296	1.45687	1.27005	1.19697	1.3949	1.15684	1.17133	1.27339	1.38208	1.45571	1.42041	1.16038	1.10023	1.13487	0.817217	0.94289	0.823815	1.36203	1.26457	1.40705	0.955189	1.09907	1.16282	1.22406	1.05128	1.07655	1	1	5	6	5	1.09674	1.3528	1.12065	1.20472	1.19159	1.39801	0.983127	1.21262	0.99005	0.63892	0.678738	0.599502
Q9UN37	1	1	4	2	2	0.891693	0.95585	0.914502	0.893796	0.915011	0.86039	0.769716	0.907285	0.770563	1.35752	1.32119	1.3842	1.15668	1.13466	1.08117	0.942166	0.975717	0.964286	1.21556	1.18433	1.2197	1.07571	1.2053	1.17641	1.21136	1.43819	1.45238	1	1	2	2	2	1.49318	1.38923	1.49102	1.1374	1.15041	1.08169	0.850773	0.953252	0.923698	0.89263	1.17276	0.832136
P32189	1	1	3	5	5	1.25427	1.20546	1.16844	0.943686	0.878943	0.851186	0.662116	0.716965	0.701554	0.857509	0.85763	0.789861	0.656143	0.670929	0.629599	0.775597	0.703325	0.634505	0.700512	0.70503	0.72036	0.872867	0.924979	0.826656	0.81058	0.861893	0.854456	1	1	5	5	6	0.997503	0.9875	0.974448	1.44694	1.34875	1.15912	0.965044	0.9675	0.9036	1.12609	1.1025	0.946574
P14550	1	1	7	8	6	1.24312	1.25209	1.32592	0.73945	0.733953	0.769826	0.972477	1.02512	1.1499	0.83578	0.783256	0.840426	0.809174	0.846512	0.884913	0.709174	0.724651	0.763056	0.850459	0.852093	0.948743	1.01835	1.07163	1.04255	0.99633	1.01302	0.946809	1	1	9	10	7	1.3266	1.2904	1.30671	1.16983	1.15105	1.06366	1.20546	1.13817	1.12037	1.01425	1.02693	1.06597
Q96KP4	1	1	8	8	8	0.989181	0.936073	0.925898	0.571097	0.575342	0.587575	0.789799	0.773973	0.738772	0.777434	0.744292	0.774701	0.700155	0.685693	0.678144	0.649923	0.635464	0.582335	0.755023	0.73516	0.751497	0.7983	0.848554	0.781437	0.696291	0.675799	0.665419	1	1	12	12	14	1.09898	1.06316	1.12916	1.19543	1.31184	1.28261	1.04695	0.960526	1.03069	0.941624	0.936842	0.938619
Q96DU3	1	1		1	1		1.4746	1.4018		1.10561	1.13479		1.48797	1.51861		1.30348	1.25546		1.40107	1.31194		1.00535	0.912709		1.23396	1.14121		1.09492	1.11553		2.26203	2.04365	1	1	1	1		1.16913	1.09651		0.942918	0.946612		0.924947	0.924025		1.05074	0.991786
P42785	1	1	5	5	4	0.90065	0.865952	0.838619	0.880223	0.866845	0.884328	0.892293	0.890974	0.977612	0.979573	0.947274	1.03918	1.11792	1.00536	1.05317	0.775302	0.715818	0.79291	1.04828	1.05183	1.07276	0.768802	0.723861	0.741604	0.922934	0.868633	0.928172	1	1	5	4	4	1.20637	1.20992	1.28187	1.42042	1.4925	1.45614	1.3831	1.43022	1.65965	0.737651	0.780854	0.763743
P26006	1	1	1	1	1	1.35283	1.43577	1.34749	0.562339	0.690244	0.680309	0.507069	0.741463	0.73668	0.523136	0.731707	0.643243	0.807198	0.978049	0.864093	0.433805	0.639024	0.640154	0.460797	0.630081	0.590734	0.434447	0.70813	0.629344	0.345116	0.57561	0.589961
O75144	1	1	4	4	3	0.915138	0.957346	0.982843	1.49656	1.49408	1.64093	0.943807	1.03555	1.05025	1.21674	1.25118	1.21324	0.993119	1.02844	1.04412	1.02752	1.26896	1.33578	1.1617	1.14692	1.21569	1.38761	1.31161	1.41667	1.32569	1.35545	1.35662	1	1	4	4	3	1.04784	1.00279	1.14716	1.12695	1.29674	1.33156	1.04232	1.02605	0.97961	0.704692	0.684651	0.716312
Q9Y5G2	1	1	2	1	1	0.852972	0.801716	0.802124	0.907195	0.865586	0.774131	0.901981	0.805529	0.862934	1.2586	1.13823	1.14189	1.03441	0.86082	0.990347	0.73097	0.711153	0.666988	1.18665	1.14013	1.16699	0.964546	0.909438	0.978764	1.5902	1.29933	1.26931	1	1			2			0.790419			2.40838			1.02275			0.817964
P0DJD7	1	1	4	5	4	1.53638	1.47407	1.58407	1.41797	1.53778	1.38348	1.28245	1.33037	1.30531	1.26819	1.38667	1.35546	1.6505	1.69778	1.66962	1.17118	1.25481	1.27876	1.43795	1.57481	1.46755	1.27389	1.2963	1.4528	2.22539	2.26222	2.25221	1	1	4	4	4	1.75616	1.83915	2.19796	0.748513	0.804264	0.73358	1.14444	1.34884	1.39593	0.57859	0.658915	0.570768
P00505	1	1	1		1	1.24824		1.1861	1.04567		0.86631	1.42389		1.16257	0.921546		0.829947	1.73888		1.56578	0.850117		0.86631	1.41101		1.3508	1.00234		0.966845	1.06909		0.899465	1	1	1	1	1	1.20314	1.22031	1.53483	0.633725	0.558626	0.523619	1.17255	1.11576	1.29223	0.622745	0.59298	0.728583
Q9BYE9	1	1	11	12	12	0.988981	0.942002	0.922113	0.686869	0.725912	0.706356	1.0404	1.03929	0.991943	0.827365	0.858746	0.794987	1.01928	0.971936	0.978514	0.637282	0.716558	0.678603	0.959596	0.97942	0.942704	0.672176	0.723106	0.658013	1.35078	1.3985	1.27842	1	1	11	12	11	1.05911	0.998995	1.02697	1.10443	1.14874	1.15485	1.08867	1.08241	1.06294	0.806897	0.824121	0.82018
P49221	1		1	1	1	0.745098	0.757609	0.706542	0.643963	0.821739	0.681308	0.755418	0.858696	0.982243	0.706914	0.676087	0.568224	2.83385	2.69783	2.53832	0.779154	0.807609	0.695327	1.0289	1.10652	0.841121	0.813209	0.994565	0.554206	1.01238	1.14891	0.778505	1		2	1	2	1.4359	2.29395	1.55532	1.17641	2.07173	1.28135	1.22051	1.01969	1.02002	0.634872	0.684951	0.674394
P15907	1	1	3	3	3	0.782653	0.772088	0.730392	0.838776	0.809237	0.8	0.818367	0.87751	0.828431	1.0898	1.00602	1.02353	1.19388	1.07129	1.10294	1.15	1.08032	1.07745	1.19082	1.0994	1.07157	1.04694	1.18173	1.06863	1.0949	1.14458	1.10196	1	1	3	4	3	0.842049	0.911184	0.927152	1.03522	1.05592	1.13245	1.0587	1.0307	1.13687	0.726788	1.09649	0.764901
Q9UK41	1	1	4	4	3	0.86873	0.915556	0.854082	0.911419	1.01333	0.833673	1.05016	1.13556	1.09898	1.20811	1.19333	1.00102	1.04376	1.11	1.08469	1.04376	1.08889	1.00102	1.20491	1.31667	1.18673	0.995731	1.05222	0.978571	1.34578	1.28667	1.16429	1	1	2	3	3	1.22687	1.32599	1.24604	1.07984	1.26682	1.16579	0.937683	1.08933	0.920803	0.857838	0.886311	0.843717
P20337	1		1	1	1	1.27623	1.35196	1.36695	0.390438	0.518156	0.40056	3.04648	2.96648	3.20588	0.966799	1.03492	1.0042	1.03718	1.17179	1.10224	1.3506	1.37849	1.39496	2.81009	2.95112	3.08543	0.498008	0.625698	0.477591	0.90571	0.967877	0.969188	1	1	1	1	1	1.38621	1.4383	1.39551	0.717658	0.793682	0.75	1.72238	1.66338	1.62402	0.402266	0.469891	0.47168
Q13404	1	1	1	1	1	1.02109	1.09361	1.03507	0.960044	0.990868	0.986425	0.811321	0.888128	0.812217	0.884573	0.880137	0.941176	0.893452	0.885845	0.914027	2.31188	2.43037	2.50679	1.08324	1.07877	1.08258	1.26859	1.39954	1.28281	0.864595	0.767123	0.75	1	1	1	1	1	1.38351	1.65809	1.47676	1.07191	1.37192	1.1454	0.838926	1.06431	0.917903	0.908917	1.06967	1.06133
Q96FE7	1	1	5	5	5	1.25988	1.20635	1.29794	1.83283	1.74747	1.8859	1.43617	1.29293	1.48653	1.93465	1.80952	2.00158	1.59726	1.48918	1.62441	1.04711	1.0101	1.09984	1.83587	1.72872	1.9271	1.38298	1.39105	1.58954	1.8693	1.75613	1.93502	1	1	6	6	4	1.38348	1.65067	1.5267	0.834832	0.909933	0.850324	1.1063	1.24411	1.21926	0.479967	0.498316	0.460356
Q14019	1	1	6	7	7	3.82114	3.6248	3.56338	1.7122	1.78378	1.6072	1.5187	1.52146	1.53208	1.71545	1.66455	1.61972	1.59024	1.50238	1.52426	1.14634	1.08267	1.07825	1.2	1.2496	1.21283	1.34634	1.43402	1.21127	1.21138	1.03339	1.29734	1	1	6	5	5	1.90011	1.79195	1.83766	0.875694	0.847875	0.87987	1.4939	1.4877	1.44156	0.649279	0.64877	0.615801
P37840	1		1	1	1	0.697262	0.723171	0.750424	0.724638	0.818293	0.755518	0.89372	0.897561	0.894737	0.855072	0.707317	0.794567	0.777778	0.830488	0.830221	9.24155	4.65732	8.89813		1.01098	1.01698	1.07407	0.768293	1.2343	0.837359	0.781707	0.801358	1	1	1			0.480349			0.524017			0.651903			0.505926
O43895	1	1	8	5	7	1.39147	1.34841	1.29277	1.02384	0.996333	1.00964	1.12673	0.984108	1.02771	1.2798	1.3044	1.29398	1.40527	1.38142	1.31807	1.19448	1.17604	1.10843	1.43036	1.4132	1.38795	1.43789	1.31174	1.29398	1.25721	1.30807	1.31446	1		2	5	5	1.32821	1.13111	1.14603	1.36103	1.36733	1.61905	1.12923	1.70656	0.874074	0.761026	0.812695	0.89418
P05156	1	1	12	10	12	0.820365	0.877419	0.872217	0.951969	0.933641	0.961278	1.01825	0.714286	0.818974	1.07493	1.09401	1.15198	0.960615	0.931797	0.954501	1.17387	1.0553	1.091	0.990394	0.97788	1.0242	0.943324	0.925346	1.02711	0.67243	0.707834	0.780252	1	1	12	13	12	1.04886	1.08426	1.04851	0.811364	0.781596	0.83462	1.1875	1.09091	1.09372	0.944318	0.915743	0.916207
P49591	1	1	3	3	2	0.770259	0.775362	0.823016	0.783626	0.726248	0.711111	0.785297	0.768116	0.770635	0.878864	0.836554	0.85	0.83208	0.731079	0.74127	0.797828	0.748792	0.71746	0.825397	0.797907	0.783333	0.807018	0.84058	0.738889	0.873851	0.827697	0.8	1		2	2	2	0.864474	1.62651	1.40915	0.713158	0.914157	0.799462	0.859211	0.731928	0.738896	0.919737	1.17771	0.981157
Q6VUC0	1	1	1	1		2.36061	2.24063		0.631313	0.733333		1.08889	1.04375		0.592929	0.790625		0.891919	0.95		0.649495	0.694792		0.70404	0.767708		1.09697	1.1125		1.08384	1.08333		1	1		1	1		0.653926	0.667925		1.35331	1.04906		0.797521	0.876415		1.35847	1.28491
P36980	1	1	1	1	1	0.995483	1.00091	1.06344	0.692864	0.69708	0.724068	1.09575	1.03467	1.20745	0.822945	0.867701	0.925478	1.52665	1.57026	1.78651	0.754291	0.851277	0.811682	0.909666	0.867701	1.03323	0.485998	0.498175	0.559919	0.749774	0.736314	0.959718	1	1	2	3	3	0.775533	0.735632	0.899151	0.784512	0.9279	0.856688	1.02918	1.01045	1.00425	0.858586	0.760711	0.769639
P69905	1		5	6	5	0.895714	0.927641	0.861338	0.874286	0.973951	0.8646	0.924286	1.01447	0.908646	1.01429	1.04486	1.0571	0.937143	0.971056	0.910277	5.59286	5.04486	7.42251	1.08143	1.16353	0.947798	1.18714	1.22576	1.354	1.01857	1.25036	1.0522	1	1	2	2	2	0.36839	0.405324	0.396046	0.836007	0.877798	0.882015	0.519905	0.583182	0.490434	0.423648	0.405324	0.432398
Q6UX71	1	1	4	5	5	1.12968	1.12853	1.05801	1.19576	1.15938	1.1488	1.07731	1.16838	1.08071	1.39027	1.45501	1.47541	1.10848	1.15296	1.12358	1.02743	1.07584	1.04288	1.38903	1.35219	1.3657	1.46135	1.49229	1.44767	1.68828	1.86889	1.87011	1	1	1	1	2	1.29428	1.23735	1.24327	1.34794	1.51242	1.27112	1.02504	1.01472	0.914578	0.550089	0.609936	0.562674
P31946	1	1	3	3	2	0.844234	0.79046	0.842982	0.811532	0.723169	0.84386	0.817556	1.1448	0.791228	0.783993	0.740204	0.80614	0.816695	0.677172	0.819298	0.697074	0.50937	0.802632	0.925129	0.930153	0.913158	1.06713	0.996593	1.11491	0.843373	1.00596	0.838596	1	1	3	3	3	1.15581	1.37072	1.31862	1.20113	0.983385	0.786948	0.810198	1.21495	0.908829	0.762984	0.73001	0.71977
Q9UNN8	1	1	5	5	5	1.81912	1.92654	1.95274	1.57647	1.58321	1.62652	1.44265	1.45577	1.53049	1.43235	1.43628	1.48476	1.50294	1.51874	1.62652	1.39706	1.33733	1.3811	1.59265	1.53823	1.63567	1.32059	1.44378	1.35976	1.62353	1.75412	1.64482	1	1	3	3	4	1.44632	1.5109	1.52156	0.929423	0.851185	0.897693	1.59543	1.68246	1.70512	0.647117	0.627488	0.715145
P07942	1	1	4	6	4	1.17989	1.11277	1.10178	0.965363	0.888298	0.886674	1.23575	1.20745	1.07765	1.15196	1.06277	1.21511	1.22682	1.18404	1.09234	1.03911	0.969149	0.962225	1.09832	1.06064	1.07135	0.981006	0.884043	0.890871	1.29609	1.26915	1.19412	1	1	10	8	6	1.003	1.07812	1.04184	0.902903	0.830078	0.876531	0.938939	0.967773	0.965306	1.04204	1.01953	1.10714
Q92896	1	1	11	12	11	0.880682	0.913641	0.949051	0.859848	0.851816	0.923077	0.831439	0.914622	0.908092	1.25758	1.20118	1.26973	0.999053	0.989205	1.02897	0.838068	0.959764	0.905095	1.04167	1.02355	1.08891	0.892045	1.01668	0.998002	0.870265	0.943081	0.92008	1	1	16	15	15	0.946369	0.946429	0.945474	1.2324	1.18304	1.23555	0.887151	0.897321	0.906216	0.931844	1.07254	0.986914
P40313	1	1		1	1		1.88937	1.79191		1.29403	1.36705		1.53275	1.54624		1.08297	1.19364		1.98836	1.85838		1.42504	1.41618		1.43231	1.50434		1.04512	1.00434		1.86608	1.76734
Q16222	1	1	1	1	1	0.710583	0.703732	0.754086	0.595392	0.671744	0.6263	0.867531	0.993907	0.941308	0.648668	0.652704	0.592125	0.491721	0.573496	0.491085	0.549316	0.566641	0.528232	0.658747	0.729627	0.637444	0.787617	0.777609	0.85364	0.889129	0.946687	1.00594	1	1	1	1	1	1.26621	1.18494	1.48134	0.96587	1.19269	1.16602	0.935154	0.830565	0.989704	0.533561	0.467331	0.747748
Q3ZCW2	1	1	1	1		1.42922	1.35474		1.72451	1.95185		2.11263	2.25201		1.6758	1.79133		1.70167	1.78652		1.11416	1.00803		1.82953	2.24559		1.0137	0.99679		1.61948	1.66613
Q66K79	1	1	3	4	3	0.833333	0.880613	0.819709	1.62838	1.54655	1.48264	1.14302	1.15005	1.1467	0.796171	0.943045	0.885778	1.31419	1.30778	1.2486	0.831081	0.838992	0.844345	1.98423	1.95728	1.87682	0.849099	0.899233	0.857783	0.881757	1.00438	1.03471	1	1	1	2	1	0.933444	0.82968	0.915481	0.77371	0.789207	0.728033	1.56988	1.36341	1.50042	0.616473	0.62226	0.692887
P10451	1	1	14	13	13	0.843188	0.88822	0.825543	1.25278	1.1178	1.24457	0.877464	0.916595	0.867279	0.811482	0.77816	0.768781	0.7515	0.762683	0.717863	0.653813	0.640585	0.622705	0.764353	0.785039	0.749583	0.658098	0.702494	0.634391	0.995716	1.00688	0.959933	1	1	15	14	15	0.848283	0.936334	0.898582	2.26467	2.04281	2.06652	0.821705	0.930845	0.907306	0.638981	0.709111	0.676118
Q13873	1	1	1	2	2	0.901053	0.88694	0.952811	1.25579	1.05361	1.07831	0.938947	0.915205	1.00803	1.05895	1.06238	1.07329	1.06947	1.02534	1.10442	1.09263	0.873294	0.940763	1.20211	1.17057	1.1255	1.03579	0.926901	0.919679	0.971579	0.832359	0.838353	1	1	1	1	2	1.0282	0.859231	0.895963	0.813262	0.676154	0.800466	1.01143	0.797692	0.921584	0.78811	0.673077	0.733696
Q9UHL4	1	1	12	13	12	1.1105	1.08709	1.16979	1.00884	0.942288	1.06615	1.2221	1.11018	1.14333	1.22541	1.17104	1.21389	1.10497	1.04302	1.14774	1.09282	1.0042	1.01544	1.07514	1.02308	1.11577	0.878453	0.863589	0.884234	1.33149	1.24869	1.26902	1	1	13	12	10	1.02899	1.05162	1.01283	0.775362	0.753036	0.740375	1.18944	1.13563	1.15893	0.60352	0.642713	0.608095
Q12913	1	1	3	4	4	0.968719	0.89781	0.930776	0.929619	0.94708	0.881197	0.803519	0.719891	0.810103	1.10264	1.0292	1.04022	1.01564	0.899635	0.952292	0.969697	1.03193	0.925164	1.06745	0.895073	0.98971	1.07722	0.911496	0.985033	0.841642	0.791058	0.839102	1	1	6	6	5	0.999043	1.02381	1.05894	1.24593	1.35317	1.32767	1.04689	1.03869	1.02498	0.757895	0.705357	0.756244
Q9NP79	1	1	3	3	3	0.983425	0.926486	0.995585	0.956906	0.896216	0.921634	0.925967	0.864865	0.880795	1.50055	1.48973	1.52318	1.18232	1.18811	1.19757	1.09503	1.15459	1.09272	1.29392	1.23459	1.27042	1.13481	1.12865	1.15784	0.977901	0.927568	0.996689	1	1	3	3	2	1.05983	1.11573	0.832277	0.630674	0.814996	0.540634	0.610729	0.757131	0.491066	0.612792	0.762021	0.482421
Q08257	1	1	3	6	5	0.897148	0.901701	0.841486	0.859983	0.934783	0.918478	0.609334	0.744802	0.699275	0.95592	1.01323	1.01178	0.917891	0.950851	0.955616	0.929127	0.965028	0.899457	0.81936	0.936673	0.853261	1.15039	1.28166	1.32609	0.503889	0.723062	0.554348	1	1	3	5	4	1.09438	1.09219	1.15889	1.05726	1.13991	1.19444	0.891835	0.894794	0.95	0.776246	0.848156	0.843333
Q9NQ38	1		13	12	13	0.959581	0.904335	0.894488	1.19311	1.20179	1.19055	1.09731	1.07025	1.12756	1.09731	0.989537	0.908661	1.00898	1.08221	0.952756	2.42814	2.53513	2.95118	1.03443	1.0852	1.10236	4.33084	4.32885	4.93543	0.98503	0.998505	1.08031	1		8	7	6	0.730404	0.870794	0.92132	0.804038	1.07133	0.728426	0.710214	0.839838	0.870558	1.23397	1.14805	1.21066
P00558	1	1	13	12	12	0.999139	0.980189	0.927701	0.881137	0.878553	0.856214	0.771748	0.754522	0.704305	0.993971	1.01292	1.01137	0.723514	0.70801	0.668562	0.718346	0.732989	0.6645	0.858742	0.836348	0.782291	0.90267	0.930233	0.845654	0.763997	0.7795	0.662876	1	1	15	14	12	1.09439	0.977941	1.04332	1.11352	1.13113	1.13243	0.91199	0.893382	0.845297	0.934949	0.875	0.909653
P01024	1	1	30	34	31	0.757627	0.81704	0.796777	0.833898	0.890583	0.914056	0.617797	0.652915	0.655327	0.707627	0.747085	0.77171	0.674576	0.728251	0.752014	1.10508	1.15336	1.18532	0.694915	0.75157	0.781558	1.37627	1.35964	1.33303	0.705932	0.911211	0.761862	1	1	33	40	39	0.957035	0.953241	0.929101	0.773362	0.823592	0.710053	0.969925	0.929862	0.906878	0.850698	0.81084	0.868783
P27487	1	1	13	14	11	1.076	1.08504	1.15328	1.0152	0.982777	0.930136	1.13138	1.10334	1.06569	1.11509	1.09257	1.09072	1.18675	1.15501	1.08446	0.990228	0.993541	0.971846	1.19544	1.169	1.10636	1.07709	1.05813	1.01356	1.07058	1.12379	1.00938	1	1	11	12	10	1.15637	1.10448	1.19372	1.00598	1.01393	1.09215	1.16135	1.08358	1.36126	1.03287	1.03184	1.12147
P10599	1	1	2	3	4	1.56708	1.55344	1.45957	1.60304	1.8858	1.85816	1.28492	1.15813	1.14752	1.10927	1.42167	1.16312	1.16183	1.16691	1.22128	2.46611	2.34407	2.51489	1.18119	1.47438	1.29787	1.68603	1.59297	1.62979	0.770401	1.04392	0.893617	1		2	2	4	0.924612	0.881062	1.23667	1.09313	1.05081	1.05556	0.759424	0.80485	0.942222	1.6541	1.56582	1.24667
P43234	1	1	1	1	1	0.725794	0.783123	0.748315	0.865995	0.81388	0.738577	0.663826	0.7153	0.694382	0.947328	0.917981	0.868165	0.751356	0.77918	0.679401	0.498064	0.544164	0.474157	1.01084	0.957413	0.925843	0.643687	0.688486	0.616479	0.640589	0.686909	0.745318	1	1	2	1	1	0.731244	0.843862	0.925061	1.2982	1.54112	1.63268	0.811016	1.17521	1.18182	1.14815	0.696067	0.816953
Q99972	1	1	2	3	2	2.24933	2.1964	2.08541	0.856568	0.903181	0.846255	1.7118	1.72476	1.78844	0.773458	0.813278	0.754271	2.39008	2.30014	2.31669	0.91689	1.00553	0.730618	1.17024	1.23237	1.17214	0.663539	0.876902	0.680683	1.67158	1.78008	1.76741	1	1	3	2	2	0.636882	0.758901	0.705996	0.886882	0.90234	0.941006	1.96198	1.9115	2	0.724335	0.735504	0.706963
P11117	1	1	8	9	8	1.43372	1.33986	1.43304	1.49135	1.4965	1.59673	1.28242	1.29091	1.21429	1.71037	1.70629	1.81994	1.33141	1.27552	1.29911	1.37032	1.38322	1.43304	1.44669	1.42517	1.54018	1.33862	1.25175	1.44048	2.00432	1.81678	2.10565	1	1	6	4	5	1.39577	1.43782	1.46033	0.880161	0.840243	0.832517	1.19335	1.15875	1.26738	0.705942	0.665319	0.621939
Q6P4E1	1	1	2	2	2	1.01812	0.96028	1.03384	1.10386	0.982477	0.982497	1.23913	1.1764	1.1727	1.25362	1.17874	1.15753	1.25483	1.20678	1.24504	1.17512	1.16121	1.06884	1.36232	1.26402	1.26604	1.26932	1.34229	1.32905	1.39976	1.41238	1.41307	1		1	1	2	0.857143	1.65558	1.08042	1.15651	1.1309	1.28042	0.740673	1.29506	1.23069	0.636943	0.891631	0.81164
Q9BZZ2	1	1	4	3	2	0.983553	1.05411	1.05045	1.21382	1.19729	1.1648	1.01535	1.12176	1.09081	1.16776	1.11725	1.03139	1.08882	1.27283	1.0639	0.9375	1.1195	1.10202	1.16228	1.20631	1.13789	1.11952	1.08343	1.28587	1.27522	1.10147	1.28363	1	1	3	3	2	1.19645	1.01501	1.32457	0.992516	0.904315	0.927199	1.21796	0.970919	1.42669	0.703461	0.76454	0.697674
P55017	1	1	6	3	5	0.939159	1.00407	1.00579	1.07854	1.31886	1.04287	0.870575	1.16825	0.995365	1.40819	1.54953	1.34067	1.3219	1.6445	1.38123	0.938053	1.23338	1.29896	1.07633	1.36635	1.17613	1.07301	1.35414	1.05214	1.3573	1.9308	1.29316	1	1	6	7	7	1.48896	1.43656	1.60221	1.28587	1.32903	1.31381	1.12693	0.83871	0.938122	0.810155	0.83871	0.81768
Q5T1S8	1	1	1	1	1	1.8076	1.73256	1.67338	2.21615	2.10233	1.97987	2.14014	2.17674	2.02013	3.29691	3.15349	2.98881	2.15677	2.22558	2.14765	2.12589	2.04419	1.98434	3.00713	2.93953	2.94183	3.72447	3.60233	3.40716	2.28029	2.27907	2.22595	1	1		1	1		0.864458	0.999346		0.618675	0.659908		0.687349	0.795291		0.321687	0.334859
P02749	1	1	7	7	6	1.02553	1.01258	0.953013	1.34681	1.326	1.32278	0.932979	0.942348	0.826353	1.3234	1.25786	1.31563	1.13617	1.15514	1.08784	1.08191	1.0608	1.0286	0.929787	0.933962	0.883555	0.858511	0.779874	0.81716	1.00319	1.01153	0.979571	1	1	7	7	7	0.997354	1.1422	1.05398	0.905644	0.911009	0.918584	1.05203	1.05688	1.05575	0.964727	0.877982	0.948673
P02765	1	1	6	7	7	1.14844	1.07256	1.07664	0.866319	0.672714	0.679315	0.951389	0.785336	0.794643	0.673611	0.536659	0.528274	1.37847	1.13983	1.13914	0.581597	0.536659	0.524554	0.824653	0.659108	0.623512	0.588542	0.547241	0.50372	0.668403	0.608466	0.570685	1	1	10	10	10	0.723714	0.726651	0.737629	1.19911	1.1492	1.14845	1.02349	1.05239	1.02186	0.958613	1.02506	1.04718
O00187	1	1	8	7	8	1.48101	1.57784	1.59149	1.11139	1.17414	1.15206	1.60253	1.63193	1.62758	1.31899	1.33905	1.38015	1.17848	1.22164	1.20361	0.867089	0.899736	0.881443	1.1	1.15172	1.16753	0.993671	1.06069	0.989691	2.00506	2.1372	1.89304	1	1	8	7	8	1.66598	1.57282	1.81375	0.92418	0.82233	0.809761	1.25307	1.17282	1.25398	0.693648	0.676699	0.64243
Q92820	1	1	6	7	7	1.4881	1.45092	1.56531	0.935065	0.890593	0.949506	0.865801	0.797546	0.836443	1.32035	1.24847	1.27442	1.23268	1.10225	1.24588	1.20455	1.08078	1.16136	1.08442	1.01431	1.06696	0.871212	0.797546	0.940724	0.929654	0.843558	0.935236	1	1	7	5	5	1.25734	1.21415	1.24361	0.699609	0.717092	0.720039	1.50196	1.50098	1.47348	0.726027	0.763261	0.74558
Q07075	1	1	13	13	13	1.38546	1.44156	1.33301	0.688247	0.695305	0.688995	1.13944	1.16484	1.06316	0.633466	0.647353	0.623923	0.959163	0.981019	0.934928	0.854582	0.84016	0.804785	1.11554	1.08991	1.02967	0.706175	0.684316	0.763636	1.47809	1.44655	1.32632	1	1	14	17	12	0.947935	0.90561	0.912174	0.526032	0.545859	0.49913	1.52065	1.51558	1.63652	0.726212	0.58415	0.546957
O00515	1	1	1	1	1	0.633886	0.590759	0.594994	1.2654	1.24862	1.12856	1.06872	0.712871	0.829352	0.971564	0.870187	0.926052	0.783175	0.687569	0.739477	0.946682	1.0407	0.904437	0.933649	0.790979	0.857793	2.61256	2.83498	2.90444	1.63507	1.22552	1.49147	1	1	1	1	1	0.612807	0.406536	0.500817	0.511541	0.503922	0.666667	0.570365	0.355556	0.514706	0.641847	0.665359	0.910948
P10153	1	1	6	5	6	1.1378	1.22727	1.20551	1.17927	1.25126	1.20802	1.27683	1.28409	1.28697	1.18171	1.23611	1.24185	1.32561	1.38889	1.38972	1.17073	1.27146	1.15789	1.43049	1.50379	1.52882	1.15976	1.1654	1.12782	1.33415	1.29924	1.38596	1	1	5	5	5	1.22445	1.1682	1.14521	1.09118	1.26504	1.29454	1.08016	0.994903	1.01442	0.780561	0.7421	0.763131
P07954	1	1	1	2	3	0.982496	1.06286	1.02478	0.917047	0.997551	1.00177	0.692542	0.76898	0.858407	0.608828	0.71102	0.80708	0.54414	0.590204	0.744248	0.840183	0.813878	0.90354	0.724505	0.766531	0.90177	0.837139	0.798367	0.858407	0.46347	0.653061	0.748673	1		3	3	3	1.05398	1.25633	1.22052	0.816195	0.949329	1	1.00386	0.99851	0.981623	0.898458	0.946349	0.908116
P02654	1	1	1	1	1	1.17287	1.25461	1.17287	0.827131	0.870849	0.722689	1.03001	1.04428	0.845138	1.2401	1.31488	1.18127	1.11044	1.29643	0.853541	2.35654	2.17589	2.69508	0.947179	1.03444	0.94958	1.40456	1.369	1.65666	0.915966	0.940959	0.929172	1	1	2	3	3	0.936306	0.817554	0.819689	0.996815	0.991124	1.10674	1.0552	0.926036	0.948187	1.21868	1.25641	1.25389
Q7Z5N4	1	1	3	3	3	1.13524	1.06227	1.06017	1.29777	1.25763	1.20698	1.3995	1.39683	1.34416	1.03226	1.15873	1.07702	1.1129	1	1.05174	1.03102	1.08303	1.05535	1.08685	1.08181	1.09507	1.39826	1.34066	1.284	1.91191	1.82784	1.858	1		2	2	1	1.0058	1.15973	1.08434	0.918762	0.804274	0.918675	0.945841	1.07874	1.04518	1.37234	1.39033	1.67369
P10721	1	1	1	2	2	0.523379	0.528461	0.562353	0.696078	0.703443	0.86902	0.49095	0.397048	0.556078	0.911011	0.825018	0.832941	1.03394	0.917779	0.875294	0.444947	0.352073	0.517647	1.00905	0.921996	1.13098	0.832579	0.790583	0.812549	0.599548	0.591708	0.68549	1	1	2	2	1	0.613903	0.618928	0.747883	1.40871	1.38275	2.15992	0.701843	0.78057		0.89196	0.913735	0.729069
P00749	1	1	13	12	13	1.50422	1.62762	1.57143	1.22195	1.23428	1.17143	1.05066	1.12947	1.13929	1.41134	1.42417	1.33333	1.193	1.32552	1.24524	1.10374	1.16646	1.04762	1.22919	1.32676	1.2631	1.46441	1.20715	1.25238	0.882992	0.890259	0.882143	1	1	15	13	13	0.844523	0.894804	0.825983	1.02591	1.06084	0.964243	0.91755	0.941698	0.902265	0.862191	0.932826	0.9118
P01861	1	1	3	3	2	0.894796	0.916274	0.847877	1.20362	1.18514	1.14858	0.674208	0.976415	0.915094	0.849548	0.972877	0.920991	0.927602	1.08255	0.946934	0.831448	0.919811	1.03892	0.952489	1.03538	1.08608	1.00905	1.03184	1.24292	2.97172	2.67217	2.64741	1	1	3	4	3	0.971014	0.742979	1.04365	1.12526	0.931915	1.0731	1.23706	0.946383	1.28426	1.36542	1.1234	1.33096
O14498	1	1	3	4	3	0.845401	0.78756	0.79235	0.985323	0.946411	0.940801	1.00098	1.0067	0.932605	0.986301	0.902392	0.813297	0.911937	0.839234	0.78051	0.728963	0.761722	0.762295	1.05969	1.05742	0.984517	0.993151	0.976077	0.916211	1.27299	1.29187	1.18579	1	1	3	3	4	0.833693	0.850938	0.83667	1.32613	1.20632	1.29821	1.11987	1.23495	1.14858	0.890929	0.830207	0.930453
P55291	1	1	6	8	6	1.57868	1.46275	1.49308	1.74619	1.79346	1.71824	1.30584	1.31765	1.31698	1.08756	1.19869	1.06038	1.08376	1.13333	1.02516	1.04569	1.05359	0.993711	1.06472	1.16471	1.14843	1.20431	1.27712	1.26918	1.57234	1.67059	1.55472	1	1	9	9	9	0.921171	0.804825	0.902212	1.03829	1.00329	1.03492	1.0777	1.16228	1.18161	0.759009	0.770833	0.842841
P32004	1	1	5	6	5	0.712488	0.769962	0.730114	0.839303	0.891635	0.872159	0.863504	0.834601	0.819129	1.31655	1.20627	1.21023	0.906099	0.940114	0.891098	0.85092	0.886882	0.923295	0.952565	0.95057	0.935606	1.1181	1.02662	1.08807	1.12391	0.998099	1	1	1	12	9	13	0.93894	0.949766	0.964037	1.13134	1.14486	1.08701	0.819124	0.844626	0.893271	0.891705	0.913551	0.861949
P30613	1	1	6	4	5	0.946688	1.02462	0.999158	0.685784	0.724109	0.768324	0.632472	0.701188	0.717776	0.880452	0.938879	0.889638	0.734249	0.719015	0.704297	0.887722	0.971138	0.925864	0.703554	0.704584	0.762426	0.901454	0.923599	0.853412	0.705977	0.780985	0.802864	1	1	5	5	5	0.934741	0.946446	0.909	0.773512	0.880234	0.827	0.852207	0.810127	0.914	0.747601	0.81889	0.869
Q8N114	1			1	1		0.706271	0.667173		0.881188	0.916413		3.69142	3.25076		1.42574	1.30395		0.89604	0.881459		0.516502	0.717325		4.69967	3.731		1.50165	1.4848		1.18152	1.2462	1	1		1	1		1.51316	1.50484		0.853383	0.909091		1.55921	1.53288		0.482143	0.528046
P02730	1		2	2	2	0.789272	0.748451	0.810718	0.786718	0.731103	0.663626	0.825032	0.983891	0.903079	0.864623	0.739777	0.858609	1.0447	0.929368	0.898518	4.12644	3.93804	3.30901	1.23372	1.13011	1.02166	1.26054	1.17844	1.13797	0.841635	1.01115	0.799316
P22626	1		2	2	2	0.331203	0.351129	0.358252	0.314696	0.567762	0.613571	0.297657	0.407084	0.501438	0.446752	0.440452	0.535365	0.353035	0.413758	0.452559	0.385517	0.320329	0.417481	0.429712	0.426591	0.498562	1.14483	0.783368	0.882116	0.621938	0.422998	0.491087	1		4	4	4	0.645494	0.743379	0.623817	0.563948	0.649315	0.578076	0.569099	0.549772	0.52918	0.602575	0.631963	0.583596
P06744	1	1	2	2	2	0.93019	0.893151	0.857944	0.845875	0.919635	0.882243	1.04442	1.09498	1.17009	0.740707	0.764384	0.857944	0.74524	0.761644	0.798131	0.712602	0.673059	0.698131	0.824116	0.86758	0.936449	1.01451	1.02831	0.919626	1.20943	1.13059	1.22523	1	1	4	4	4	1.0229	0.919069	1.03881	1.37405	1.49778	1.49087	0.924755	0.967849	0.973744	0.966194	0.900222	0.907534
P48740	1	1	2	2	2	1.31322	1.42382	1.36745	0.867846	0.862661	0.845445	1.27263	1.34657	1.31218	0.909469	0.91309	0.88741	1.29553	1.39056	1.28045	1.05619	0.945279	0.949846	1.04162	1.08906	1.02968	0.742976	0.791845	0.707267	0.905307	0.966738	0.855681	1		1		1	1.12565		0.698543	0.905759		0.900729	1.37487		1.10565	0.685864		0.78051
P27348	1		1	2	2	0.90404	0.977797	0.926168	1.00808	0.887276	0.971963	0.976768	1.18958	1.08598	0.990909	0.712212	0.9	1.02424	0.787361	0.85514	0.968687	0.71392	1.00561	1.13939	1.04441	1.13832	1.05051	0.558497	0.72243	1.03737	0.668659	0.741121	1	1	2	1	3	1.05285	0.924603	0.9865	1.00622	0.900794	1.03568	0.884974	0.869048	0.862102	1.01451	0.87996	0.807136
P10768	1	1	1	1	1	0.742667	0.805085	0.78072	0.532667	0.537429	0.456891	0.762	0.725989	0.855397	0.682	0.756356	0.732519	0.598667	0.623588	0.623897	0.786667	0.809322	0.748133	0.58	0.636299	0.598778	0.544	0.602401	0.575017	0.438	0.565678	0.417515	1	1	1	1	1	1.24681	1.25085	1.26634	1.09502	1.0193	1.10654	0.96292	0.959137	1.00363	0.950174	0.825199	1.09322
Q96CF2	1	1	3	2	3	0.849549	0.915778	0.907675	1.02708	0.927505	1.10011	0.848546	0.91258	0.98109	1.16449	1.17271	1.19466	0.991976	1.04051	1.09344	1	1.0032	1.09455	1.10331	1.09488	1.20245	1.21063	1.4307	1.38598	1.11836	1.16205	1.16685	1	1	1	2	2	1.11265	1.15654	1.28148	1.04251	1.21145	1.3358	1.47821	1.16121	1.30988	0.891605	0.870327	0.861728
C9JH25	1	1	1		1	0.759391		0.804324	1.00508		0.994595	0.705584		0.843243	0.989848		1.11568	0.727919		0.796757	1.64162		1.91892	0.91269		0.932973	1.29543		1.32757	1.11371		1.07676	1	1	1	1	1	0.821811	0.779059	0.823353	1.03603	0.878438	1.10579	0.744888	0.722272	0.748503	1.03116	0.846495	1.00898
Q13332	1	1	10	11	13	1.08024	1.08451	1.0079	1.12814	1.09038	1.08578	1.30539	1.19249	1.18284	1.29102	1.24648	1.23363	1.2491	1.30282	1.11287	0.971257	0.940141	0.918736	1.31018	1.31103	1.24266	1.25868	1.29812	1.31603	1.37964	1.26995	1.28555	1	1	10	12	7	0.970885	0.954644	0.997795	0.93953	0.913607	0.896362	1.05935	1.10691	1.13671	0.914894	0.888769	0.915105
P16930	1	1	3	2	2	1.49059	1.60516	1.59689	1.07294	1.27871	1.03947	1.18706	1.32258	0.933014	1.23176	1.36258	1.26435	1.01529	1.20774	0.7811	1.37647	1.36	1.60526	1.04471	1.30839	0.892344	1.22824	1.19871	1.76435	1.11765	1.25935	1.08493	1	1	1	2	1	1.87859	1.69392	1.30518	0.86475	0.955975	0.899232	1.05644	1.1174	1.12476	0.552716	0.480084	0.519194
P51693	1	1	1	1	1	0.599198	0.594231	0.555662	0.749499	0.733654	0.692898	1.07715	1.03365	1.13436	1.46192	1.42885	1.27255	0.953908	0.825	0.962572	0.5	0.426923	0.501919	1.44088	1.27981	1.27159	0.987976	1.12692	0.950096	1.2495	1.16635	1.25528	1		2	2		0.580723	0.564398		1.6988	1.44293		0.591566	0.496335		0.668675	0.640838
P62736	1	1	2	2	1	1.04352	0.96885	1.03787	1.17988	1.04712	1.21912	0.876209	0.628594	0.76826	0.910058	0.729233	0.806132	0.945841	0.714856	0.851217	1.01451	0.723642	0.832281	1.08994	0.830671	0.980162	0.847195	0.775559	0.825068	0.76499	0.56869	0.697926	1	1	1	2	2	1.21166	1.11058	0.996063	1.1166	1.09375	1.41995	1.09125	0.995192	1.14567	0.808619	0.798077	0.891076
A1L4H1	1	1	5	6	5	0.986472	0.912745	0.929897	1.16441	1.03333	1.12577	1.05099	0.909804	1.0268	0.899063	0.994118	1.01443	1.15401	1.01569	1.10103	0.681582	0.70098	0.707216	1.30281	1.13627	1.20412	0.937565	0.943137	0.936082	1.22789	1.15784	1.26186	1	1	7	5	7	0.933614	0.931322	0.976139	1.05163	1.23621	1.16052	0.789252	0.815817	0.941432	0.753425	0.718002	0.753796
P24752	1		1	2	1	0.784707	0.842939	0.786523	0.383948	0.62536	0.381671	0.339479	0.620317	0.338544	0.577007	0.715418	0.608086	0.52115	0.726945	0.502965	0.522777	0.708934	0.51159	0.497831	0.742075	0.504043	0.510304	0.679395	0.497035	0.286334	0.543948	0.260916	1	1	4	3	3	1.15789	0.751546	0.722397	1.33371	1.47216	1.42166	0.963046	0.836082	0.856993	0.798432	0.692784	0.767613
O75191	1	1	1	1		0.665979	0.628312		0.633677	0.769114		0.746392	0.93187		0.531271	0.649508		0.719588	0.6919		0.583505	0.717638		0.704467	0.812263		0.678351	0.618471		0.609622	0.750189		1		2	1	2	1.58351	1.31198	1.6422	1.39805	1.47568	0.775739	1.20933	1	1.17737	0.761388	0.812574	0.771662
P00441	1	1	5	5	5	1.75459	1.82892	1.68421	1.55092	1.60494	1.55518	1.74624	1.83598	1.82173	1.52755	1.66843	1.58574	1.79466	1.79189	1.7674	2.03506	2.19753	2.09168	1.84641	1.92769	1.83871	2.02838	2.12698	2.02377	1.41235	1.65256	1.61121	1	1	4	4	5	0.985849	1.08848	1.19527	1.3691	1.42909	1.43657	0.902123	0.894545	0.965174	0.602594	0.621818	0.605721
P61204	1		1	1	1	0.8213	0.80495	0.870906	1.11733	1.14356	1.09345	0.991877	0.891089	0.844894	0.627256	0.644554	0.780347	1.12726	1.04554	0.921965	0.836643	0.878218	0.903661	1.4648	1.27624	1.11753	0.48556	1.60792	1.43738	0.554152	0.609901	0.66474	1	1	1	1		0.923475	0.817719		0.867632	0.928717		0.80455	0.750509		0.841779	0.94501
P19652	1	1	5	5	5	2.48926	2.43049	2.63255	1.81384	1.76233	1.84514	3.62291	3.46413	4.20735	1.33174	1.30493	1.22835	2.60621	2.49103	2.66667	1.51074	1.50673	1.49869	1.94272	1.80942	1.87664	1.72554	1.70179	1.81102	5.82578	4.95067	7.47769	1	1	2	2	2	0.565414	0.609387	0.653875	0.398496	0.41408	0.391882	0.616541	0.751703	0.614022	0.518045	0.47464	0.501845
Q6UX73	1	1	1	1	1	0.72692	0.669932	0.707427	0.681924	0.660889	0.654164	0.567882	0.487566	0.492873	0.850272	0.879427	0.871718	0.740109	0.685757	0.665416	0.927851	0.954032	0.924231	0.800621	0.794273	0.738935	0.762607	0.740015	0.773443	0.699767	0.665411	0.672918	1		2	2	5	0.758842	0.54322	0.739044	1.55091	1.51017	1.5508	0.867095	0.584746	0.873506	0.944266	0.647458	0.814741
P01764	1	1	1	1	1	0.774421	0.792221	0.730693	0.996979	1.00614	0.979208	1.08459	1.0911	1.06337	1.14602	1.23849	1.15644	0.953676	0.997953	0.90198	1.14602	1.17298	1.13861	0.98288	1.03889	0.961386	1.03525	0.986694	1.10198	0.952669	0.909928	0.868317	1	1		1	1		0.841577	0.784841		0.52473	0.637327		1.00696	1.02363		1.11978	1.10432
P04433	1	1	1	1	1	0.992908	1.06765	0.996462	0.881797	0.904059	0.900943	1.18203	1.26076	1.18278	1.14775	1.1353	1.15212	1.38889	1.51538	1.44222	1.1052	1.12177	1.16627	1.40426	1.55351	1.32547	1.21631	1.18819	1.21462	1.50118	1.55351	1.41156	1	1	1	1	1	0.831358	0.862009	0.860885	1.04011	0.91441	1.00181	0.979034	0.963319	1.00632	0.938013	0.943231	0.901536
P08754	1	1	1	1	1	0.673092	0.709119	0.731018	0.693909	0.701258	0.719709	0.688512	0.659591	0.732633	1.00386	1.04796	1.08158	0.860447	0.821541	0.865105	0.576715	0.593553	0.621163	0.911334	0.970912	0.98546	0.554356	0.620283	0.605008	0.74788	0.738208	0.735057	1	1	2	2	3	1.24572	0.872457	0.994643	1.28902	1.241	1.27679	1.09668	0.679186	0.878571	0.920443	0.677621	0.755357
P40925	1	1	9	8	7	1.38032	1.4037	1.49254	0.988844	0.959144	1.00398	0.969574	0.891051	0.913433	0.954361	0.875486	0.902488	0.990872	0.905642	0.913433	1.14199	1.17704	1.10149	1.00406	0.909533	0.967164	0.88641	0.90856	0.976119	0.825558	0.696498	0.679602	1	1	8	6	7	1.01322	1.09161	1.10145	1.18389	1.28	1.31621	1.01442	1.08516	1.09223	0.676683	0.656774	0.823452
Q9BXP8	1	1	13	11	14	0.5954	0.640653	0.597981	0.92845	0.961887	0.831791	0.678024	0.752269	0.713204	0.865417	0.895644	0.827586	1.16525	1.20599	1.14466	0.935264	0.965517	0.923465	0.960818	1.01724	0.918419	0.621806	0.725045	0.661901	0.768313	0.910163	0.791421	1	1	16	17	16	0.877778	0.864211	0.891011	1.47	1.42	1.3573	1.67111	1.64421	1.59438	0.77	0.701053	0.774157
Q96NZ9	1	1	2	1	2	0.839301		0.791284	0.820983		0.701835	0.65612		0.643731	0.647794		0.641437	0.736886		0.675841	0.923397		0.740061	0.780183		0.698777	1.0766		0.996177	0.845129		0.754587	1	1	1	1	1	1.16026	1.20694		1.15278	1.34452		0.958333	0.853468		0.707265	0.736018
Q15435	1	1	1	1	2	0.888679	0.944719	0.963427	1.01415	0.996051	1.02299	1.15283	1.18361	1.22466	0.675472	0.897335	0.967607	1.00283	0.850938	1.05434	0.850943	0.950642	0.84535	1.26887	1.22113	1.18913	0.665094	0.751234	0.99373	0.914151	1.07404	1.18809	1	1	1	1	1	1.34865	1.2211	1.34525	0.936396	0.79349	1.11837	1.16254	0.938272	1.21578	0.961131	0.855219	0.871763
P54760	1	1	8	9	6	1.18258	1.28362	1.2524	1.09189	1.09413	1.07091	1.23866	1.28117	1.23438	1.11098	1.11247	1.02524	1.51432	1.44254	1.36899	1.09666	1.15159	1.13221	1.321	1.44621	1.42188	1.03103	1.04156	1.08413	1.34487	1.37286	1.42909	1	1	9	6	7	0.857904	0.856537	0.853068	0.945826	0.893888	0.87554	1.11812	1.07895	0.99395	0.793961	0.724109	0.798617
P22304	1	1	2	2	2	1.11718	1.17723	1.2139	1.36485	1.29884	1.42234	1.31558	1.19793	1.34605	1.47537	1.48383	1.6594	1.4261	1.4295	1.45232	1.36218	1.25614	1.33106	1.502	1.49547	1.58038	1.31425	1.25614	1.19755	1.43675	1.34023	1.42234	1	1	3	3	3	1.7688	1.59871	1.7814	1.00786	0.987055	0.966279	1.62626	1.44229	1.49302	0.911336	0.814455	0.972093
O00468	1	1	18	18	21	1.0876	1.15602	1.17949	0.962457	1.04668	1.09035	1.33788	1.43243	1.41758	1.1752	1.24201	1.24542	1.39022	1.48526	1.43101	0.779295	0.896806	0.929182	1.39477	1.49263	1.44078	0.772469	0.872236	0.89011	1.47782	1.66216	1.58486	1	1	24	19	23	0.966203	0.933775	0.969638	0.817097	0.804163	0.837414	1.28131	1.19489	1.23506	0.853877	0.82403	0.826641
P49189	1	1	6	8	7	0.772187	0.814307	0.839259	0.620545	0.681126	0.623704	0.557652	0.606545	0.604444	0.781272	0.851598	0.845926	0.519916	0.574581	0.559259	0.571628	0.635464	0.614815	0.583508	0.62481	0.62963	0.985325	1.12557	1.01111	0.596087	0.697869	0.678519	1	1	7	7	6	1.12362	1.10408	1.07364	0.94702	0.966738	0.891142	0.833333	0.89485	0.898613	0.719647	0.674893	0.697972
P21266	1	1	4	5	4	0.688645	0.660377	0.633195	0.811355	0.730927	0.718672	1.01557	0.872847	0.893776	1.25824	1.0484	1.0971	0.788462	0.720263	0.736929	0.691392	0.689089	0.651452	1.28755	1.07629	1.1278	0.539377	0.520919	0.482158	1.07692	0.884331	0.956846	1	1	6	8	7	0.495203	0.644182	0.488339	1.52251	1.58769	1.29823	0.375646	0.492411	0.465724	0.647232	0.727656	0.572438
Q9HD42	1	1	2	2	2	0.812073	0.851759	0.883255	0.992027	1.03266	0.962264	0.65262	0.761307	0.688679	1.12187	1.15829	1.11085	0.921412	1.05653	0.957547	0.98861	1.09422	1.0566	1.07175	1.18342	1.08844	2.42255	2.68216	2.39151	1.40661	1.74246	1.6533	1		2	4	1	1.03892	1.16474	0.845056	1.10878	1.23085	1.18858	0.456088	0.814271	0.452599	0.638723	0.857293	0.805301
P21333	1	1	16	13	15	1.25847	1.35821	1.35209	1.25847	1.36092	1.33377	1.42535	1.52374	1.47775	1.24341	1.36364	1.34293	1.46424	1.61058	1.59948	1.05646	1.11126	1.02618	1.35885	1.50068	1.52618	1.14429	1.26594	1.07461	1.33877	1.47354	1.35471	1	1	8	8	7	1.26839	1.1013	1.16764	0.850048	0.824349	0.885965	1.24451	1.04926	1.18421	0.973257	0.903346	0.974659
P08133	1	1	7	7	8	0.914356	0.8472	0.85422	0.583197	0.576	0.618073	0.702284	0.6536	0.7289	0.82708	0.7888	0.845695	0.85155	0.8168	0.853367	0.846656	0.9	0.902813	0.828711	0.7832	0.852515	0.857259	0.9208	1.04433	0.74633	0.7128	0.825234	1	1	10	10	9	1.23482	1.16063	1.20531	1.50401	1.43213	1.56863	0.994273	1.00452	0.980392	0.954181	0.901584	0.898501
O43657	1		1		1	1.23087		1.30692	0.736148		0.698094	2.21108		1.29288	1.09103		1.02307	1.16491		1.04514	0.779683		0.818455	1.60026		1.34102	0.614776		0.513541	2.76517		0.990973
Q9HC84	1	1	15	16	13	0.785633	0.741453	0.805952	1.24059	1.0641	1.19286	0.950969	0.931624	1.03333	0.807298	0.70406	0.822619	0.932725	0.847222	0.883333	2.23831	2.32372	2.57857	1.39567	1.28632	1.45238	1.24173	1.09402	1.26429	0.895097	0.692308	0.870238	1	1	9	12	10	1.49959	1.45504	1.43248	0.973749	1.07175	1.06893	0.787531	0.760218	0.799811	0.941756	1.00363	1.02833
P15144	1	1	29	26	30	1.38007	1.37106	1.27684	0.828039	0.833515	0.797895	1.34611	1.34603	1.28526	0.985761	0.966268	0.927368	1.10843	1.12731	1.06316	0.863089	0.880305	0.877895	1.22125	1.24592	1.16	0.933187	0.898803	0.923158	1.28697	1.21219	1.21684	1	1	26	26	25	1.78897	1.76452	1.80309	0.891835	0.947095	0.886598	1.49417	1.39627	1.47732	0.801697	0.808091	0.793814
O00338	1		1	2	1	0.997236	0.921909	0.933645	0.527298	0.668113	1.13738	0.625432	0.646421	0.728037	0.76434	0.71222	0.908411	0.817554	0.728127	0.930841	0.582585	0.702097	1.13738	0.672426	0.718004	0.926168	0.489979	0.634129	0.886916	0.434692	0.501808	0.757009	1	1	2	2	2	0.850307	0.814446	0.872258	1.30798	1.28892	1.35613	0.867485	0.843088	0.877419	1.15092	1.32628	1.35226
P13645	1	1	21	20	22	0.37785	0.397903	0.411534	0.862106	0.839956	0.809071	0.346906	0.355408	0.380739	0.40228	0.401766	0.410974	0.330619	0.34106	0.361702	0.333333	0.339404	0.361702	0.38165	0.397903	0.410414	0.812161	0.846578	0.852744	0.581433	0.599338	0.600224	1	1	22	21	21	0.859296	0.895372	0.827877	0.693467	0.740443	0.666043	0.809045	0.839034	0.803555	2.26834	2.10966	1.5594
P05154	1	1	13	15	14	1.38939	1.27669	1.35135	1.14673	1.05556	1.14752	1.01129	0.984749	1.01014	1.39842	1.3366	1.42342	1.23476	1.17974	1.21959	0.993228	0.969499	0.980856	1.0237	1.03159	1.04167	1.15237	1.1427	1.15878	0.936795	0.917211	0.926802	1	1	13	13	13	1.07716	1.08562	1.04806	0.846715	0.825581	0.734151	1.21168	1.19979	1.23415	0.716371	0.636364	0.665644
P12273	1	1	8	8	8	1.30039	1.35686	1.245	1.17458	1.26536	1.2025	1.26316	1.32418	1.21875	1.12709	1.16078	1.135	1.14121	1.19869	1.11125	2.23748	2.46667	2.17875	1.43004	1.48105	1.39375	0.955071	0.840523	0.91	1.20924	0.977778	1.10625	1	1	7	7	6	0.756591	0.760345	0.755499	0.72935	0.711207	0.699662	0.682777	0.787069	0.857022	0.698594	0.642241	0.592217
O94903	1	1	1		1	0.922453		0.867857	0.784491		0.763393	0.824166		0.825	0.959423		1.025	0.807935		0.798214	0.927863		1.04643	0.895401		0.807143	0.919748		0.836607	0.974752		0.957143	1	1	2	1	1	1.06281	0.967381	0.883117	1	0.832246	1.07393	0.879293	1.25443	1.13187	0.84789	0.821994	0.862138
Q9HCS7	1	1	1		1	1.49879		1.59311	1.31189		1.39541	1.16748		1.29974	1.18568		1.22959	0.93568		1.03699	0.796117		0.825255	1.80704		1.84949	1.16505		1.23724	1.2682		1.28827	1	1	1			0.847441			0.799213			0.74311			1.02657
P01717	1	1	2	2	2	0.896745	0.944242	0.977387	0.948373	0.991515	1.04774	1.5275	1.55758	1.67588	0.801347	0.850909	0.851759	1.33109	1.35515	1.44347	1.04489	1.01333	1.01256	1.26038	1.26545	1.38191	0.975309	0.98303	0.987437	1.43659	2.16121	2.18216	1	1	2	2	2	0.808893	0.81769	0.77102	1.01325	0.972022	0.895349	0.929044	0.888989	0.881932	1.11637	0.955776	1.03488
P25398	1	1		1	1		0.819864	0.771107		0.956183	0.953096		1.11392	1.15947		0.805258	0.754221		0.912366	0.809568		0.777994	0.781426		1.36514	1.10131		0.91334	0.934334		1.07303	1.11726
Q8WVN6	1	1	3	3	3	1.33975	1.41345	1.29755	1.44154	1.36338	1.32473	1.28198	1.42203	1.27989	1.22146	1.31617	1.25272	1.69051	1.64092	1.54755	1.1458	1.1402	1.07473	1.44979	1.46209	1.47011	1.70289	1.78255	1.7106	1.48143	1.76681	1.62908	1	1	3	3	3	1.88277	1.47632	1.5168	1.97599	1.36711	1.50904	1.79944	1.50263	1.51163	0.65678	0.738158	0.728682
Q96J84	1	1	6	6	8	1.19065	1.09716	1.11667	1.30627	1.25948	1.28452	1.18204	1.18483	1.19048	1.38007	1.21919	1.26667	1.29889	1.19313	1.3	1.05412	1.02725	0.952381	1.37269	1.37204	1.27857	1.15375	1.14573	1.17381	1.36408	1.34953	1.34048	1	1	4	6	3	0.977956	0.899635	1.03423	1.06313	0.94708	1.03631	1.21543	1.10219	1.25207	0.689379	0.671533	0.715768
P67936	1	1	5	3	4	0.397311	0.398182	0.428483	0.639976	0.658788	0.639009	0.414425	0.431515	0.4613	0.434597	0.390909	0.464396	0.470049	0.416364	0.449536	0.645477	0.773939	0.710836	0.540342	0.473939	0.453251	1.22677	1.3097	1.17152	0.427873	0.310909	0.413622	1		7	8	7	0.855057	0.838742	0.73817	0.674661	0.678499	0.701367	0.792492	0.719067	0.743428	3.16788	3.29615	3.53838
Q6UWP8	1	1	4	4	4	0.729598	0.791237	0.783069	1.23995	1.2384	1.27646	0.896468	0.909794	1.03968	0.846529	0.954897	0.916667	0.785627	0.820876	0.850529	2.70646	3.10954	3.10053	0.892814	0.856959	0.937831	1.91596	2.04124	2.04497	1.16687	1.16237	1.27513	1	1	4	3	5	0.76435	0.841584	0.79716	0.742195	0.823762	0.743408	0.803625	0.806931	0.850913	1.51762	1.22376	1.42901
Q9NRN5	1	1		1	1		0.738432	0.694229		0.694051	0.611542		0.965061	0.908699		0.958451	0.861326		0.83475	0.718346		0.706327	0.63652		0.969783	0.757967		1.25307	1.32472		1.32295	1.10078	1	1	1	1	1	0.579293	0.526185	0.617801	0.533279	0.499584	0.597731	0.619556	0.644223	0.612565	0.973706	0.94015	1.0986
Q6UXD5	1	1	4	4	4	0.751445	0.696798	0.753183	0.917148	0.940678	0.91381	1.04528	1.01601	1.01567	0.932563	0.904896	0.902057	0.83815	0.793785	1.02351	0.697495	0.693974	0.980411	1.13391	1.09605	1.08913	1.06744	1.08004	0.974535	1.25048	1.19397	1.143	1	1	5	4	3	1.07181	1.13541	0.865887	1.57761	1.62486	1.34383	1.30517	1.28302	0.848785	0.912355	0.954495	0.823582
P04279	1	1	23	25	22	0.303089	0.32696	0.327531	0.312098	0.338432	0.329465	0.944659	0.924156	0.991618	0.368726	0.380497	0.346873	0.387387	0.387508	0.37911	1.36036	1.13384	1.14765	0.989704	1.00701	1.02386	0.330759	0.369662	0.355255	0.438867	0.506055	0.546099	1		25	25	25	0.704069	0.682152	0.690864	0.676942	0.657702	0.673342	0.692972	0.695599	0.680851	0.546239	0.541565	0.566959
Q9Y5E8	1	1		1	1		0.873892	0.821467		0.968473	1.13071		0.993103	1.09671		0.982266	1.09352		0.912315	0.989373		0.708374	0.812965		0.974384	1.17003		1.15074	1.0712		1.28966	1.43996	1	1	1	1		0.859394	0.891775		1.69212	1.27273		0.853333	0.790043		2.44606	2.00649
P47756	1	1	2	2	2	0.810458	0.79239	0.861692	0.990196	0.860215	0.993631	0.690359	0.712159	0.921747	0.736111	0.7866	0.784349	0.695261	0.734491	0.852593	0.746732	0.75517	0.840764	0.816176	0.88172	0.933576	1.01389	0.964433	1.11556	0.670752	0.784119	0.796178	1	1	3	4	3	0.961052	0.985942	1.31298	0.843233	0.737582	0.816794	1.074	0.909091	1.18975	0.984421	0.916589	1.24646
P09237	1	1	4	4	4	0.677138	0.653578	0.712853	0.945899	0.926702	1.0237	0.67452	0.719895	0.730173	0.908377	0.901396	0.993619	0.846422	0.873473	0.867821	0.897906	0.846422	0.934366	0.760035	0.800175	0.828624	1.00349	1.07766	1.01094	1.01222	1.07068	1.01459	1	1	4	3	3	1.05988	1.14235	1.22569	1.45868	1.32266	1.25116	1.41317	1.36536	1.40856	0.776048	0.734282	0.75
Q9Y646	1	1	6	5	7	1.30789	1.33661	1.42209	1.10814	1.05774	1.02331	1.15522	1.11057	1.11534	1.30153	1.20393	1.12883	1.53435	1.4656	1.58405	1.30153	1.2887	1.15951	1.72265	1.60934	1.68344	0.998728	0.971744	0.879755	1.29135	1.24201	1.27607	1	1	3	3	3	1.42266	1.40469	1.28296	1.01852	0.953142	1.03751	1.76906	1.71459	1.61308	0.95207	0.943557	0.959271
P78417	1	1	4	3	4	1.69062	1.65432	1.79877	1.59091	1.48285	1.61598	1.33284	1.1358	1.46544	1.60997	1.60357	1.74808	1.4956	1.27846	1.56221	2.3739	2.36763	2.41935	1.52346	1.35254	1.64209	1.24927	1.07545	1.21352	0.794721	0.766804	0.897081	1	1	2	1	1	1.04423	0.785166	0.802873	0.801388	0.868713	0.774142	1.04597	0.915601	0.818037	0.69124	0.753623	0.569034
P30530	1	1	4	5	5	1.35751	1.25774	1.36032	1.24352	1.20322	1.2969	1.27591	1.34077	1.44399	1.25777	1.12763	1.27395	1.31736	1.20074	1.35223	1.09456	1.11276	1.30094	1.28627	1.24287	1.35223	1.49223	1.30607	1.44534	1.62824	1.59975	1.66937	1	1	4	4	4	1.20648	1.26415	1.30074	1.0081	0.862959	0.989485	1.29555	1.4578	1.41325	0.723684	0.700099	0.766562
Q9ULV1	1	1	2	1	1	1.17098	1.2795	1.23375	1.31159	1.43478	1.4575	1.06524	1.25839	1.30875	1.51069	1.90559	1.83875	1.30484	1.41366	1.50625	0.926884	1.08199	1.0325	1.34083	1.57267	1.57	0.769404	0.696894	0.70625	0.849269	0.77764	0.8475	1		1	2	1	1.2042	1.15996	1.22012	0.690073	0.819927	0.700774	0.921711	0.866545	0.916595	1.03713	1.00274	0.927773
P26927	1	1	8	9	8	1.04377	1.05935	1.13349	1.11336	1.1299	1.21097	1.08418	1.03359	1.07151	1.3367	1.37626	1.51609	1.25477	1.28667	1.34327	0.93266	0.965286	1.04887	1.28956	1.32699	1.40048	0.968575	0.901456	0.996424	1.19978	1.1187	1.19905	1	1	8	9	9	0.897411	0.971029	0.946894	0.98466	1.10689	0.935872	1.13039	1.01798	1.28758	0.847555	0.827173	0.896794
Q9UKU6	1	1	4	6	6	1.13532	1.07134	1.04108	1.25575	1.21274	1.27471	1.1908	1.13885	1.13479	1.56022	1.50573	1.47497	1.28417	1.18217	1.16303	1.28281	1.07261	1.04365	1.5115	1.28408	1.35944	1.45061	1.5414	1.52375	1.86062	1.72994	1.82413	1		2	3	2	1.21081	1.28969	1.50349	0.948108	1.08343	0.953488	1.78162	1.40324	2.04767	1.21081	0.959444	1.29884
O00592	1	1	6	5	5	0.765232	0.772236	0.829268	1.01787	0.995844	1.06707	0.641755	0.698254	0.707317	0.915516	0.956775	0.97561	0.844029	0.871987	0.883275	0.673436	0.658354	0.763066	0.887084	0.916874	0.952091	0.761982	0.752286	0.84669	0.61576	0.689111	0.686411	1	1	4	7	7	0.860169	0.871429	0.925654	1.31568	1.16327	1.22827	0.895127	0.947959	0.920419	0.913136	0.859184	0.926702
P16870	1	1	6	7	6	0.797361	0.733937	0.744313	0.767201	0.702262	0.674249	1.06503	1.06063	1.11192	0.934025	0.926697	0.923567	0.961357	0.936652	0.946315	0.881244	0.771946	0.707006	1.27238	1.23529	1.31483	0.804901	0.776471	0.726115	0.942507	0.906787	0.951774	1	1	8	7	8	0.799794	0.84806	0.858351	1.41796	1.55603	1.58562	1.00206	1.05172	1.09831	1.08772	1.15517	0.920719
P35558	1	1	5	5	4	1.11789	1.22076	1.18986	0.897895	0.948687	0.873786	0.968421	1.12411	0.968716	1.21263	1.35203	1.2891	0.96	1.00239	0.984898	0.834737	1.07279	0.940669	1.01263	1.2685	0.94822	1.37158	1.60024	1.40129	1.15053	1.34368	1.19094	1	1	9	10	9	0.918436	1.05375	0.993205	1.17207	1.10974	1.20612	1.11285	1.1467	1.10079	0.768715	0.792833	0.772367
P04062	1	1	5	3	5	0.811994	0.829707	0.884712	0.765802	0.624156	0.744361	0.691248	0.575394	0.737678	0.729335	0.647412	0.736007	1.00972	0.946737	0.999165	0.697731	0.570143	0.736842	0.811994	0.72093	0.828739	0.742301	0.746437	0.808688	0.842788	0.84021	0.878028	1	1	4	6	7	0.915836	0.874187	0.871145	1.12292	1.07701	1.07379	0.873754	0.839479	0.844714	0.902547	0.856833	0.907489
Q92520	1	1	5	5	5	1.3199	1.40285	1.44258	1.37729	1.40155	1.42839	1.31258	1.37953	1.44645	1.3895	1.43394	1.44258	1.24542	1.43135	1.41806	0.92674	0.984456	0.949677	1.29548	1.40933	1.41677	1.24054	1.21762	1.25677	1.10501	1.29275	1.10194	1	1	5	5	7	1.18477	1.17988	1.00298	1.6215	1.66154	1.40358	1.13774	1.1787	1.13121	0.853303	0.850888	0.730616
P07737	1		2	1	1	0.976923	0.892651	0.933238	0.899038	0.778818	0.737258	0.8125	0.610231	0.689878	0.947115	0.884726	0.855707	1.00288	0.722622	0.755922	0.872115	0.590778	0.529792	1.03462	0.799712	0.762383	0.982692	0.507205	0.49677	1.08846	0.417867	0.417085	1	1	3	3	3	0.963441	0.921875	1.01622	1.23333	1.15513	1.10892	1.21183	1.29018	1.29896	0.983871	1.13281	1.07879
P05534	1	1	3	4	3	1.04444	1	0.954188	1.33203	1.35079	1.42147	1.4366	1.40969	1.19503	0.956863	1.02225	0.993455	0.985621	1.03141	0.895288	0.90719	0.956806	1.14529	1.02614	1.02749	1.06937	1.9451	1.81152	1.87696	2.43791	2.47775	2.53665	1	1	4	4	3	1.03922	1.04818	1.00284	1.50719	1.47266	2.19488	1.03922	1.14844	0.926031	0.862745	0.821615	0.965861
Q9BXI6	1	1	2	2	2	1.07057	0.978507	1.03576	1.24043	1.1595	1.35042	1.09211	1.05995	1.12515	1.25359	1.18213	1.2348	1.19498	1.03507	1.12157	1.1878	1.14706	1.19547	1.41986	1.15611	1.31943	1.01196	1.09502	1.09178	1.48923	1.49774	1.44338	1		1		1	0.768103		1.33909	0.896552		1.61015	0.822414		0.706599	0.656897		0.847716
O75369	1	1	11	10	9	0.852863	0.8086	0.779747	0.814978	0.810287	0.764557	0.89163	0.874368	0.923207	0.840529	0.800169	0.795781	0.829075	0.770658	0.781435	0.92511	0.890388	0.878481	0.952423	0.886172	0.908861	0.875771	0.891231	0.868354	0.828194	0.699831	0.737553	1	1	11	10	12	0.898039	0.883833	0.903626	0.979412	0.826718	0.889313	0.792157	0.881897	0.850191	0.941176	0.86544	0.847328
Q96GD0	1	1	4	4	5	0.918156	0.951341	1.00415	0.766698	0.836147	0.912773	1.0254	1.0576	1.10903	0.888993	0.935452	1.01558	0.923801	1.03774	1.01765	0.9492	0.955313	0.904465	0.899341	1.02582	1.03011	1.04139	1.07051	1.17965	0.995296	1.05958	1.2108	1	1	2	4	4	1.03708	1.0893	1.01633	1.28244	1.14538	1.11224	0.948746	0.917965	0.913265	0.983642	0.869159	0.890816
P07602	1	1	11	11	12	1.20165	1.16423	1.09829	1.14976	1.04724	1.07543	1.24175	1.31159	1.34971	1.28656	1.20472	1.31429	1.25825	1.17098	1.17714	1.10377	1.06524	1.04343	1.85259	1.66929	1.65486	0.786557	0.72216	0.793143	0.909198	0.893138	0.922286	1	1	10	13	12	0.83939	0.817016	0.882147	0.975381	0.995338	0.950992	0.917937	0.88345	0.928821	0.98007	0.954545	0.885648
P11216	1	1	2	3	3	0.833333	0.886471	0.911357	0.844086	0.940397	0.9012	0.874552	0.947966	0.896584	0.907706	0.880795	0.878116	0.769713	0.813623	0.837488	1.16308	1.17692	1.07849	0.80914	0.89877	0.874423	0.933692	0.950804	0.947368	0.826165	0.964995	0.909511	1	1	2	2	1	1.02402	0.993876	1.0228	0.959964	0.910761	0.934966	0.991993	0.825897	0.903716	0.594306	0.75853	0.670608
P06326	1	1	1		1	0.543494		0.579632	0.804457		0.885911	0.521927		0.574273	0.541337		0.636294	0.810927		0.81317	0.597412		0.62634	0.866283		0.966309	0.951833		0.976263	0.549964		0.599541	1	1	1	1	1	1.02957	0.996441	1.03349	0.837814	0.783808	0.820465	1.2052	1.18238	1.34884	0.965054	0.867438	0.933023
P41217	1	1	1	1	1	2.06629	1.94849	2.13308	1.43939	1.4778	1.6654	1.51894	1.56838	1.73004	2.75189	2.21492	2.5019	2.4678	2.16341	2.36882	1.64773	1.61989	1.71863	2.10038	1.9627	2.08745	2.47538	2.30906	2.35361	1.47348	1.49911	1.45247	1	1	1	1		1.48934	1.26205		1.00305	0.995807		1.78376	1.68239		0.660914	0.800839
Q9NQ79	1	1	3	3	4	1.0628	1.11015	1.01327	1.00362	1.04208	1.13148	0.932367	0.940594	0.992762	1.19928	1.15099	1.06152	1.40097	1.44678	1.55971	1.36594	1.38366	1.3462	1.61594	1.76609	1.62123	1.17754	1.13738	1.00121	1.32126	1.39851	1.33414	1	1	3	3	3	0.873102	1.10209	0.937247	1.25813	1.26445	1.11134	0.912148	0.95572	0.913968	1.00542	1.04428	0.903846
O60701	1	1	1	2	1	0.911304	0.99075	0.984489	0.548696	0.825283	0.642336	0.972174	1.2446	1.04106	0.856522	0.850976	0.874088	0.88	1.06475	0.892336	0.58087	0.868448	0.517336	0.870435	1.03905	0.860401	1.01913	1.16855	1.15785	1.05652	1.22508	1.1542	1	1	4	1	2	0.938689	0.964444	0.72044	0.846723	0.937778	0.758937	1.04968	1.08	0.641613	0.991543	0.888889	1.04766
Q15056	1	1	1	1	1	0.493983	0.456024	0.494718	0.523782	0.498193	0.507629	0.453868	0.463855	0.529343	0.498567	0.637349	0.50939	0.424069	0.504217	0.461268	0.42235	0.493373	0.506455	0.513467	0.596386	0.574531	0.786246	0.778916	0.707746	0.613181	0.595181	0.577465	1		4	2	1	0.768756	0.952261	0.692202	0.991778	0.949749	0.818057	0.684481	0.782663	0.480164	0.681398	0.835427	0.757866
P98095	1	1	5	6	5	0.995812	0.997732	1.07834	1.11832	1.08957	1.10599	1.24398	1.45125	1.37903	1.08063	1.10771	1.13134	1.15288	1.22789	1.23157	0.729843	0.88322	0.794931	1.16335	1.30499	1.30645	0.759162	0.772109	0.910138	1.22723	1.50454	1.5841	1	1	7	7	7	0.715745	0.756551	0.727432	0.995745	0.919696	1.05872	0.828936	0.831784	0.854514	0.658723	0.647506	0.703769
Q9UKU9	1	1	8	10	8	1.03538	0.983952	0.944444	1.2102	1.18455	1.14484	1.15609	1.07723	1.05655	0.988554	0.92678	0.928571	1.3923	1.34102	1.39187	0.681582	0.65998	0.605159	1.25286	1.21264	1.20139	0.841831	0.811434	0.839286	0.847034	0.833501	0.808532	1	1	10	10	10	1.32383	1.34663	1.26402	0.903259	0.826176	0.830754	1.50509	1.53783	1.44197	0.916497	0.927403	0.857834
P05023	1	1	6	7	6	1.4379	1.56711	1.4617	0.842612	0.823266	0.830636	1.12313	1.05145	0.989213	1.00321	1.02908	1.06041	1.29336	1.2774	1.27616	0.938972	1.0481	0.942826	1.05567	1.11745	1.1219	0.865096	0.963087	0.968716	1.14775	1.30761	1.137	1	1	3	3	3	0.93242	0.922516	0.939086	1.27032	1.28441	1.40609	0.751598	0.771194	0.771574	0.789954	0.718323	0.878173
Q9HCU0	1	1	11	13	12	1.00329	0.915551	0.973089	1.32127	1.27909	1.31216	1.08882	0.984552	1.12809	1.41009	1.29763	1.39505	0.992325	0.928939	0.974166	0.824561	0.790937	0.800861	1.05263	0.951596	0.967707	0.962719	0.938208	0.927879	1.36404	1.21215	1.33584	1	1	12	14	12	1.10103	1.18904	1.29268	0.93299	1.00783	0.976771	0.808247	0.892617	0.933798	0.860825	0.86689	0.857143
P02787	1	1	35	38	36	1.58092	1.45425	1.46815	1.8586	1.69181	1.67197	2.10392	1.94061	1.94268	1.51789	1.44623	1.41083	1.50937	1.43018	1.42357	2.93186	2.71108	2.67675	1.40034	1.36437	1.3551	1.87564	1.76244	1.75637	1.25724	1.2488	1.21656	1	1	31	29	31	1.26299	1.21225	1.30608	0.726405	0.790919	0.68239	2.1018	1.9831	2.09958	0.792153	0.81943	0.774633
Q93099	1	1	2	2	1	1.54608	1.40924	1.48488	0.802995	0.899033	0.672379	1.01267	1.01289	0.791331	1.37673	1.2449	1.33165	1.06336	0.964554	0.84375	1.22811	1.08271	1.29839	1.13594	1.00752	0.771169	1.39747	1.03974	1.05948	0.958525	1.08056	0.829637	1	1	1			1.03805			1.21142			0.772727			0.988372
P09668	1	1	3	3	4	1.17641	1.07438	1.10887	0.885081	0.810836	0.826613	0.909274	0.808999	0.917339	0.903226	0.838384	0.913306	1.3004	1.22865	1.24798	0.982863	1.0202	0.967742	1.17137	1.0652	1.10484	0.809476	0.617998	0.733871	0.941532	0.719008	1.26008	1	1	5	5	3	1.10876	1.0735	1.11352	0.959873	1.03727	0.822497	1.2302	1.19048	1.36017	0.68321	0.682195	0.646027
P04899	1		1	1	1	0.819116	0.848544	0.897638	1.33196	0.81165	1.68954	0.903392	0.87767	0.938133	1.02775	0.909709	1.10574	0.816033	0.867961	0.948256	1.00514	0.912621	1.12373	1.15211	1.26214	1.29134	1.09866	1.09417	1.16985	1.1223	1.12427	1.08549	1		2	1	1	1.23289	1.26535	1.28893	1.70971	1.48026	1.37807	1.39514	1.0943	0.704918	1.09713	1.32237	1.71516
O00764	1	1	4	5	4	0.817273	0.769492	0.843694	0.846364	0.778814	0.849911	0.91	0.887288	0.913854	1.00273	0.855932	0.912078	0.751818	0.688983	0.763766	0.726364	0.692373	0.748668	1.04455	0.947458	1.00266	0.957273	0.936441	0.891652	1.03364	0.918644	0.953819	1	1	5	5	5	1.03842	1.08476	1.1043	1.55104	1.30365	1.52688	0.86169	0.943133	0.903226	0.834248	0.796137	0.762366
Q8N126	1	1	2	3	3	1.35356	1.40684	1.28215	1.19393	1.04816	1.04619	2.32718	2.19899	2.14482	1.09631	0.946768	0.98377	2.04485	1.92649	1.78402	0.854881	0.846641	0.831461	1.41953	1.27757	1.28464	0.598945	0.572877	0.63171	1.30211	1.44994	1.49563	1		2	1	2	0.728407	0.690749	0.728119	0.760077	0.682819	0.741155	1.3618	1.75507	1.42551	0.582534	0.648458	0.513966
P15586	1	1	7	7	8	2.36887	2.1865	2.37604	1.20643	1.20579	1.22296	2.21658	2.11093	2.17471	1.39255	1.35209	1.35607	2.12183	1.791	1.97005	1.47039	1.37138	1.43594	2.08291	1.91158	1.98502	1.01184	1.08039	1.05491	2.04907	2.06752	2.06489	1	1	4	4	3	1.31747	1.32358	1.4333	0.904849	0.842779	0.770009	1.72278	1.74954	1.72953	0.547118	0.550274	0.49218
Q08188	1		2	2	2	0.481195	0.475973	0.517968	2.52102	2.79291	2.79554	0.563053	0.805492	0.649318	0.799779	0.80778	0.916976	0.498894	0.505721	0.578686	1.45907	1.64989	1.74721	0.674779	0.662471	0.768278	2.27102	2.35011	2.45105	0.981195	0.930206	0.965304	1		2	2	2	1.0702	1.04682	1.06784	0.828539	0.694537	0.74386	0.86191	0.86845	0.836257	3.58803	3.75028	3.83275
O14745	1	1	10	10	11	0.804147	0.813077	0.875308	0.622888	0.590769	0.669401	0.953149	0.952308	1.0402	0.756528	0.774615	0.812141	0.776498	0.805385	0.878589	0.652842	0.623846	0.680886	0.784178	0.793077	0.867925	0.659754	0.652308	0.684988	0.671275	0.686154	0.694011	1	1	13	14	12	1.02244	0.877847	0.922764	1.15064	1.14079	1.10671	0.91453	0.799172	0.778455	0.752137	0.738095	0.752033
P13798	1	1	5	5	5	0.866359	0.791254	0.847222	0.840553	0.713696	0.823148	0.792627	0.679043	0.766667	0.858065	0.759076	0.868519	0.840553	0.706271	0.808333	0.987097	0.968647	1.03426	0.926267	0.813531	0.915741	1.08111	0.988449	1.23148	1.02581	0.830858	0.964815	1	1	1	3	3	1.16416	1.27969	1.35571	0.853854	0.816092	0.905812	1.36637	1.12165	1.09218	0.724725	0.787356	0.773547
Q9BXJ7	1	1	2		1	0.887805		0.83085	1.02634		0.782647	0.880976		0.655565	0.96		0.880806	0.869268		0.850131	1.04976		0.944785	0.932683		0.889571	1.10537		0.971954	1.04488		0.957932	1	1	1	2	2	0.989144	1.40049	1.08872	1.29433	0.962149	1.16429	1.24487	1.05739	1.04381	0.833534	0.819292	0.707558
P27797	1	1	5	7	4	0.796184	0.871389	0.854147	0.940156	0.901212	1.02955	1.37034	1.62908	1.63108	0.804857	0.753961	0.819828	0.798786	0.837838	0.85796	0.579358	0.630009	0.626311	0.847355	0.986021	0.970448	0.466609	0.562908	0.527169	1.06938	1.14725	1.2164	1	1	6	8	8	1.04264	1.08912	1.07883	1.15228	1.39005	1.37162	1.02335	1.24653	1.12725	0.590863	0.722222	0.710586
P61158	1	1	2	2	2	1.05481	0.960725	1.00215	1.12192	0.925478	1.12997	1.15884	0.91138	1.00107	0.986577	0.977845	1.02148	1.07494	1.01712	1.07519	0.956376	0.928499	0.938776	1.2349	0.960725	1.0913	1.2651	1.21551	1.19549	1.33221	1.17321	1.28571	1	1	4	4	3	1.10403	1.01878	1.01422	0.943737	0.953591	1.00438	0.909766	0.962431	1.18271	1.31316	1.45193	1.29322
P04217	1	1	11	11	12	1.79526	1.84898	1.96676	1.13733	1.23129	1.18218	1.34457	1.58367	1.49468	0.857678	0.872109	0.925532	1.06117	1.22585	1.13431	1.14107	1.20544	1.4242	0.973783	1.02177	1.00532	0.821473	0.873469	0.865691	2.35081	2.74286	2.29787	1	1	11	11	11	0.779318	0.738197	0.754116	0.828358	0.832618	0.839737	1.12473	1.07189	1.08672	0.836887	0.82618	0.874863
Q6W4X9	1	1	6	7	6	0.311021	0.289052	0.285422	0.507099	0.481308	0.504087	0.619337	0.634846	0.680518	0.41785	0.428571	0.429155	0.414469	0.413885	0.392371	1.57809	1.50668	1.54837	0.93712	0.915888	0.884877	0.461799	0.466622	0.483651	0.514537	0.539386	0.604223	1		12	10	11	0.715742	0.882424	0.792237	0.884485	0.953939	0.847032	0.697622	0.751515	0.714612	0.703284	0.629091	0.715753
P51654	1	1	7	6	4	1.34144	1.39657	1.27133	0.966173	0.987138	0.996917	0.957717	0.956056	0.800617	1.09619	1.18328	1.07297	1.27484	1.2508	1.19938	1.06025	1.02572	1.14594	1.28224	1.33012	1.31038	0.782241	0.798499	0.91778	0.809725	0.787781	0.761562	1	1	4	6	4	0.9425	1.00375	1.0078	2.8075	2.41427	2.53056	0.895	0.997497	0.960988	0.67	0.79975	0.80104
Q96DG6	1	1	3	4	3	1.33247	1.22232	1.32212	0.833766	0.813426	0.859292	0.735931	0.754141	0.776991	0.942857	1.0061	1.02655	0.648485	0.697472	0.710619	0.606061	0.63034	0.607965	0.741991	0.73932	0.738053	1.08745	1.00959	1.02478	0.72987	0.845684	0.782301	1	1	3	3	4	1.02048	1.07093	1.03531	1.02389	1.06279	1.04556	1.08077	1.05814	1.09795	0.995449	0.937209	0.993166
O95967	1	1	5	6	6	1.07522	1.01471	0.98004	1.14159	1.03151	1.03693	1.07412	1.06828	0.976048	1.32854	1.41282	1.27645	1.25553	1.20588	1.12874	1.13274	0.848739	0.88024	1.25221	1.23634	1.17166	0.831858	0.771008	0.729541	0.969027	0.915966	0.799401	1	1	7	8	6	0.739615	0.8451	0.757949	1.22999	1.24447	1.21231	0.85309	0.947313	0.909744	0.922999	0.900948	0.923077
Q9Y6Q6	1	1	1	2	2	1.98718	1.81267	1.93997	1.67236	1.57713	1.68082	1.42877	1.22865	1.3265	1.57265	1.52342	1.57833	1.63675	1.60468	1.75256	1.23647	0.915978	0.998536	1.46296	1.34022	1.51098	1.18946	1.40771	1.42899	1.05698	1.36364	1.42313	1	1	1	1	1	1.59035	1.56679	1.63813	0.999054	0.97042	1.07198	1.40965	1.48664	1.82977	0.518448	0.425573	0.412451
Q9Y5E5	1	1	1		1	0.959445		1.02572	0.957311		0.966774	1.05656		1.14041	1.10459		1.10718	1.14088		1.07503	0.970117		0.912111	1.01387		1.02251	1.04055		1.04716	1.42903		1.42229
P01034	1	1	8	8	6	0.905363	0.823819	0.861027	0.9653	0.904528	0.932528	1.08623	0.966535	1.09466	1.0021	0.952756	0.971803	1.0694	0.96063	0.985901	1.00315	0.962598	0.908359	1.08307	1.02756	1.08661	1.06309	1.0128	1.01208	1.33754	1.23031	1.21652	1	1	8	8	8	1.03774	1.03129	0.960557	1.89623	1.95548	1.90487	1.07429	1.05295	1.05336	0.978774	0.927798	0.981439
P50395	1	1	6	6	6	1.08317	1.19073	1.13773	1.10721	1.15385	1.05141	0.970942	1.06428	0.950533	1.0491	1.08219	1.00485	0.910822	0.945205	0.879728	1.14729	1.19283	1.0805	1.08617	1.13909	1.02522	0.9499	0.98314	0.869059	0.715431	0.786091	0.700291	1	1	4	5	5	1.03421	1.26944	1.15615	1.03812	1.08839	1.15719	0.994135	0.930777	0.977249	0.677419	0.648562	0.706308
P08962	1	1	2	2	1	1.02915	0.992056	1.08923	0.834791	1	0.932308	1.17007	1.11321	1.18974	1.02624	1.04369	1.10564	0.927114	0.911619	0.977436	0.840622	0.865938	0.851282	1.20019	1.23535	1.28718	0.72206	0.786495	0.821538	0.96793	0.981132	1.00103	1	1	1	2	1	1.35922	1.2833	1.40883	0.9	0.875746	0.771593	1.0534	1.04374	1.05086	0.852427	0.782306	0.807102
Q9BSE5	1	1	1	1	2	1.73827	1.58803	1.7104	0.65666	0.618387	0.966903	0.815197	0.797051	1.08983	0.757974	0.7268	1.11111	1.03002	0.9549	1.39243	0.681051	0.594102	0.995272	0.805816	0.700781	1.11466	1.2758	1.07199	1.45508	0.619137	0.620121	0.983452	1		1	1		0.786977	0.999018		0.383441	0.74165		1.65595	1.30059		0.797428	1.08743
P43626	1	1		1	1		0.779258	0.728477		1.03711	1.06812		0.803996	0.820246		1.32065	1.36613		0.85157	0.781457		1.04282	1.0596		1.01427	0.919584		0.806851	0.746452		0.85823	0.970672
Q13885	1	1	2	2	4	0.680723	0.650879	0.618792	0.683735	0.682964	0.579195	0.724398	0.712758	0.595302	0.810241	0.817418	0.647651	0.651355	0.669977	0.566443	0.75	0.726509	0.610738	0.780873	0.815126	0.628188	0.679217	0.684492	0.703356	0.769578	0.879297	0.761745	1		1	1		1.08753	0.627172		1.27133	0.682464		0.92779	0.846761		1.56674	0.755134
P19823	1	1	4	5	3	0.640373	0.700717	0.690496	0.737065	0.793011	0.665313	0.688719	0.746416	0.623071	0.721798	0.765233	0.700244	0.653944	0.704301	0.643379	1.52757	1.60753	1.32819	0.754029	0.762545	0.699431	1.0687	1.14695	1.12023	0.688719	0.734767	0.653128	1		7	9	8	0.715344	0.699435	0.778618	0.791534	0.858757	0.808855	0.81164	0.742373	0.740821	0.689947	0.736723	0.695464
Q9NX62	1	1	1		2	0.861183		0.921348	1.1928		1.196	1.2455		1.40449	1.71465		1.39576	0.984576		1.06242	0.98072		0.952559	1.26478		1.16729	1.36247		1.4769	2.24807		1.90637	1	1	1	1	1	1.15621	1.52423	1.5435	1.33409	1.39207	1.75805	0.95325	0.935022	0.879619	0.769669	0.599119	0.617402
Q14766	1	1	5	7	7	1.08534	1.15164	1.04837	0.966867	0.967126	0.892399	1.13253	1.28208	1.14215	1.18072	1.09862	1.04245	1.27309	1.37752	1.2616	0.835341	0.921527	0.880553	1.1255	1.1527	1.1076	0.596386	0.746554	0.666338	0.844378	0.908802	0.82922	1	1	6	5	4	0.916221	0.795798	0.910882	0.83066	0.880672	0.915572	0.946524	0.808403	1.05253	0.805704	0.737815	0.809568
Q7LBR1	1	1	6	8	6	0.880546	0.852442	0.936	1.13311	1.02866	1.09714	0.903299	0.845011	0.921143	1.23777	1.11677	1.16114	1.00569	0.942675	0.996571	1.04778	1.01062	1.07429	1.10125	1.03715	1.12914	1.57679	1.40977	1.56343	1.48919	1.37367	1.54857	1	1	3	3	4	1.06349	1.18519	1.06189	1.00529	1.03889	1.06189	0.699295	0.739815	0.658709	0.80776	0.775	0.748895
Q9UMS6	1	1	1	1	1	0.526531	0.516323	0.564957	1.19102	1.3299	1.25043	1.27592	1.28265	1.25299	0.68	0.702749	0.85812	0.94449	0.926976	0.983761	0.572245	0.793814	0.535043	1.1298	1.19416	1.17521	0.366531	0.438144	0.412821	0.476735	0.407216	0.51453	1	1	1	1	1	1.84615	1.6858	1.91789	0.340956	0.515658	0.391579	1.50208	1.45407	1.49684	1.01247	0.944676	0.992632
P23284	1	1	6	6	8	1.63704	1.69863	1.54366	1.67407	1.74886	1.59014	1.15111	1.18721	1.26056	1.82963	1.75799	1.6338	1.67407	1.80974	1.58732	1.54519	1.52207	1.42113	1.52593	1.60122	1.45915	1.38222	1.43227	1.29014	1.39852	1.46271	1.29859	1	1	5	5	5	1.09	1.28784	1.2759	1.10778	1.21789	1.20722	1.02889	1.10321	1.12224	0.677778	0.616972	0.615832
P10809	1	1	3	4	5	0.844276	0.785769	0.861897	0.922559	0.817138	0.903494	0.720539	0.684774	0.792013	0.646465	0.611324	0.690516	0.669192	0.598317	0.678869	0.718855	0.620505	0.734609	0.901515	0.786534	0.832779	1.27609	1.08799	1.04326	0.718855	0.658761	0.782862	1	1	6	8	9	1.08462	1.01525	1.17798	1.07912	1.02505	1.0178	1.01538	1.02832	0.946607	1.16044	1.10349	1.0901
P31371	1	1	1	1	1	0.672269	0.647619	0.712049	0.587535	0.543537	0.494214	0.460784	0.440136	0.441116	1	0.927891	0.917631	0.637255	0.673469	0.633764	0.57563	0.576871	0.579306	0.639356	0.612925	0.640572	0.846639	0.77551	0.792376	0.583333	0.604762	0.597005	1		1	1	1	1.45574	0.891361	0.949257	3.93974	2.68848	2.58416	1.48399	0.759162	0.636139	1.17137	0.70288	0.780941
Q6UXB8	1	1	6	9	8	1.60875	1.77131	1.70132	1.09009	1.09472	1.075	2.03089	2.318	2.21184	0.783784	0.769959	0.768421	1.49807	1.60217	1.50921	0.78121	0.792963	0.807895	1.21236	1.2774	1.21842	1.08237	0.989175	1.04605	1.78378	1.91475	1.82105	1	1	7	8	7	0.775472	0.671135	0.744141	0.708491	0.675603	0.726562	1.78491	1.75693	1.84277	0.857547	0.883825	0.880859
P22792	1	1	8	7	9	0.915493	0.848246	0.92891	1.01596	0.980702	1.06066	0.788732	0.720175	0.784834	0.876056	0.769298	0.8891	1.0169	0.965789	1.04171	1.07042	0.931579	1.0654	0.929577	0.87193	0.933649	0.884507	0.842105	0.890047	0.89108	0.842105	0.883412	1		8	9	8	0.969442	0.871737	0.961722	1.58588	1.85358	2.11842	1.02107	0.886493	0.84689	0.978925	0.977299	1.04785
O00754	1	1	7	5	6	1.53862	1.47624	1.39717	0.733265	0.738614	0.653774	0.897013	0.813861	0.799057	0.916581	0.890099	0.875472	1.14933	1.06931	1.01321	0.782698	0.808911	0.804717	1.17096	1.1505	1.06038	0.889804	0.844554	0.775472	1.21936	1.10693	1.05472	1	1	3	5	5	1.17686	1.159	1.06045	0.818687	0.630753	0.693648	1.49833	1.3818	1.34836	0.836485	0.714435	0.731557
P09958	1	1	4	3	4	1.06049	0.968645	1.04626	0.88642	0.886898	0.876631	1.29383	1.01456	1.24081	1.17901	1.21277	1.23013	1.0963	0.899216	0.951364	0.666667	0.802912	0.836299	1.23086	1.04591	1.0949	1.12469	1.21837	1.20878	2.80617	2.14894	2.37722	1	1	3	4	5	1.21186	1.53207	1.33298	1.22564	1.23872	1.09882	0.997881	1.00238	1.058	0.711864	0.714964	0.667025
Q14515	1	1	9	7	8	1.03337	1.13499	1.06459	1.20643	1.25295	1.15191	1.42398	1.54915	1.30622	1.29048	1.41284	1.2488	1.17182	1.14155	1.03708	1.05933	1.09961	0.897129	1.26452	1.29882	1.22967	1.08282	1.10354	1.07656	1.82942	2.11271	1.94976	1	1	14	14	12	0.8707	0.891925	0.850617	1.19929	1.21118	1.37284	0.948992	0.852174	0.883951	0.678529	0.674534	0.632099
P09871	1	1	5	5	5	1.03153	1.13164	1.05744	0.94482	0.925885	0.910903	1.34122	1.29646	1.48769	0.888514	0.899336	0.941383	1.11937	1.10841	1.21454	1.16667	1.0531	1.07151	1.04279	1.07412	1.09496	1.22748	1.11062	1.26377	1.49887	1.46239	1.6823	1	1	3	3	2	1.13541	0.831483	0.882664	0.819458	0.880928	0.803383	1.16349	1.22704	1.02854	0.890672	0.995964	1.07928
Q6NXR4	1	1	1	1		0.846895	0.790722		1.17987	1.38557		1.20771	1.09175		1.07816	0.93299		1.31049	1.12887		0.646681	0.737113		1.11991	0.96701		0.658458	0.712371		1.65953	1.56186
Q13822	1	1	6	6	6	1.31144	1.22763	1.1942	1.07056	1.05436	1.0067	1.25061	1.2299	1.19978	1.24331	1.19366	1.21429	1.382	1.31597	1.23326	0.963504	0.82333	0.829241	1.29684	1.19819	1.17411	1.19708	1.01472	1.04241	1.45134	1.26614	1.26674	1	1	4	2	2	1.20154	1.74625	1.7028	1.10222	0.919476	0.923364	1.15043	1.14139	1.1243	0.880424	0.656367	0.637383
P00751	1	1	13	12	12	1.32391	1.20165	1.27459	1.28587	1.12927	1.20757	0.973913	0.90486	0.996757	1.06848	0.955533	1.00324	1.0337	1.05584	1.07243	0.997826	0.956567	0.980541	1.00435	0.995863	1.05514	1.05543	1.05377	1.15351	1.125	1.08687	1.15892	1	1	15	12	15	1.04474	1.00108	1.13271	0.88029	0.83731	0.853318	1.05683	1.02603	1.05937	0.726723	0.710412	0.74156
Q5FWE3	1	1	2	2	2	0.859016	0.779264	0.820994	0.959563	0.976589	0.99558	1.09836	1.16165	1.12155	1.31475	1.35006	1.37459	1.04809	0.983278	1.06851	0.851366	0.77369	0.809945	1.2	1.15831	1.28287	1.2623	1.48161	1.25304	1.33443	1.48272	1.32044	1		1	1	1	0.780168	0.605398	0.766355	1.25538	0.991247	1.02464	0.767072	0.679796	0.804588	0.666978	0.394602	0.610025
Q00796	1		4	5	3	0.84243	0.921584	0.855214	0.564261	0.641067	0.543136	1.54754	1.10186	1.07352	0.601232	0.670978	0.603151	0.571303	0.610348	0.523631	0.662852	0.762328	0.618155	0.867077	0.899757	0.825956	0.742958	0.773646	0.770443	1.40317	0.702506	0.689422	1	1	4	3	5	1.00362	1.12438	1.11507	1.4608	1.31158	1.26216	0.973462	1.07143	1.10676	0.691194	0.857143	0.701068
O75326	1	1	2	2	1	0.996012	0.933788	0.906019	0.875374	0.914314	1.02112	0.859422	0.829601	0.904963	1.11266	1.10029	1.01267	0.993021	0.924051	0.966209	0.772682	0.881207	0.900739	0.92323	0.915287	1.13622	1.34796	1.34567	1.64836	1.09073	0.893866	1.06441	1	1	2	1	1	1.49674	1.56155	0.873284	0.981522	0.760936	1.132	1.37283	1.41302	1.11193	0.863043	0.721261	0.998944
Q96PU5	1	1	1	1	1	1	0.942241	1.03882	0.97738	0.811207	0.851201	0.97738	0.924138	0.847505	0.791706	0.808621	0.94732	0.933082	0.75431	0.751386	0.776626	0.821552	0.715342	1.0311	0.718966	1.04621	0.931197	0.943103	1.18946	1.0066	0.897414	0.855823
P22105	1	1	44	47	46	1.39917	1.5429	1.46736	1.40334	1.5074	1.55045	1.57441	1.7145	1.73591	1.48401	1.53846	1.51484	1.58832	1.64349	1.69881	1.06259	1.10503	1.14243	1.61196	1.73669	1.74926	1.17524	1.26627	1.2997	1.61057	1.73817	1.67656	1	1	23	25	21	1.06233	0.990231	1.02487	1.02168	0.952931	0.993783	0.990967	0.992895	1	0.68383	0.686501	0.706039
Q9H4M9	1	1	5	4	6	0.931818	0.887685	0.978959	0.97332	0.955665	1.06423	0.911067	0.912315	1.06866	1.18083	1.17143	1.21484	1.00889	0.952709	1.15836	0.937747	1.01478	1.01993	0.968379	0.980296	1.17386	0.863636	0.854187	0.976744	1.10672	1.12512	1.4186	1	1	7	10	6	1.07375	1.03002	1.07303	1.23319	1.17081	1.3573	0.994577	0.897516	0.95618	0.924078	0.890269	0.905618
Q6UW32	1	1	1	1	1	1.17151	1.25559		1.26833	1.31704		1.30429	1.26676		1.80083	1.41341		1.59474	1.86592		1.64177	1.42179		2.0332	1.84358		0.802213	1.19274		1.213	1.38966		1	1		1			0.691742			0.804579			0.672935			0.504497
P14314	1	1	6	8	7	0.821739	0.745244	0.77883	0.99913	0.974359	1.01721	0.756522	0.665012	0.660929	0.984348	0.970223	1.04561	0.933913	0.833747	0.899312	0.763478	0.733664	0.864028	0.96	0.920596	0.94062	0.558261	0.557486	0.552496	0.918261	0.870141	0.845955	1	1	6	5	8	0.878636	0.772031	0.899083	1.33902	1.29215	1.34251	0.839519	0.732759	0.787971	0.729188	0.657088	0.772681
Q12860	1	1	17	17	18	0.922556	0.962475	0.872502	1.12101	1.11968	1.05519	0.891578	0.981744	0.895338	1.06002	1.06998	1.03616	0.96999	1.05274	0.964795	0.749274	0.811359	0.718363	0.997096	1.0284	0.979068	0.996128	1.0284	0.950523	0.971926	1.08824	1.04377	1	1	19	19	20	1.01509	1.02489	1.00546	1.48491	1.42424	1.51038	0.838362	0.876623	0.887432	0.728448	0.67316	0.698361
O60279	1	1	4	5	5	1.36836	1.26585	1.25154	1.0254	0.843558	0.822382	1.25058	1.03783	1.09856	1.16975	1.03885	1.02053	1.54157	1.36299	1.41478	0.803695	0.672802	0.683778	1.21709	1.05521	1.05544	0.876443	0.783231	0.777207	1.29561	1.16564	1.14476	1	1	4	3	3	0.950098	0.676852	1.07495	0.853229	0.771296	0.779707	1.15656	0.969444	1.15448	0.745597	0.601852	0.63894
O43692	1	1	1	1	1	1.36462	1.5	1.4016	1.68154	1.84615	1.744	1.37385	1.38963	1.4976	2.03692	2.16555	2.1072	1.78154	1.8495	1.8848	0.975385	1.13545	0.8944	2.48615	2.64214	2.6112	1.59846	1.9214	1.6608	1.08615	1.27258	1.2
P12319	1	1	1		1	0.60105		0.644403	0.993001		1.03104	0.896763		1.0207	0.806649		0.813735	0.783902		0.853246	0.798775		0.940734	0.92126		1.01881	1.1811		1.25306	0.766404		0.831609	1	1		1			1.11392			1.18987			0.883155			0.610516
Q8IZF2	1	1	2	2	3	0.914826	1.00966	0.960827	1.48055	1.67754	1.22524	0.864353	1.06159	1.00326	0.899054	1.07971	1.02612	1.08728	1.32488	1.14037	0.922187	1.05193	0.90642	1.02313	1.27053	1.18172	1.28917	1.55072	1.16322	1.0347	1.05193	1.27421	1	1	3	3	2	0.837398	0.880274	0.841289	2.17654	1.86203	2.23389	0.886179	0.808438	0.812649	1.00348	1.02509	1.0358
P61586	1	1	2	2	2	0.672773	0.733244	0.734228	0.462413	0.530831	0.534899	0.473784	0.449732	0.489262	0.620341	0.716488	0.700671	0.716361	0.704424	0.728188	0.595073	0.656836	0.696644	0.574858	0.587802	0.555705	0.659507	0.735255	0.714094	0.542009	0.587131	0.557047	1	1	4	4	3	1.2137	1.14917	1.1185	1.21984	1.16094	1.1763	0.93456	0.836114	0.807322	0.720859	0.696762	0.684971
Q96PD5	1	1	7	6	6	1.24388	1.36824	1.27967	1.07347	1.16329	1.06914	1.05612	1.13739	1.02374	0.77449	0.84009	0.839009	1.50306	1.74099	1.51393	0.672449	0.786036	0.690402	0.905102	1.05405	0.985552	0.838776	0.871622	0.793602	1.13673	1.29955	1.12384	1	1	6	6	7	0.757326	0.739927	0.77799	0.855311	0.900183	0.967464	0.970696	0.960623	0.96555	1.40751	1.65751	1.55215
Q9UN70	1	1	4	6	7	0.85476	0.932859	0.931606	1.05299	1.14649	1.21969	0.875368	0.889115	0.954404	0.930324	1.00305	0.921244	0.897939	0.908444	0.925389	0.767419	0.796541	0.888083	0.986261	0.987792	1.00829	1.18449	1.30417	1.27461	1.26202	1.20549	1.23834	1	1	7	7	8	1.12946	1.24108	1.14414	1.23445	1.43243	1.35335	1.07441	1.1027	1.01401	0.82263	0.795676	0.74975
Q96S66	1	1	1	1	1	1.09041	1.16938		1.13341	1.076		1.24807	1.11618		0.961411	0.960912		1.20838	1.14875		0.957001	1.04995		1.18523	1.00543		0.905182	0.838219		1.33517	1.49403
O75095	1	1	1	1	1	0.802235	0.884892	0.834146	0.854749	1.02398	0.995122	1.04469	1.15348	1.18293	0.978771	1.1283	1.22927	1.6648	1.57794	1.57561	0.759777	0.713429	0.75122	1.31732	1.35612	1.37195	1.5095	1.83094	1.78659	1.24134	1.32134	1.46829	1		1		1	0.802583		1.98779	1.29244		0.966429	0.962177		1.76907	0.641144		0.536114
A6NL88	1	1	2	2	3	0.590333	0.5795	0.536929	0.735341	0.763519	0.790041	0.708399	0.717514	0.73278	1.23455	1.30024	1.39087	0.670365	0.698951	0.756017	0.398574	0.414044	0.448963	0.729794	0.801453	0.892946	0.901743	0.861178	0.808299	0.954041	0.933818	0.941079	1		2	2	2	0.483475	0.578947	0.643888	1.85364	2.27282	1.68335	0.553352	0.488722	0.549567	0.752597	0.844253	0.706449
P35908	1	1	13	13	14	0.470836	0.519179	0.503966	0.509196	0.519719	0.490746	0.368891	0.378714	0.374405	0.373095	0.36953	0.364886	0.308986	0.298757	0.277102	0.293747	0.292815	0.27816	0.374146	0.3906	0.367002	0.842354	0.838466	0.831835	0.714136	0.794706	0.800635	1	1	16	17	14	0.682479	0.704025	0.688222	0.557766	0.561168	0.525789	0.711553	0.734807	0.710547	0.69166	0.679558	0.676674
P02792	1		4	4	4	2.89562	2.63945	2.86272	0.828283	0.836691	0.837054	1.26375	1.15801	1.23326	0.982043	0.836691	0.982143	1.27048	1.13256	1.20424	0.744108	0.916225	0.873884	0.713805	0.766702	0.708705	0.493827	0.580064	0.597098	1.0303	0.73807	0.861607	1	1	5	4	4	1.2638	1.16313	1.21789	1.06402	0.811776	0.889474	2.32009	1.96429	2.19158	0.663355	0.743243	0.642105
P06132	1	1	1		1	1.14208		1.22556	0.897268		0.897959	1.06885		1.08808	1.02732		0.88507	0.893989		0.918367	1.1694		1.23631	1.14754		0.997852	0.928962		0.902256	1.65355		1.58861	1	1	1	1	1	1.33031	1.32318	1.06958	0.882175	0.761297	0.691347	1.3434	1.84381	1.45584	1.06747	0.667976	0.771632
P12429	1	1	5	6	6	0.596171	0.612431	0.555456	0.680592	0.744059	0.687835	0.852045	0.875686	0.860465	0.557006	0.671846	0.647585	0.851175	0.906764	0.93381	1.13142	1.1883	1.24329	0.890339	0.963437	0.956172	1.48564	1.51828	1.4034	0.657963	0.659963	0.65653	1	1	5	7	8	1.18373	1.37745	1.31498	0.89257	0.778431	0.857288	1.11044	1.15588	1.11315	1.58333	1.39118	1.53517
P12111	1	1	19	19	22	0.993521	1.09802	1.04605	0.88013	0.96266	0.906798	1.27646	1.46791	1.39583	1.04752	1.08401	1.02632	1.16307	1.32439	1.20614	0.840173	0.919487	0.873904	1.21598	1.28471	1.17763	1.02592	0.960327	0.947368	1.35853	1.56709	1.38596	1	1	17	17	18	1.01067	0.926316	0.940476	1.00097	1.04019	1.01091	1.24636	1.15694	1.20734	0.782735	0.781818	0.772817
Q03591	1	1	2	1	1	1.22651	1.11228	1.19385	0.956159	0.861804	0.883077	1.16388	1.11324	1.26462	1.06159	0.910749	1.04	0.807933	0.745681	0.785641	1.53549	1.41171	1.53846	0.837161	0.744722	0.77641	0.749478	0.675624	0.689231	1.10125	1.02207	1.08513	1	1	1	2	1	1.01141	0.929465	1.05498	0.98444	0.931741	0.873444	0.961618	0.918089	0.905602	0.826763	0.973834	0.946058
Q8WUM4	1	1	16	18	15	0.89716	0.934608	0.845662	0.836435	0.891348	0.782648	0.906954	0.927565	0.785388	1.06072	1.07344	0.967123	1.02644	1.05634	0.928767	0.916748	0.968813	0.803653	1.17336	1.22233	1.00731	1.02057	1.04728	1.08767	0.954946	0.938632	0.925114	1	1	15	18	15	1.44534	1.40835	1.36464	1.02024	1.06415	1.05195	1.04049	0.972505	0.977023	1.10729	1.01935	0.985015
O60271	1	1	3	3	3	0.966894	0.87524	0.914146	0.861733	0.849328	0.691707	1.28919	1.36564	1.82049	0.822785	0.867562	0.721951	0.929893	0.912668	0.84	0.810127	0.680422	0.629268	0.934761	1.03359	0.854634	0.821811	0.808061	0.825366	1.30088	1.20441	1.45951	1	1	9	8	8	0.9066	0.979301	0.985135	1.11208	1.06986	1.23378	0.763387	0.799483	0.837838	0.783313	0.821475	0.836486
P07358	1	1	3	3	2	0.814563	0.73775	0.789104	0.962136	0.92559	0.863796	0.898058	0.729583	0.767135	1.09806	1.15789	1.09139	0.967961	0.878403	0.924429	0.812621	0.690563	0.588752	1.04078	1.07623	0.879613	1.10583	0.99637	0.952548	1.00777	0.881125	0.93058	1	1	5	4	5	0.787778	0.770089	0.829545	1.01556	0.88058	0.795455	0.722222	0.695312	0.779545	0.705556	0.747768	0.8875
P11021	1	1	11	8	9	0.868613	0.929185	0.959096	1.40355	1.42597	1.46071	0.870699	0.859442	0.840689	1.03128	1.03541	1.04629	0.98123	1.02146	0.997847	1.05422	1.14056	1.11948	0.944734	0.93133	0.923574	1.40459	1.4088	1.44349	0.870699	0.977468	0.974166	1	1	9	9	8	1.45094	1.41587	1.518	1.08269	0.937566	1.11498	1.12679	1.10265	1.09059	1.2161	1.18095	1.29036
P62834	1	1		3	2		1.00789	0.938822		0.633333	0.527946		0.944737	0.637462		0.662281	0.700906		1.01842	0.895015		0.710526	0.65861		0.764035	0.588369		0.807895	0.736405		1.22368	0.86858	1	1	1	1		0.902564	0.92998		1.40513	1.27613		0.815385	0.845168		1.03385	0.957594
P55268	1	1	12	11	12	0.967033	1	0.905273	1.03896	0.953094	0.935547	1.13287	1.11377	1.05469	0.968032	0.971058	0.904297	1.02697	1.02994	0.969727	0.875125	0.927146	0.810547	1.05195	1.10978	1.03418	0.907093	0.841317	0.790039	1.02098	1.03493	1.36035	1	1	13	10	8	0.927435	0.989373	1.01353	1.02684	1.17003	1.21646	1.12724	1.02763	1.10598	0.932406	0.914984	0.962796
P01762	1	1	1	1		0.739806	0.794291		1.06602	0.948819		1.01553	1.07382		0.879612	0.935039		0.938835	0.996063		1.00291	0.975394		1.1165	1.13681		0.987379	0.96752		0.962136	1.01378		1		1	1	1	0.789773	0.934572	0.682782	0.518466	0.629241	0.642918	0.857955	1.00081	0.96268	1.0071	1.1042	0.804071
P06280	1	1	4	4	4	1.36842	1.48899	1.5	1.05935	0.988987	0.990762	0.952968	0.984581	1.06582	1.34602	1.38106	1.34527	1.31467	1.25771	1.3649	1.028	1.11564	1.12933	1.21165	1.02863	1.07159	0.911534	0.772026	0.874134	1.00672	0.995595	1.20439	1	1	2	1	3	1.09239	1.25532	1.22015	1.05163	1.23723	1.14746	1.00996	1.26702	1.22222	0.681159	0.744681	0.777778
P08138	1	1	5	4	4	1.7427	1.9002	1.90782	2.04562	2.24847	2.23647	1.88504	2.18534	2.1022	2.50365	2.95927	2.93788	2.18978	2.47658	2.50701	1.4708	1.53971	1.53707	2.43248	2.75967	2.73547	1.33212	1.46843	1.35471	1.64599	1.82892	1.72345	1		3	3	3	2.29763	2.21878	2.01062	0.703399	0.616651	0.659266	2.08754	2.00484	1.89286	0.592173	0.722168	0.665058
P07355	1		16	15	14	0.774939	0.702153	0.754513	1.25304	1.28469	1.2491	0.828467	0.769139	0.891697	0.852798	0.875598	0.808664	0.891727	0.844498	0.87485	1.60949	1.58014	1.61131	0.912409	0.935407	0.915764	3.17397	3.19976	3.27557	0.924574	0.923445	0.871239	1	1	14	12	12	1.034	1.02613	0.994152	0.992	0.888442	0.915205	0.883	0.938693	0.936647	1.456	1.44925	1.32456
P01011	1	1	16	17	16	2.23621	2.13719	2.02097	1.47931	1.30413	1.4129	2.23966	2.10579	2.12419	1.17931	1.12397	1.16774	1.90517	1.78843	1.74677	1.61552	1.5405	1.52581	1.55172	1.49752	1.52903	1.3431	1.28926	1.25484	2.68966	2.74215	2.34516	1	1	11	11	10	1.20889	1.25629	1.20419	0.767778	0.783753	0.806843	1.85222	1.85698	1.68433	0.801111	0.816934	0.83223
P56537	1	1	6	6	5	1.21485	1.22581	1.3301	1.14173	1.14171	1.28034	1.22835	1.24424	1.22937	1.11586	1.15783	1.24636	1.25647	1.23502	1.32888	0.811024	0.898618	0.86165	1.33296	1.29608	1.45267	1.00337	1.03341	1.20267	1.14511	1.28802	1.20267	1	1	4	4	4	0.932308	0.835721	1.08397	1.10769	0.925501	1.21047	1.0359	1.03629	1.09487	0.650256	0.689589	0.742639
Q92832	1	1	1	1	1	1.08726	1.01225	0.987104	1.13443	1.22917	1.07737	1.10613	1.25	1.16882	1.74882	1.86642	1.6694	1.20755	1.33946	1.09144	0.880896	0.884804	0.875733	1.36439	1.34681	1.23564	0.98467	0.91299	0.943728	1.27712	1.41422	1.67409	1	1	2	2	1	1.00633	1.12174	0.796791	1.31329	1.41304	1.70909	0.797468	0.81087	0.713369	0.672996	0.642391	0.651337
Q9UBP0	1	1	2	3	2	0.974974	1.00215	1.07477	0.984359	0.966702	1.06542	0.830031	0.96348	1.00234	1.30865	1.00752	1.45678	1.14077	0.976369	1.18808	0.934307	0.989259	1.00584	1.3243	1.28894	1.29322	0.873827	1.26101	1.2021	1.05631	1.28357	1.39369	1	1	1	1	2	1.48384	1.22355	1.03656	0.975474	0.961078	1.02834	1.35897	1.30339	0.837294	0.921962	0.809381	0.767824
O43490	1	1	5	5	5	0.914962	1.00433	0.928342	1.13778	1.08234	1.10267	0.87944	1.01733	0.894118	1.14962	1.13326	1.10695	1.25081	1.32394	1.3508	1.03122	0.898158	0.942246	1.28848	1.33261	1.25134	0.959096	0.910076	0.858824	1.15178	1.13218	1.26203	1	1	5	6	5	1.27795	1.29936	1.1858	1.33542	1.42811	1.48638	1.0721	0.976395	0.929961	1.04284	1.14056	1.04377
P02774	1	1	13	12	13	1.10361	1.15569	1.22139	1.35041	1.39281	1.39428	0.785797	0.840719	0.93408	1.26775	1.30898	1.33955	1.11874	1.14731	1.18284	2.00233	2.11138	2.17289	1.01746	1.0024	1.04229	1.16764	1.21317	1.26493	0.827707	0.802395	0.885572	1	1	13	16	15	1.0511	1.06193	1.05657	0.878758	0.894416	0.767018	0.981964	1.04772	0.976031	0.946894	1.04873	0.770853
Q8NFQ8	1	1	2	2	2	1.34821	1.21795	1.29461	0.874008	0.862919	0.877508	1.29266	1.25444	1.35058	0.839286	0.889546	0.955649	0.990079	0.951677	1.04541	0.56746	0.540434	0.657867	0.990079	1.00789	1.0982	0.719246	0.767258	0.749736	1.3006	1.36982	1.52798	1	1	1	1		0.980857	1.03353		1.02826	1.20217		1.13036	1.19132		0.713765	0.79783
Q8NC51	1	1	2	2	2	0.580279	0.613967	0.554817	0.826353	0.901067	0.79402	0.689354	0.774006	0.547342	0.891798	0.971872	0.758306	0.639616	0.741998	0.600498	1.11518	1.2871	1.23837	0.722513	0.814743	0.618771	1.4075	1.62949	1.47924	0.853403	0.966052	0.715947	1		2	1	1	0.554738	0.567926	0.46588	0.48758	0.6619	0.635215	0.428703	0.446374	0.288964	0.435143	0.562819	0.294019
Q9HCN6	1	1	5	6	5	0.888998	0.877106	0.807947	0.876228	0.884044	0.862819	0.946955	0.959366	0.924314	1.27112	1.29633	1.13718	1.10118	1.07532	1.00189	1.18369	1.10208	1.17124	0.925344	0.950446	0.86755	0.868369	0.955401	0.900662	0.760314	0.810704	0.787133	1	1	5	5	5	0.965116	0.886809	0.907638	0.870304	0.891064	0.90675	0.928444	0.908085	0.912078	0.750447	0.782979	0.738011
P31949	1	1	3	3	3	0.540179	0.584416	0.595475	1.49196	1.4731	1.38824	0.675893	0.75974	0.747511	0.751786	0.782004	0.701357	0.753571	0.827458	0.753846	0.994643	0.919295	0.902262	0.897321	0.948052	0.912217	1.30714	1.47217	1.25611	0.684821	0.765306	0.793665	1	1	2	3	2	0.876428	0.853978	0.928331	1.08307	1.04834	1.23516	0.641745	0.63142	0.614782	2.14746	1.7432	2.33259
P05452	1	1	9	8	10	0.994499	1.03132	1.09934	1.15732	1.19546	1.21082	0.982398	0.915767	0.933775	1.28273	1.10583	1.19095	1.28383	1.20518	1.22958	1.21122	1.13499	1.19647	0.954895	0.953564	0.939294	1.0099	1.06911	1.07285	1.12541	1.1879	1.16556	1	1	9	8	7	0.905172	0.89357	0.786277	1.50216	1.46785	1.78178	0.966595	0.973392	0.84252	0.823276	0.839246	0.92351
Q969Z4	1	1	4	4	4	0.455116	0.469388	0.424429	0.560578	0.567602	0.504627	0.645951	0.652423	0.66934	0.700565	0.728316	0.698334	0.473321	0.409439	0.457742	0.42059	0.415816	0.387415	0.880728	0.89477	0.858112	0.596987	0.663903	0.593461	0.543628	0.576531	0.574954	1	1	3	3	3	0.828636	0.866286	0.88427	1.53439	1.66857	1.57416	0.81398	0.912	0.931461	0.719278	0.750857	0.738202
P18669	1	1	2	2	2	0.929164	1.02888	0.99018	0.636021	0.869134	0.682488	0.696307	0.863718	0.818331	0.795026	0.982852	0.802782	0.657121	0.81769	0.673486	0.596081	0.738267	0.659574	0.649586	0.883574	0.679214	0.756594	0.889892	0.944354	0.819894	0.950361	0.933715	1	1	2	3	2	0.915996	1.0191	1.00929	0.868633	0.904489	0.948004	0.764075	0.831901	0.743733	0.766756	0.811843	0.728877
Q9GZP4	1	1	2	1	1	1.42131	1.5165	1.37181	1.36679	1.44289	1.34386	1.47708	1.46701	1.42527	1.15242	1.10914	1.20899	1.31599	1.45812	1.34508	1.81413	1.9264	1.7339	1.29368	1.28807	1.18712	0.758364	0.756345	0.664642	0.791822	0.727157	0.871203
P30044	1	1	2		1	0.619387		0.575841	0.632217		0.575154	0.744833		0.673988	0.746971		0.563487	0.630078		0.553191	0.754811		0.827042	0.734141		0.730954	0.673557		0.757035	0.591589		0.607412	1	1	2	3	4	0.913793	0.973684	0.878261	1.80419	2.15921	2.08323	0.897783	0.980263	0.946584	0.924877	0.828947	0.767702
P51452	1	1	1	1	1	1.00802	1.08137	1.11623	0.945017	1.00943	0.931937	1.04353	1.04599	0.939267	1.07446	1.03184	0.871204	0.928981	0.923349	0.965445	1.2268	1.27123	1.01675	1.11111	1.28184	1.11099	1.53952	1.46108	1.35288	1.57617	1.68514	1.16545	1	1	1	1		0.957584	1.05556		1.8329	1.68794		0.969152	0.827423		0.919023	0.890071
Q13438	1	1	1	1	1	0.516616	0.524003	0.47549	0.688066	0.75834	0.736928	0.717523	0.729048	0.714869	0.639728	0.698942	0.681373	0.608761	0.560618	0.593137	1.47054	1.67046	1.65605	0.834592	1.02441	0.872549	0.574773	0.608625	0.801471	0.501511	0.562246	0.638072	1	1	1	1	1	0.582599	0.66323	0.691646	1.09251	1.07904	1.45332	0.53304	0.57732	0.742015	0.849119	0.91638	0.773956
P15151	1	1	4	6	6	1.15056	1.26643	1.25346	1.0809	1.1135	1.12327	0.825843	0.994026	0.991935	1.1809	1.17324	1.21544	1.18315	1.36081	1.15207	1.35169	1.47551	1.32258	1.1764	1.28076	1.21429	1.13596	1.11589	1.10138	1.15056	1.16607	1.14516	1	1	4	4	5	1.20902	1.12061	1.16541	0.92081	0.990503	0.906955	0.956722	0.957265	0.970865	0.622468	0.74169	0.669173
Q92956	1	1	3	2	2	1.09907	1.21796	1.17794	1.34732	1.45749	1.35587	1.23543	1.17246	1.22064	1.3345	1.44311	1.39027	1.35897	1.36527	1.44365	0.980186	1.09461	1.00474	1.32517	1.34611	1.36299	0.875291	0.891018	0.888493	1.10023	0.986826	1.01779	1	1	1	2	1	1.11464	1.03774	1.05281	0.781305	0.695755	0.736798	1.00794	1.15645	0.994971	0.963845	0.624214	0.8114
P60983	1	1	1	1		0.728709	0.784295		0.768218	0.881741		0.741001	0.824976		0.974539	0.871334		0.81914	0.970672		0.643547	0.743614		0.976295	1.08988		1.20281	1.24693		0.924495	1.04825		1	1	2	2	1	1.19585	0.98593	1.10576	1.17927	1.03317	1.17801	1.07047	0.978894	1.12775	0.973057	0.832161	0.878534
P24821	1	1	15	15	13	1.25568	1.28367	1.38508	1.57244	1.62464	1.70776	1.39915	1.40401	1.52968	1.79545	1.83381	2.02283	1.62358	1.71203	1.8691	1.09943	1.10745	1.18721	1.65199	1.67049	1.75951	1.13068	1.16476	1.2344	1.67756	1.52579	1.52664	1	1	6	7	8	0.994427	1.11102	1.09434	0.875	0.984746	1.05481	1.08519	1.25593	1.17251	0.573248	0.627966	0.622642
Q9BRA2	1	1	1	1	1	1.36613	1.28522	1.42629	1.43711	1.3299	1.43735	1.24035	1.04467	1.1683	1.50934	1.37915	1.40541	1.23412	1.14089	1.22973	1.50311	1.32417	1.32924	1.4807	1.36082	1.5602	0.8132	0.833906	0.788698	0.871731	0.756014	0.938575
P16444	1	1	6	6	7	1.13702	1.09906	1.02546	1.06851	1.08019	1.05208	1.10697	1.19458	1.06597	1.16346	1.11085	1.13657	1.25	1.21226	1.18171	0.99399	0.975236	0.94213	1.36538	1.28656	1.30787	1.19351	1.09552	1.15741	1.74159	1.73467	1.70602	1	1	7	6	7	1.15474	1.25926	1.17428	1.26737	1.34314	1.27418	0.861053	0.891068	0.879915	0.885263	0.861656	0.916047
P29508	1		8	8	7	0.62933	0.653465	0.588964	1.3291	1.30033	1.32995	0.752887	0.876788	0.73536	0.752887	0.742574	0.67455	0.722864	0.761276	0.717342	1.54273	1.37184	1.49324	0.737875	0.792079	0.77027	3.48268	2.78548	3.42005	0.663972	0.892189	0.673423	1		7	6	6	1.06653	1.12821	1.11733	0.662091	0.651059	0.609257	0.911299	0.90301	0.921421	3.03907	3.28874	3.34769
O15394	1	1	3	4	3	1.67619	1.52489	1.54302	1.02381	1.21195	1.05924	3.16984	2.35562	2.54584	0.933333	1.11095	0.981664	2.07778	1.85064	1.80677	1.06032	1.05405	1.04513	1.63651	1.57183	1.58815	0.901587	0.842105	0.794076	2.39365	1.69986	1.74048	1	1	1	2	1	1.12616	1.06618	1.388	0.98759	0.77114	1.348	0.942089	1.33364	1.478	0.814891	0.661765	0.771
Q9Y6R7	1	1	20	22	23	0.739033	0.80756	0.812571	0.883015	0.908362	0.901714	1.08324	1.12486	1.13829	1.33408	1.33104	1.37371	1.20585	1.23711	1.30171	0.820022	0.828179	0.818286	1.35996	1.34021	1.43314	1.35208	1.34937	1.20914	1.47132	1.52921	1.44114	1	1	24	21	22	2.15611	2.15247	2.13474	0.867904	0.867508	0.843158	1.0393	1.08517	1.03053	1.1321	1.18191	1.12421
Q99538	1	1	1	2	3	0.96997	1.02881	0.927174	0.993994	0.978391	0.836957	0.903904	1.31333	1.25543	0.982983	1.18607	1.14783	0.896897	1.03842	1.02609	0.908909	1.18367	1.15109	1.10711	1.34334	1.25652	1.06406	1.22089	1.02826	1.18218	1.71188	1.23913	1	1	2	2	2	1.18966	1.26239	1.15927	1.13362	1.12275	0.981855	1.19612	1.32432	1.14718	0.767241	0.86036	0.71875
Q9UMX5	1	1	1	1	1	1.25593	1.39357	1.31239	1.33729	1.56627	1.33857	2.47797	3.01205	2.75916	2.15254	2.51406	2.12042	1.45085	1.43373	1.36475	1.01186	1.03614	0.979058	2.13729	2.61446	2.31588	1.91525	2.58635	2.05934	2.20847	2.92169	2.2007
P08670	1	1	17	18	18	0.424611	0.390031	0.430279	0.686951	0.658567	0.707171	0.586207	0.492835	0.482736	0.402299	0.373209	0.420983	0.586883	0.583178	0.61089	0.434077	0.416822	0.452855	0.586883	0.572586	0.626162	1.47126	1.27352	1.41235	0.635565	0.469159	0.497344	1		19	19	18	0.690594	0.67696	0.747141	0.903465	0.847981	0.911055	0.743812	0.725653	0.775095	4.76361	4.32423	4.71283
Q9H4G4	1	1	1	1		1.13899	1.0573		1.01296	0.862703		1.7821	1.60973		1.05654	0.914595		1.09776	1.05622		1.00118	1.01514		1.2874	1.2627		0.817432	0.784865		1.58539	1.24865		1	1	2	2	2	1.65856	1.28545	1.32643	0.942918	0.860037	0.888993	1.926	1.54144	1.72813	0.732558	0.569061	0.604892
P35443	1	1	9	8	9	1.13855	1.26497	1.20905	1.4	1.41656	1.42421	1.37108	1.38344	1.35819	1.13735	1.2535	1.18826	1.40241	1.43949	1.47066	0.86506	0.933758	0.882641	1.41446	1.55287	1.43276	0.845783	0.93758	0.834963	1.47229	1.55541	1.42298	1	1	4	5	5	0.883072	0.918721	0.888981	0.708551	0.812785	0.695112	1.31588	1.20913	1.27009	1.04276	0.958904	0.903065
P15328	1	1	7	6	6	1.23581	1.12438	1.13576	1.37579	1.37562	1.31394	1.19294	1.14778	1.17697	1.5889	1.51355	1.49091	1.47667	1.3436	1.35394	1.10845	1.21798	1.19636	1.46406	1.37562	1.35515	1.05422	1.08374	1.01818	1.11475	1.13177	1.07879	1	1	6	7	5	1.12683	1.04795	1.04333	1.38659	1.29708	1.26568	1.12561	1.02807	1.03991	1.02561	1.00234	0.963512
Q99969	1	1	2	2	2	1.00844	0.946809	1.05178	0.909283	0.807544	0.963323	0.948312	0.970986	1.10248	1.37342	1.32205	1.50809	0.944093	0.832689	0.938511	0.827004	0.793037	0.874865	1.24367	1.05029	1.09385	0.992616	0.758221	1.00863	1.30274	1.18859	1.24595	1	1	3	4	3	0.778027	0.790267	0.805085	1.41704	1.5226	1.70218	0.873318	0.864426	0.916465	0.839686	0.784473	0.843826
Q9NVS9	1	1	1	1	1	0.858162	0.894549	0.805206	0.837645	0.807864	0.754828	0.788582	0.779267	0.684299	0.839429	0.865952	0.801847	0.970562	0.934763	0.819479	0.689563	0.681859	0.611251	0.833185	0.847185	0.834593	1.10883	1.05004	1.17045	0.994648	1.07596	0.912678	1	1	1	1	2	1.21146	1.30145	1.29308	1.26369	1.21792	1.36981	1.23439	1.08959	1.04151	0.904459	0.748184	0.927044
P20810	1	1	4	3	4	0.60348	0.645833	0.582648	1.28114	1.28125	1.25753	0.593407	0.664773	0.613699	0.752747	0.840909	0.76347	0.688645	0.722538	0.647489	1.71062	1.56155	1.70502	0.796703	0.882576	0.800913	0.987179	1.06818	1.00639	0.74359	0.801136	0.755251	1	1	5	5	6	1.08735	1.18271	1.11667	0.856426	0.921225	0.94375	0.753012	0.846827	0.825	0.835341	0.921225	0.826042
P01130	1	1	3	2	3	1.31209	1.25899	1.18097	0.806593	0.824524	0.777663	1.09011	1.06025	1.04343	1.54615	1.39323	1.39917	1.45934	1.37315	1.34333	0.710989	0.680761	0.676319	1.33187	1.30655	1.25026	0.816484	0.780127	0.797311	0.914286	0.893235	0.870734	1	1	3	3	3	0.623198	0.608907	0.644092	0.808511	0.816284	0.820605	0.765957	0.737648	0.753602	0.886754	0.884482	0.881124
Q01459	1	1	9	7	7	2.61828	2.40625	2.65714	1.63441	1.49671	1.55536	2.3638	2.08388	2.42321	1.58961	1.47697	1.52857	1.93907	1.8125	2.02321	1.46057	1.32401	1.45357	1.91935	1.68586	1.78214	1.181	1.17763	1.21786	2.21685	1.98191	2.21786	1	1	5	5	5	2.5048	2.2606	2.24322	0.783351	0.872802	0.751759	1.75133	1.68046	1.59899	0.732124	0.688728	0.655276
Q96S96	1	1	2	1	2	1.74807	1.821	1.63798	1.61669	1.76936	1.59496	1.81917	2.2031	1.85905	1.47759	1.5611	1.5178	1.76662	2.23924	1.55935	1.86708	2.2117	1.69733	1.5425	2.01721	1.5727	1.27357	1.28744	1.1365	1.34467	1.10327	1.26409	1	1	1	1	1	1.5	1.6019	1.53141	0.908318	0.866351	0.911266	0.879962	0.833175	0.945165	1.10208	1.25592	1.27019
Q13477	1	1	3	1	3	0.990635	1.09713	1.07383	1.02185	1.2362	1.13029	0.894901	0.811258	0.896851	0.989594	1.15232	1.16938	1.1873	1.18102	1.2291	0.880333	0.940397	0.842562	1.22997	1.28366	1.20955	0.9282	0.934879	0.917481	1.28304	1.40177	1.38871	1	1	1	2	1	0.936007	0.997412	1.00281	0.999147	0.704918	0.719364	0.732082	0.743745	0.893358	0.777304	0.670406	0.751169
Q86TY3	1	1	2	2	2	1.26675	1.30935	1.40444	1.21974	1.30815	1.07028	1.35723	1.35731	1.39211	1.11046	1.06235	1.15783	1.2973	1.32854	1.38594	0.893067	0.940048	1.05919	1.30317	1.28537	1.39457	0.786134	0.835731	0.806412	1.51821	1.56355	1.66091	1	1	2	2	2	0.743112	0.671181	0.765554	0.712584	0.733634	0.726859	0.875652	0.890143	0.872534	0.594937	0.469526	0.540971
Q16698	1	1	2	2	2	0.824719	0.757902	0.748799	0.66367	0.640805	0.594372	0.54382	0.479885	0.475635	0.516854	0.52658	0.461222	0.803745	0.729167	0.69801	0.964794	1.0079	0.967056	0.772285	0.660201	0.671929	0.84794	0.869971	0.811942	0.553558	0.512213	0.434454	1	1	1	2	2	1.10507	0.910681	0.896804	0.611982	0.763352	0.744292	0.870968	0.73849	0.709589	2.1788	1.67311	1.84292
P04632	1	1	1	2	1	0.420386	0.439791	0.395262	0.803464	0.886126	0.787406	0.58028	0.439136	0.483791	0.578281	0.504581	0.563591	0.53964	0.502618	0.500623	0.820786	1.125	0.749377	0.740839	0.625	0.718204	0.762825	0.72055	0.620324	0.415723	0.301702	0.414589	1	1	2	2	2	0.890511	0.988811	0.706085	1.27372	1.2979	1.22503	0.745742	0.690909	0.730195	1.91484	2.43776	1.59013
P22455	1	1	2	3	2	1.7553	1.60863	1.77658	1.79935	1.70089	1.79353	1.67047	1.48958	1.66256	1.32953	1.29018	1.28968	1.95922	1.70685	1.82589	1.63622	1.40625	1.3359	1.66232	1.48214	1.63945	1.41436	1.38244	1.27427	2.08483	1.81548	1.80894	1	1	2	2	2	1.29183	1.72088	1.66993	0.904943	1.25289	0.854031	1.20817	1.54984	1.54031	0.742395	0.628541	0.777778
P23470	1	1	3	4	4	1.49558	1.48203	1.63038	1.0708	1.07559	1.03291	1.622	1.63941	1.77595	0.978508	1.00496	0.950633	1.42604	1.3197	1.50253	0.940582	1.02602	0.874684	1.36157	1.29244	1.32405	1.14286	1.01859	1.02785	1.60303	1.53408	1.53924	1	1	2	4	3	0.868447	1.02379	1.14659	1.02473	0.966303	0.941767	1.3452	1.32111	1.28112	1.08803	0.930624	0.941767
Q9BYB0	1	1	1	1	1	0.390547	0.382399	0.422654	1.01907	0.871495	1.03719	0.970149	0.953271	1.03804	0.924544	0.827882	0.868132	0.777778	0.721963	0.75317	0.733002	0.654206	0.788673	0.947761	0.915109	0.978867	0.978441	0.931464	0.97295	0.55141	0.530374	0.593407
O14782	1	1	1	1		1.05357	1.1363		1.41758	1.29015		1.0522	1.26181		1.25687	1.15924		1.20055	1.26046		1.58379	1.53036		1.36401	1.51822		2.10302	1.8664		1.7033	1.47233		1	1	1			1.06984			1.1002			1.09818			0.549595
Q9UL25	1	1	1	1	1	0.918129	0.835694	0.918367	0.808967	0.928234	0.85102	1.08869	0.903683	1.27755	0.935673	1.04344	0.967347	1.28655	0.957507	1.27245	0.68616	0.741265	0.840816	1.12865	1.06138	1.18776	0.655945	0.843248	0.709184	1.23782	1.12842	1.18061	1	1	1	1	1	1.4086	1.10999	1.38729	0.836755	0.870761	0.919563	0.911046	0.830431	0.920556	0.913001	0.852429	0.786495
P25789	1	1	1	1	1	1.26068	1.27077	1.38648	1.2062	0.978462	1.09609	0.986111	1.01538	0.984161	0.813034	0.808205	0.751848	1.01709	0.945641	0.996832	1.42842	1.37333	1.41816	1.25214	1.21026	1.18479	0.983974	0.924103	1.00422	0.737179	0.732308	0.737064	1		1	1	1	2.36029	1.2406	1.22628	1.48235	0.75094	0.797445	1.34706	1.00188	0.92427	1.30294	0.902256	0.893248
P07910	1	1	1	1	1	0.46289	0.416322	0.44751	0.844193	0.90893	0.85063	0.330878	0.340627	0.345531	0.545609	0.541691	0.59928	0.397734	0.494382	0.435513	0.631161	0.649911	0.671866	0.556941	0.602011	0.603479	0.511048	0.589001	0.64847	0.385836	0.371378	0.396521	1	1	2	2	2	1.26866	1.26977	1.19021	1.12473	1.07801	1.21802	0.577825	0.693391	0.753059	0.730277	0.700975	0.756396
P17980	1	1	1	1	1	0.508387	0.515113	0.560501	0.561935	0.549839	0.60153	0.462581	0.457878	0.546592	0.566452	0.599357	0.650209	0.484516	0.476527	0.567455	0.771613	0.755627	0.803894	0.588387	0.661093	0.646732	0.892258	0.834727	0.929068	0.616129	0.580707	0.648122	1	1	4	3	3	1.0706	0.968388	1.00748	0.786091	0.860906	0.826923	1.02634	1.12223	1.01496	1.08641	1.03793	0.955128
P09467	1	1	7	7	6	1.1487	1.17901	1.27234	1.01996	1.09362	1.09903	0.839321	0.845679	0.893434	1.08782	1.09877	1.18084	0.865269	0.924897	0.961249	1.1018	1.14403	1.18299	0.956088	1.05864	1.07858	1.10279	1.12757	1.16039	0.857285	0.893004	0.935414	1	1	5	6	5	1.25608	1.35397	1.5118	1.00741	0.855899	1.03219	1.13016	1.0764	1.147	0.612698	0.519342	0.566524
P20073	1	1	6	8	8	0.643882	0.712971	0.700544	0.700422	0.804968	0.757713	0.668354	0.689972	0.766788	0.735865	0.918123	0.833031	0.864135	0.98804	0.933757	0.904641	0.938362	0.900181	0.813502	0.900644	0.858439	1.23797	1.30819	1.28312	0.870042	0.939282	1.04174	1	1	7	7	7	1.42857	1.23636	1.26784	1.07639	1.01435	1.05279	0.982143	0.835407	0.945259	1.01786	0.82201	0.870968
O75882	1	1	19	21	19	1.39511	1.43381	1.29104	1.31532	1.3329	1.25124	1.15187	1.14548	1.09453	1.58687	1.55308	1.47388	1.40798	1.44561	1.32338	1.27671	1.30537	1.19776	1.2973	1.33159	1.25622	1.24324	1.30537	1.28109	1.19691	1.25426	1.26617	1	1	16	17	15	1.67347	1.48464	1.63127	0.947279	0.975256	0.969414	1.26956	1.21075	1.22515	0.579082	0.615188	0.615123
Q9HB40	1	1	2	5	4	1.38226	1.29875	1.24165	0.635066	0.905359	1.01114	0.673802	0.803877	0.945434	1.24159	1.41277	1.20935	1.33945	1.37172	1.28174	1.21509	1.34892	1.27394	0.971458	1.14937	1.12584	0.769623	1.07868	1.14811	0.965341	1.03535	0.899777	1	1	4	4	5	0.969265	1.0087	1.0543	1.72009	1.26522	1.20588	1.21844	1.28261	1.26584	0.586169	0.621739	0.649321
Q9NZH0	1	1	5	4	4	1.13472	1.09653	1.21818	1.24741	1.28571	1.21558	1.30829	1.35779	1.24545	1.1671	1.26384	1.12727	1.20078	1.18919	1.17662	1.2487	1.17246	1.22468	1.41062	1.45302	1.47273	1.43264	1.35521	1.48182	1.8044	1.69755	1.82468	1	1	5	5	4	1.42344	1.31503	1.41331	0.94518	0.838884	1.00605	0.931947	0.89739	0.961694	0.844991	0.763276	0.875
Q9UBP4	1	1	5	7	5	0.957502	0.862259	0.934588	0.728534	0.787879	0.778674	0.996531	0.981635	0.985663	0.750217	0.853076	0.824373	1.23764	1.1708	1.26882	0.62706	0.775941	0.668459	0.843886	0.955005	0.893369	0.631396	0.820018	0.693548	0.899393	0.975207	0.913082	1	1	6	5	5	0.921839	0.943956	0.997797	0.873563	0.88022	0.906388	1.27356	1.3044	1.19053	0.814943	0.805495	0.819383
Q92765	1	1	1	1	1	1.40468	1.53846	1.40068	0.954386	0.970223	0.85274	1.50409	1.53722	1.46005	1.95322	1.98263	2.02397	1.88772	1.92308	1.77283	0.610526	0.712159	0.561644	1.23509	1.3536	1.2363	0.547368	0.640199	0.534247	0.60117	0.74938	0.573059	1	1	2	2	2	0.862867	0.853068	0.976937	0.776492	0.752809	0.773063	1.33838	1.28608	1.53413	0.892253	0.871219	0.848708
P04003	1		2	2	1	0.531546	0.480922	0.526119	0.497634	0.50318	0.654851	0.531546	0.482512	0.660448	0.51183	0.478537	0.772388	0.494479	0.428458	0.653918	0.600158	0.604134	0.781716	0.548896	0.550874	0.738806	2.58675	2.99682	2.51493	0.583596	0.844992	1.02519	1		2	4	1	0.556311	0.638563	0.337484	0.61678	0.624633	0.436488	0.51096	0.533724	0.483811	1.18594	0.944282	0.957036
Q13790	1	1	2	2	2	1.15017	1.07353	1.0343	1.58362	1.57026	1.40897	1.83447	1.79248	1.52639	1.95392	1.95752	1.50923	1.81741	1.70261	1.27573	1.14334	1.07026	1.09499	2.54778	2.44935	1.42084	2.27474	2.26797	1.62269	1.75939	1.45588	1.80739	1		1	1		1.90625	2.19907		1.46603	1.02315		1.72283	1.62269		0.942935	0.780093
Q96DA0	1	1	5	4	4	0.990486	0.896154	0.911283	1.04863	0.951923	0.929605	0.861522	0.707692	0.763742	1.3129	1.275	1.26326	1.26216	1.10769	1.09161	0.823467	0.749038	0.740598	1.24207	1.16538	1.14658	0.969345	0.904808	0.941176	1.06025	0.857692	0.854388	1	1	6	5	5	0.775253	0.69709	0.746094	2.31187	2.5119	2.4362	0.828283	0.695767	0.833333	1.05682	1.15079	1.0651
P34059	1	1	5	8	7	1.98956	1.78416	1.88595	1.12533	1.14176	1.23783	1.29373	1.16603	1.50487	1.36423	1.35632	1.42698	1.45692	1.39974	1.4701	0.898172	1.00255	0.974965	1.29896	1.32822	1.40334	0.943864	0.92848	0.912378	1.68277	1.66539	2.09318	1	1	6	7	5	1.30444	1.38428	1.36136	1.07018	1.18559	0.973974	1.30237	1.3821	1.27728	0.77709	0.820961	0.747748
Q9H444	1	1	5	5	6	1.02851	0.992685	1.10394	0.98778	1.03448	0.941473	0.872709	0.83908	0.882947	1.06925	1.12748	1.05752	1.04684	1.12644	1.15742	1.05906	1.11599	1.02523	1.00815	1.08046	1.0999	1.14969	1.21212	1.01413	0.959267	0.91954	0.810293	1	1	6	6	6	1.286	1.256	1.275	1.03651	1.005	0.977	0.934077	0.963	0.96	0.697769	0.678	0.668
P46940	1	1	6	6	6	0.76843	0.856468	0.805842	0.912402	0.987724	0.950172	0.774501	0.817753	0.765464	0.850824	0.936733	0.950172	0.797051	0.893296	0.802405	0.79098	0.963173	0.80756	0.919341	0.99339	0.953608	0.972246	1.05666	0.84622	0.887251	0.938621	0.709622	1	1	4	6	6	1.05059	0.984293	1.01437	1.06136	1.0377	0.968172	0.752422	0.768586	0.834702	1.66093	1.56126	1.55749
P04434	1	1	1	2	2	1.61103	1.79694	1.70216	1.25835	1.10709	1.21294	1.75617	1.81363	1.78167	1.41655	1.33797	1.26146	1.69811	1.40056	1.36792	1.28882	1.06954	1.06065	1.53701	1.33658	1.28976	1.22932	1.13213	1.04582	1.71843	1.91516	1.75472	1	1	1	1	1	0.68022	0.876126	0.638916	1.27802	1.26689	1.15392	1.25385	1.28153	1.2304	1.16484	1.69144	1.26912
Q14508	1	1	6	6	5	1.58824	1.77157	1.67167	1.7709	1.87479	1.84833	1.56502	1.70558	1.73333	2.12848	2.33672	2.33667	1.56966	1.80203	1.76167	0.955108	1.10491	1.17667	2.34211	2.56684	2.48833	1.13777	1.22504	1.14333	1.42105	1.53469	1.505	1	1	3	4	4	1.44416	1.27475	1.2393	0.890034	0.777437	0.835627	1.19845	1.01765	0.999235	0.520619	0.458941	0.496942
P50897	1	1	4	3	2	0.812718	0.903442	0.838772	0.853659	0.931166	0.915547	0.748258	0.882409	0.825336	0.937282	0.962715	0.956814	0.870209	0.99044	1.01631	0.880662	0.950287	1.1142	0.90331	0.945507	0.946257	0.818815	0.937859	1.00576	0.885889	1.05641	0.978887	1	1	3	3	3	0.973774	1.10094	1.10026	1.23717	1.21714	1.3763	1.14709	1.05516	1.09115	0.826682	0.964789	0.950521
P16035	1	1	5	5	4	0.877358	0.828408	0.924607	0.987736	1.02097	1.09843	0.915094	0.908484	1.02513	1.24623	1.20877	1.25236	1.02736	1.05624	1.14241	0.768868	0.834128	0.917277	1.10472	1.09724	1.29843	0.765094	0.848427	0.913089	0.741509	0.731173	0.900524	1	1	7	6	6	0.812005	0.981723	0.882821	1.96036	2.48564	1.65301	0.893545	1.01175	1.01706	0.908267	0.744125	0.957907
Q9GZX9	1	1	3	3	3	1.17086	1.2436	1.11484	0.868705	0.855924	0.834806	0.852518	0.901422	0.970848	0.879496	0.874882	0.860424	1.10971	1.13649	1.06714	0.738309	0.998104	0.634276	0.872302	0.930806	0.924028	0.752698	0.76872	0.693463	0.75	0.769668	0.734099	1	1	3	3	3	0.895402	0.786813	0.951724	1.55977	1.56264	1.51954	1.0069	0.905495	0.982759	1.02299	1.01648	0.982759
P54289	1	1	6	7	7	0.897939	0.816779	0.818522	0.954858	0.839923	0.829747	0.935231	0.783992	0.782039	0.881256	0.862102	0.816651	0.965653	0.846673	0.817587	0.844946	1.4108	1.30028	1.02944	0.955641	0.889616	1.0893	1.05014	1.04303	1.21492	1.07907	1.05706	1	1	9	11	10	0.982915	0.909091	1.00916	1.28241	1.26186	1.24134	0.890452	0.866601	0.968432	0.870352	0.800395	0.828921
P23588	1			1	1		0.519935	0.481039		0.307651	0.403792		0.329203	0.492978		0.539871	0.702949		0.38847	0.446629		0.353448	0.547051		0.261853	0.486657		1.28772	1.76966		0.399246	0.691011	1	1	2	2	3	0.748598	0.845865	0.626761	0.821495	0.723684	1.0835	0.756075	0.87782	0.913481	0.771028	0.800752	0.772636
P33151	1	1	6	6	6	2.3957	2.23359	2.15133	0.795196	0.832071	0.830508	1.91277	1.77778	1.6368	0.709229	0.717172	0.653753	2.04046	1.96338	1.9322	0.76359	0.881313	0.736077	1.13401	1.18561	1.11138	0.613148	0.72096	0.728814	1.27813	1.31566	1.32324	1	1	3	4	4	0.757243	0.778807	0.884656	0.723277	0.814815	0.87619	1.70729	1.45885	1.6	0.963037	1.05658	1.04339
P05155	1	1	10	13	12	1.41328	1.28157	1.41088	1.4336	1.28283	1.43265	1.23984	1.14646	1.26803	1.27236	1.16414	1.36327	1.31572	1.23864	1.3483	1	0.943182	0.959184	1.3794	1.27652	1.39864	1.97425	1.84975	1.94966	1.52033	1.44318	1.47619	1	1	14	13	13	1.23797	1.21117	1.20049	1.49873	1.40655	1.41697	1.25316	1.22694	1.2583	0.862025	0.854369	0.890529
Q86XX4	1	1	1	1	1	0.893333	0.996264	0.9325	1.20933	1.06849	1.1175	1.06267	1.07098	1.1025	1.58133	1.53798	1.365	0.961333	1.01619	0.96875	0.772	0.674969	0.7075	1.16933	1.16687	1.12375	2.108	1.80199	1.89875	2.57733	2.11831	2.2825	1	1	1	1	1	0.914735	0.932	0.894782	0.788079	0.6936	0.816082	0.720199	0.6288	0.728828	0.721854	0.572	0.673225
O75356	1	1	2	2	3	1.01174	1.11555	1.11508	0.955176	0.941685	1.08045	1.19957	1.17279	1.28156	0.933831	1.00972	0.992179	1.19744	1.20194	1.35419	0.973319	0.931965	0.967598	1.20171	1.26458	1.40782	0.909285	0.903888	0.818994	1.29136	1.25702	1.15419	1	1	3	2	3	1.03735	1.02989	0.998944	1.33253	1.34598	1.13516	1.00482	1.03103	1.04752	0.981928	0.813793	0.853221
O60704	1			1	1		1.1872	1.09763		1.4624	1.36412		1.856	1.49868		1.2992	1.4314		1.0832	0.984169		1.608	1.27309		1.1744	1.06069		1.8672	1.46042		3.4624	2.02243	1		1	1	1	1.06279	1.12063	1.31232	1.39302	1.43179	1.50716	0.886047	0.885006	1.28223	0.75	0.744081	0.808023
O14737	1	1	1	1	1	1.06256	1.16831	1.06307	0.943215	1.00886	0.790871	0.931665	0.926181	0.66473	1.02887	0.934055	0.754357	0.80077	0.855315	0.718672	0.951877	1.0315	1.02988	0.972089	1.03543	0.820747	0.708373	0.648622	0.643983	1.22522	1.23425	0.812448	1	1	2	2	2	0.655761	0.896104	0.681159	1.49929	1.25195	1.21871	0.610242	0.622078	0.654809	0.722617	0.637662	0.649539
Q8TCD5	1	1	5	4	4	0.740239	0.821608	0.809326	0.656574	0.674204	0.711907	0.7251	0.808208	0.825978	1.00876	0.994975	0.999167	0.818327	0.828308	0.821815	0.588845	0.675879	0.595337	0.751394	0.763819	0.738551	0.833466	0.906198	0.920899	0.845418	0.902848	0.902581	1	1	4	6	5	1.29684	1.18019	1.19527	1.06321	1.01581	0.943787	1.32957	1.29294	1.27613	1.03273	1.03267	0.87574
P37173	1	1	1		1	2.94455		2.72131	1.30019		1.29872	3.94455		3.60291	0.992352		1.10018	3.2065		2.92168	0.724665		0.797814	1.91587		1.82878	0.73805		0.772313	2.35373		2.17304	1		2	2	2	0.974813	0.887892	0.984177	0.804104	0.838565	0.792194	2.05317	1.97489	1.96519	0.803172	0.654709	1.25
P02790	1	1	14	14	13	1.38874	1.30871	1.46345	1.20509	1.19657	1.29793	1.64745	1.64644	1.73103	1.11126	1.10554	1.22483	1.43164	1.39314	1.53793	1.29759	1.29024	1.3269	1.18365	1.13061	1.28828	1.39812	1.34301	1.28828	1.74129	1.77968	1.63448	1	1	10	10	12	1.08882	1.00618	1.07075	0.791014	0.833162	0.873284	1.2163	1.15654	1.18268	0.647858	0.667353	0.666315
O60888	1	1	1		1	1.10962		1.02537	1.35445		1.23991	1.02314		1.13264	1.42387		1.26759	1.30816		1.30104	1.22168		1.12457	1.4324		1.35871	1.09744		1.03345	1.20828		1.04844	1	1	2	2	1	1.5	1.39444	1.65059	1.68686	1.67509	1.74967	1.29639	1.2579	1.25815	1.18299	1.12895	1.06389
P07478	1		1	1	1	3.55157	3.80732	3.41102	0.811659	0.909756	0.682203	5.39686	6.09024	5.26271	0.656951	0.717073	0.618644	4.25561	4.56585	4.0572	1.05605	1.10976	0.991525	1.76457	1.98537	1.71186	1.30717	1.40488	0.944915	2.62332	2.8	2.50636	1		1	1	1	1.09537	1.07596	0.986351	0.683664	0.728846	0.696087	2.48914	2.46731	2.22111	0.465534	0.492308	0.513194
Q9NPY3	1	1	1	1	2	1.0484	0.97056	0.941573	1.00387	0.920228	1.34157	1.06583	1.12631	1.19888	0.916747	0.814815	0.932584	1.34947	1.31909	1.48315	0.640852	0.620133	0.661798	1.05615	0.967711	1.33708	0.677638	0.62868	0.768539	0.92062	1.12915	1.57191	1	1	1	2	1	0.634938	0.592556	0.557394	0.880179	0.824682	0.75698	1.34826	1.30656	1.44364	1.5084	1.20862	1.47673
P80511	1	1	2	1	1	0.858407	0.784182	0.776515	2.42099	2.72922	2.73485	1.00253	1.05496	0.693182	0.978508	0.982574	0.960859	1.23894	1.26005	1.25758	1.68394	1.68499	1.70707	1.40961	1.46917	1.50505	1.52845	1.62064	1.56944	0.854614	0.819035	0.767677	1		2	1	2	0.976378	0.893814	0.991898	0.718785	0.618557	0.768519	0.656918	0.648454	0.824074	3.46682	3.50515	2.65741
Q9BQI0	1	1	1	1	1	0.774797	0.776252	0.702552	0.989431	0.88126	0.941786	0.626016	0.644588	0.580542	0.981301	1.01535	0.977671	0.820325	0.806947	0.834131	0.939024	0.878837	0.902711	0.934146	0.962036	0.909888	0.577236	0.580775	0.578947	0.487805	0.531502	0.547049	1		3	2	2	0.769231	0.754279	0.856742	1.84838	2.92421	1.54682	0.83835	0.657702	0.749064	0.809365	0.894866	0.634831
P06858	1	1	5	4	4	0.837917	0.806358	0.89989	0.795678	0.677264	0.816282	1.07859	0.862235	1.11111	1.15717	1.08671	1.30253	0.930255	0.865125	0.966997	0.806483	0.793834	0.969197	0.972495	1.01349	1.14741	1.25442	1.43834	1.52585	0.990177	1.09056	1.26183	1	1	4	4	5	0.87395	0.824899	0.848049	1.07983	1.06883	1.00205	0.862395	0.770243	0.842916	0.717437	0.714575	0.796715
O75636	1	1	1	1	1	0.854167	0.888538	0.794589	0.9375	1.01157	1.00802	0.899802	0.915878	0.918838	0.90873	0.997897	0.957916	0.965278	1.12829	1.01904	0.902778	1.02208	0.98998	1.5119	1.60568	1.44088	0.957341	0.997897	0.918838	0.982143	0.947424	0.971944
Q9GZP0	1	1	1	1		1.90834	1.76239		1.07387	0.94028		3.19836	2.48285		1.1368	1.15629		1.43912	1.32147		1.27497	1.24269		0.756498	0.96061		1.25034	1.11563		0.642955	0.724269		1	1	1	1	2	0.978881	0.897119	0.994401	0.974657	0.825103	0.99776	0.760296	0.807613	0.916013	0.852165	0.907407	0.99776
P06681	1	1	2	2	1	1.03858	1.14675	1.14689	0.956345	0.962264	1.17175	0.860914	1.09119	1.19774	0.967513	1.06499	1.36384	1.02335	1.02201	1.3661	1.1198	1.0608	0.933333	0.924873	1.03878	1.20452	1.28934	1.17925	0.889266	0.972589	0.915094	1.02599
P13987	1	1	5	4	6	1.81683	1.89739	2.03058	1.84983	1.92174	1.94964	1.69307	1.80522	1.8759	2.17987	2.37565	2.41906	2.0165	2.13565	2.21223	1.60231	1.73217	1.79856	1.88119	2.0087	2.09353	1.18482	1.2	1.25719	1.27723	1.31304	1.34712	1	1	4	4	4	0.944186	0.936849	0.884833	0.646512	0.611328	0.610447	0.7701	0.79362	0.760856	0.431894	0.416016	0.400252
O95497	1	1	3	2	2	1.04049	1.04476	1.14783	0.995092	0.71967	0.731677	0.814724	0.803298	0.773913	1.0773	0.817432	0.961491	1.44663	1.51119	1.56522	0.946012	0.762073	0.937888	1.32393	1.30153	1.3205	1.28834	1.32744	1.39876	2.33742	2.49117	2.58758	1	1	2	3	3	1.17436	0.90583	1.06188	0.752564	0.789238	0.860773	1.67821	1.19058	1.2895	0.891026	0.848655	0.872928
Q16849	1	1	3	3	3	0.958	0.991394	1.06875	2.096	1.56627	2.17917	2.066	1.86059	2.06042	3.002	2.54733	3.13542	1.592	1.40448	1.66875	1.284	1.18589	1.21875	2.534	2.06368	2.72292	3.444	2.49225	3.66042	2.288	2.09811	2.11875	1		1	2	1	1.786	2.02242	1.99693	0.544453	0.530024	0.517638	1.24548	1.18655	1.18175	0.33753	0.359488	0.304448
Q8TE68	1	1	5	4	4	0.587361	0.65	0.647817	1	0.995192	1.05159	0.693309	0.708654	0.71131	1.00093	1.03942	1.0625	0.831784	0.858654	0.876984	0.822491	0.864423	0.842262	0.939591	0.938462	0.979167	1.35595	1.32308	1.43651	1.23606	1.2375	1.31151	1	1	4	3	3	1.10893	1.26815	1.07807	0.937193	1.08809	0.959358	0.785083	0.680542	0.891979	1.04024	1.15005	1.02139
Q13510	1	1	9	10	9	1.00623	1.04244	0.931533	0.934579	1.00109	0.852459	0.935618	0.961915	0.848602	1.14019	1.13602	1.054	1.28868	1.32209	1.16876	1.17549	1.2938	1.07329	1.16199	1.25789	1.07425	0.760125	0.850925	0.754098	0.981308	1.01415	0.885246	1	1	7	7	8	1.0583	1.26118	1.15589	0.779148	0.874118	0.785219	1.28251	1.40118	1.40993	1.02242	1.06	1.0843
P61088	1	1	3	2	2	0.838053	0.938776	0.881844	0.815929	0.813411	0.762728	0.900885	1.11662	1.04611	0.715044	0.757046	0.810759	0.746018	0.800777	0.864553	1.2531	1.2964	1.27089	0.842478	0.973761	0.977906	0.80531	0.979592	0.824207	0.930973	1.04082	1.16715	1	1	2	2		1.05196	1.19396		0.968187	1.2288		1.05832	0.938444		0.870626	1.03484
Q9HCH3	1	1	3	1	3	1.08677	1.16722	1.04365	1.15344	1.15172	1.02183	0.986243	1.03101	0.881944	1.28042	1.30454	1.19246	1.04762	1.11849	1.00496	0.868783	0.944629	0.804563	1.01905	1.04762	0.928571	1.07196	1.1041	0.980159	1.06667	1.20598	1.06151
P32119	1		9	9	9	0.608434	0.624848	0.559242	0.708434	0.708892	0.669431	0.627711	0.6419	0.620853	0.715663	0.756395	0.684834	0.638554	0.64799	0.603081	5.36024	5.42266	5.49526	0.79759	0.682095	0.533175	1.12289	1.11571	1.10427	0.66747	0.693057	0.622038	1	1	8	8	8	0.756176	0.721805	0.773848	1.29108	1.32223	1.23473	0.679914	0.687433	0.710611	0.847476	0.828142	0.86388
Q16787	1	1	2	1	2	1.0183	0.928924	1.03433	1.05597	1.04344	1.06223	1.29817	0.985192	1.28112	1.48009	1.41955	1.44957	1.10118	1.09674	1.13197	0.667384	0.735439	0.737124	1.2422	1.08885	1.13412	0.687836	0.565647	0.724249	1.21206	1.00691	1.17489	1	1	2	3	2	1.13736	1.02313	0.97012	1.26639	1.38906	1.24004	1.08117	1.06625	0.77988	1.12695	0.940063	0.951195
P31948	1	1	4	5	4	0.604472	0.590456	0.54147	0.639413	0.669516	0.574511	0.508735	0.562678	0.514498	0.573026	0.624644	0.525961	0.454228	0.520655	0.45853	0.946191	0.846866	0.939987	0.562544	0.600427	0.521915	1.12928	1.08405	1.10924	0.570231	0.623219	0.557653	1	1	4	8	7	1.00759	1.09847	0.99881	1.05436	0.961637	0.80119	0.914033	0.925831	1.00238	0.922882	0.971867	0.913095
P01743	1	1	1	1	1	0.946947	1.03945	1.05372	0.965966	1.07143	1.02169	1.1962	1.20256	1.16322	1.22422	1.22708	1.32438	0.918919	1.0533	0.958678	0.965966	1.04051	1.06508	1.01902	1.15672	1.0093	0.778779	0.818763	0.789256	0.993994	1.05117	0.944215	1	1	1	1	1	0.898067	0.908438	0.782392	0.723199	0.756732	0.685216	0.852373	1.06104	0.855482	0.910369	1.00718	1.15365
P20062	1	1	2	2	2	0.898964	0.844768	0.801998	1.01123	0.96741	0.879201	0.953368	0.914237	1.01635	1.09585	1.1072	1.15531	0.954231	0.897084	0.955495	0.698618	0.674957	0.71208	0.714162	0.78988	0.972752	0.753022	0.852487	0.866485	0.555268	0.52916	0.722979	1		3	3	2	1.61117	1.69093	1.05341	0.810718	0.807876	0.890909	1.04447	1.12411	1.14773	0.794755	0.877088	1.02386
P04155	1	1	2	3	2	1.66952	1.5405	1.72459	1.37749	1.43855	1.36819	1.37179	1.28631	1.23564	1.78063	1.7081	2.03829	1.45299	1.39246	1.46097	1.02991	1.02374	1.0648	2.33191	2.09777	2.78056	0.854701	0.972067	0.818851	1.37607	1.50838	1.23564	1	1	1	1	1	0.899549	0.961611	1.11753	0.540245	0.473883	0.426959	0.642627	0.638137	0.585657	0.414681	0.415356	0.396414
Q96RW7	1	1	10	12	10	1.19662	1.08656	1.08343	1.35344	1.24715	1.28636	1.14596	1.10023	1.0575	1.33052	1.24715	1.23675	1.32087	1.18109	1.22435	1.10977	1.02961	0.915445	1.31604	1.1697	1.21984	1.19783	1.17198	1.10936	1.09288	1.15718	1.14092	1	1	9	10	8	0.984326	0.969667	0.948589	1.16301	1.01174	1.1371	1.04807	0.931507	0.907258	0.877743	0.854207	0.810484
Q9H3G5	1	1	7	8	6	1.17017	1.21875	1.08696	0.74975	0.80625	0.830228	0.883884	0.947917	0.973085	1.31431	1.30521	1.24948	1.05706	1.08438	1.0735	1.03303	1.0625	1.07143	0.936937	1.0375	0.981366	0.852853	0.951042	0.964803	1.01101	1.00417	1.12008	1	1	8	10	8	1.38363	1.5262	1.49554	0.723698	0.79385	0.768973	1.28055	1.38952	1.29129	0.678002	0.746014	0.733259
Q9Y240	1	1	1	1	1	1.36154	1.27427	1.42997	2.03846	2.56857	2.24919	1.55692	1.40986	1.64821	2.34	2.42835	2.45765	1.75538	1.71495	1.95114	1.48769	1.3775	1.53094	1.77077	1.74114	1.83713	0.923077	0.855162	0.925081	1.15385	1.04006	1.25733	1	1	1	2		0.671198	0.768357		0.782498	0.839161		1.05353	0.909965		0.477485	0.660839
P23083	1	1	1	1	1	0.863114	0.948718	0.961053	0.907001	1.09188	0.996842	0.754441	0.657051	0.775789	0.69279	0.760684	0.721053	1.01985	1.0641	1.07263	0.904911	1.02457	0.950526	1.08777	1.17628	1.1	1.00522	1.15919	1.13053	2.21421	1.80128	1.81684	1	1	2	2	2	1.0455	0.986928	1.07455	0.819068	0.788671	0.746539	1.10401	1.17538	1.11395	1.77031	1.79303	1.59425
P55072	1	1	8	7	9	0.736963	0.700318	0.656437	0.72316	0.750397	0.725299	0.730828	0.747218	0.72006	0.720859	0.72655	0.690868	0.572853	0.604928	0.587575	0.757669	0.719396	0.720808	0.719325	0.740859	0.700599	0.85046	0.86566	0.852545	0.856595	1.09221	0.830838	1	1	9	14	10	1.09205	1.13914	1.14481	0.636628	0.693694	0.66047	0.832364	0.975976	0.938356	1.04167	0.977978	1.04892
P29350	1		1	2	1	0.857831	0.871652	0.954076	1.08916	1.04018	0.924225	1.12048	1.44643	1.92078	1.13373	1.23661	0.979334	1.21325	1.12277	1.14581	1.18795	0.954241	1.00115	1.28554	1.18192	1.2101	1.61807	0.988839	0.902411	1.54337	1.3192	1.44317	1	1	1	1	1	1.38512	1.27357	1.73081	0.731638	0.748614	0.699264	0.848399	0.937153	0.901157	0.725989	0.789279	0.887487
Q9NPG4	1	1	6	6	7	1.38732	1.47039	1.30878	1.0974	1.13925	1.06256	1.35674	1.28728	1.15843	0.96376	0.97807	0.850656	1.19706	1.06908	1.00404	0.849377	0.964912	0.763875	1.12231	1.03399	0.93441	0.89128	0.730263	0.843592	1.46093	1.29276	1.16549	1	1	8	7	9	0.835354	0.803625	0.845445	1.1697	1.22961	1.28557	1.10303	1.1289	1.06653	0.683838	0.682779	0.750256
Q9NRV9	1	1	2	2	2	0.766334	0.799107	0.859087	0.727133	0.55506	0.646918	0.679477	0.65997	0.769416	0.729439	0.698661	0.770216	0.833974	0.826637	0.960769	0.784012	0.793155	0.843074	0.789393	0.790179	0.813451	0.650269	0.666667	0.666133	0.725596	0.650298	0.676541	1	1	3	2	2	1.20485	1.1032	1.14151	1.65697	1.6809	1.42217	0.669091	0.504152	0.762972	0.505455	0.476868	0.523585
Q8IWU5	1	1	2	2	2	1.28971	1.25325	1.15118	1.38501	1.37403	1.32714	1.49047	1.57792	1.5316	1.14231	1.26494	1.26766	1.03431	1.03377	0.950434	0.885642	0.919481	0.842627	1.24269	1.3026	1.10161	1.34943	1.36494	1.29864	1.88818	1.8974	1.92069	1		1	1	1	1.00286	2.08683	1.97957	0.815238	0.550898	0.620623	0.808571	1.31437	1.29669	1.48857	0.704591	0.66537
Q7Z7M0	1	1	22	21	22	0.81569	0.904808	0.823116	0.934783	0.999038	0.994975	0.891304	0.911538	1.02312	1.08129	1.15769	1.12261	0.875236	0.931731	0.930653	0.705104	0.700962	0.677387	0.860113	0.936538	0.927638	0.960302	0.929808	1.05427	1.32798	1.14519	1.49648	1	1	24	25	22	0.867403	0.858811	0.810782	1.3779	1.31104	1.26744	0.924862	0.957537	0.890063	0.80663	0.824841	0.848837
P31431	1	1	5	5	4	1.61044	1.80645	1.74654	1.67738	1.70528	1.70776	1.46586	1.53812	1.39751	1.67871	1.8783	1.78255	1.51004	1.66862	1.59418	1.14859	1.37537	1.30055	1.57831	1.56745	1.43767	0.776439	0.898827	0.822715	0.941098	1.22287	1.06094	1		5	5	3	2.17189	2.01448	2.13449	0.839749	0.79095	0.876487	1.72516	1.6181	1.77219	0.495971	0.699548	0.404392
Q9H3Z4	1	1	1	1	1	0.990731	1.09139	1.10395	0.91967	1.02338	0.969854	1.10299	1.16047	1.15177	0.955716	1.02869	0.97817	1.20391	1.25505	1.17983	1.05355	1.01169	0.922037	1.21833	1.26567	1.15385	0.851699	0.822529	0.836798	1.00309	0.967056	1.09875	1	1	1	1	2	1.58393	1.56231	1.20114	0.967044	1.02884	0.979028	1.49949	1.41298	1.10772	0.941298	0.930999	0.896092
Q8NE01	1	1	2	2	2	1.25227	1.13501	1.13203	0.953409	1.05149	1.02411	1.11932	1.10297	1.16762	1.16136	1.15446	1.20666	1.05795	1.0778	1.04248	0.713636	0.76659	0.823192	1.25795	1.33295	1.36051	1.33182	1.33295	1.29162	1.51705	1.48856	1.43284	1	1	2	2	2	0.886525	0.844687	0.854473	2.2695	2.27248	1.86382	0.892199	0.581744	0.724967	0.903546	0.893733	0.8251
P13521	1	1	1		1	2.54937		2.34689	1.76203		1.76794	5.20759		4.71292	2.32911		2.31818	2.07089		1.90191	1.36456		1.21053	3.74684		3.51196	1.68608		1.61244	3.6		3.54306	1	1		1			0.824205			0.735866			0.907244			0.643993
P08727	1	1	9	8	7	0.293562	0.266693	0.264798	0.443348	0.393951	0.378505	0.292275	0.275334	0.291667	0.324464	0.291045	0.278037	0.314592	0.281225	0.291667	0.363948	0.316182	0.312695	0.366094	0.338963	0.329829	0.519313	0.4674	0.443536	0.374678	0.297329	0.30296	1	1	10	12	11	0.861635	0.878809	0.865922	0.57652	0.625797	0.589385	0.577918	0.596031	0.590084	1.20056	1.09993	1.13268
P35052	1	1	9	9	7	1.09751	0.994692	1.10736	1.08559	1.06688	1.1918	1.013	1.04352	1.31242	1.12243	1.06582	1.19421	1.09967	1.05096	1.1918	0.970748	1.02548	1.01327	1.1896	1.15499	1.33172	1.19935	1.13482	1.25332	1.05634	1.07856	1.46683	1	1	7	7	9	1.01636	1.22551	1.21838	1.4482	1.05918	1.28865	1.20393	1.20816	1.20973	1.00436	0.881633	1.08973
Q09328	1	1	4	3	3	1.03198	1.08119	1.15856	1.0565	1.01336	1.06765	0.927505	0.780062	0.838266	1.42004	1.55087	1.51374	1.0597	0.890031	0.939746	1.11301	1.03494	1.05391	1.03305	0.987667	1.00846	1.15032	1.13566	1.1945	0.867804	0.8037	0.795983	1		4	4	3	0.998728	0.966988	0.963855	1.48982	1.48143	1.61178	0.961832	1	0.96921	0.90458	0.843191	0.994645
P04180	1	1	4	4	3	0.906849	1.01703	0.98583	0.831963	0.916834	0.948381	0.759817	0.920842	0.830972	0.831963	0.928858	0.898785	0.890411	1.01703	1.0415	0.702283	0.773547	0.766194	0.860274	0.993988	0.984818	1.01553	1.0491	1.12045	1.33333	1.40281	1.54555	1	1	3	3	4	0.82495	0.780988	0.792929	0.985915	0.921715	1.11616	0.981891	0.785648	0.872727	1.20926	1.18826	1.23535
P17813	1	1	5	5	5	1.10909	1.24146	1.21262	1.07701	1.19317	1.10631	1.0107	1.19435	1.17608	0.927273	1.03769	0.997785	1.06952	1.1119	1.04873	0.863102	0.95053	0.885936	1.14866	1.29682	1.22148	1.07807	1.21201	1.08859	1.41176	1.54299	1.33887	1	1	5	4	5	0.970617	0.932879	0.921606	1.01469	1.18774	1.01434	0.979432	1.04086	1.08222	0.836435	0.882296	0.903442
Q96FZ7	1	1	1	1	1	0.917204	0.94327	0.841505	0.884946	0.850945	0.958951	0.75914	0.745273	0.939567	1.28065	1.32036	1.32269	1.10108	1.1079	1.22463	0.890323	0.942158	0.976055	1.18925	1.26251	1.24401	1.58495	1.56841	1.58609	1.14409	1.38376	1.30673	1	1	1	1	1	0.868852	1.25054	1.08153	1.10318	1.02903	1.32095	0.987464	0.982796	0.982456	0.702025	0.869892	0.858617
O43707	1	1	9	9	10	0.78374	0.877816	0.810744	0.988618	1.02773	0.998347	0.704878	0.788562	0.771901	0.694309	0.802426	0.728926	0.701626	0.844021	0.780165	0.704065	0.772964	0.747934	0.817886	0.872617	0.871901	0.980488	0.89948	0.789256	0.754472	0.779896	0.765289	1	1	16	18	18	1.16831	1.19502	1.15699	0.904918	0.839653	0.864516	0.972678	1.02275	0.969892	1.34536	1.28169	1.26882
Q9H6Y7	1	1	1	1	1	1.46508	1.6394	1.60488	1.75632	2.2187	2.03089	1	1.15025	1.07642	2.24517	2.65275	2.54309	1.90639	2.11185	2.06341	1.42199	1.51085	1.49106	2.08024	2.40401	2.37073	0.829123	0.846411	0.882927	1.15453	1.15693	1.19512	1	1		1			1.43614			0.908619			1.2108			0.714434
Q8N423	1	1	1	1		1.64239	1.7849		1.51196	1.66934		1.07826	1.05835		0.86413	0.885584		1.0337	1.25515		0.893478	0.910755		1.03261	0.949657		1.00761	1.10526		0.803261	0.823799
Q9Y5H8	1	1	4	2	3	1.07618	1.03517	0.957611	0.984979	0.886882	0.88343	1.05687	0.919202	0.955684	1.11481	0.967681	0.971098	1.14378	1.01046	0.947977	1.10408	0.695817	0.760116	1.10515	0.998099	1.06166	1.08369	0.909696	0.969171	1.06009	1.08365	1.1262	1	1	2	3	1	0.857809	1.13413	1.00729	1.58974	1.46707	1.83475	0.89627	1.14132	1.03524	0.799534	0.898204	0.746051
Q7Z5L0	1	1	6	6	6	0.903991	1.00682	0.998879	1.26214	1.33409	1.37556	1.05933	1.07614	1.11211	1.41316	1.49432	1.53475	0.997843	1.06136	0.9787	0.891046	0.921591	0.963004	1.15318	1.17386	1.16143	1.00431	1.07045	1.00561	1.10248	1.225	1.08072	1	1	5	5	4	1.07528	1.10532	1.16579	1.12411	1.07723	1.09549	1.08952	1.03009	1.10178	0.756867	0.815446	0.804827
P26842	1	1	3	2	2	1.14093	1.27637	1.25196	1.42892	1.63952	1.67363	1.23039	1.51135	1.42298	1.25245	1.41522	1.39295	1.25858	1.46996	1.40078	1.23652	1.31642	1.29634	1.6348	1.46729	1.42298	0.971814	1.03071	0.997389	1.09926	1.22163	1.19582	1		2	2	1	1.22312	1.0691	0.917181	0.58871	1.24146	1.2511	0.991263	1.05639	1.237	0.495968	0.599682	0.795595
P11047	1	1	9	11	12	1.03632	1.14452	1.03353	1.0681	1.169	1.09595	1.27582	1.2331	1.35954	1.31669	1.32517	1.26127	1.13621	1.169	1.1896	0.920545	0.948718	0.937572	1.34733	1.37646	1.29595	1.00454	1.01282	1.04855	1.24404	1.27622	1.33642	1	1	11	13	12	1.01896	1.09004	1.02703	0.807583	0.855364	0.885135	1.16777	1.16188	1.1139	0.810427	0.838123	0.874517
P01871	1	1	9	10	10	1.08922	1.22518	1.17538	1.33835	1.24455	1.22416	1.23986	1.61864	1.39257	1.09154	1.06901	1.04878	1.48783	1.51574	1.47387	1.59212	1.43341	1.43089	1.09154	1.09685	1.10685	0.825029	0.763923	0.768873	0.831981	1.13923	0.993031	1	1	8	8	8	0.848182	0.819168	0.749559	0.801818	0.755877	0.747795	0.982727	0.935805	0.889771	0.986364	1.00814	0.979718
P19440	1	1	10	10	12	1.31845	1.17514	1.28153	1.14924	1.06595	1.07095	1.15864	1.04108	1.06306	1.15394	1.06811	1.15428	1.23267	1.11568	1.17905	1.21387	1.0973	1.08559	1.25734	1.12541	1.18243	1.02585	1.02054	1.07545	1.30317	1.16865	1.16892	1	1	12	11	12	1.38835	1.38552	1.40989	1.00647	0.949947	0.971429	0.93959	0.979766	0.992308	0.804746	0.744409	0.815385
Q14315	1	1	6	6	5	1.47907	1.5616	1.38705	1.28217	1.2512	1.24013	1.91008	2.2112	1.96367	2.06977	1.9232	2.25276	1.69612	1.768	1.6872	1.19225	1.176	1.20537	1.89767	1.9088	1.91627	1.26202	1.3296	1.22117	1.71473	1.8704	1.92101	1	1		2	1		1.35702			0.866551			0.969671			0.681109
Q16706	1	1	4	4	3	1.06944	0.980834	0.956763	0.96875	0.874859	0.883592	1.03588	1.05975	1.03548	1.36574	1.25141	1.20843	1.07986	1.03946	1.02993	0.864583	0.750846	0.81153	1.25347	1.23337	1.23282	1.51273	1.63134	1.56541	1.42361	1.45096	1.36253	1	1	7	6	6	1.03059	0.832192	0.937071	1.47765	1.35274	1.23227	0.822353	0.913242	1.01259	0.955294	0.976027	1.01945
P01765	1	1	1	1	1	0.791667	0.860957	0.889143	1.13377	1.14016	1.19429	1.04715	1.15239	1.13486	1.11732	1.09566	1.14057	1.04934	0.991101	1.04	1.00439	0.978865	1.248	1.05044	1.04561	1.06057	1.30154	1.35595	1.33029	1.47039	1.50278	1.39086	1	1	2	1	1	0.838435	1.29242	1.26602	0.642007	0.797834	0.943689	0.958333	1.01625	1.0534	1.26276	0.978339	1.11845
P45880	1	1		1	1		1.25391	1.36349		0.670886	0.749206		0.694713	0.772222		0.568131	0.547619		0.88831	0.946032		0.634401	0.602381		0.594192	0.624603		0.562919	0.630159		0.5793	0.701587	1		1	1	1	1.14315	1.18907	1.27621	0.586912	0.449886	0.525575	0.744376	0.914579	0.97954	0.44274	0.626424	0.726343
Q8NC54	1	1	1	1	1	1.8069	1.70665	1.92115	1.87069	1.65964	1.97133	1.68103	1.54457	1.76165	1.77414	1.71799	1.78674	1.97241	1.65802	1.98029	1.5431	1.58509	1.55914	2.04655	1.88817	2.01075	1.56034	1.58347	1.86738	1.98621	1.86224	2.06093	1	1	1	1	1	2.09936	2.17691	2.15145	0.839744	0.800431	0.755011	1.8141	2.00755	1.78508	0.786325	0.828479	0.825167
P00491	1	1	6	6	7	0.929283	1.02201	0.918919	0.922311	0.971698	0.89096	0.829681	0.979036	0.784716	0.937251	0.991614	0.862069	0.948207	1.00629	0.804287	1.07869	1.09119	1.18453	0.940239	1.0608	0.890028	1.33466	1.16247	1.14911	1.04084	1.19706	0.83411	1	1	7	8	6	1.19888	1.12598	1.04073	0.949721	0.936455	0.815648	1.08492	1.10145	0.971061	1.02905	0.979933	0.945338
Q969P0	1	1	8	7	10	0.869131	0.977221	0.94235	0.857143	0.936219	0.913525	0.943057	1.15148	1.10976	1.22078	1.44305	1.34812	1.04296	1.25399	1.21397	0.868132	0.984055	1.02993	1.04795	1.20615	1.17738	0.922078	1.05695	1.04767	1.21778	1.38041	1.30266	1	1	7	6	7	0.75514	0.758383	0.754039	1.02523	0.904557	0.954219	0.940187	0.907137	0.94614	0.81215	0.731728	0.798025
Q96G03	1	1	1	1	1	0.522895	0.559123	0.496783	1.01182	0.973375	0.875625	0.572378	0.635865	0.654039	0.600443	0.616288	0.599714	0.579025	0.70556	0.626162	0.766617	0.830854	0.781987	0.751108	0.810493	0.705504	0.786558	0.858262	0.716226	0.795421	0.841034	0.691923	1		1	2	2	1.27273	1.12612	1.15256	0.869439	0.822244	0.903543	0.862669	1.51043	0.926181	0.966151	0.913605	1.04528
P08697	1	1	7	7	5	0.670103	0.755344	0.718175	0.72975	0.77593	0.895917	0.706186	0.874901	0.801441	0.667894	0.710214	0.761409	0.410162	0.532858	0.567654	0.458027	0.548694	0.425941	0.488218	0.682502	0.672538	1.18704	1.13777	1.07126	1.10309	1.03721	1.09207	1	1	9	11	12	0.903079	0.894366	0.860123	1.69669	1.89554	2.08098	0.671608	0.768779	0.705521	0.769669	0.778169	0.829448
P01258	1	1	2	1	1	1.04713	0.971166	0.931267	1.22803	1.09436	1.13208	1.25096	0.892529	0.909704	1.18217	1.28309	1.26146	1.04204	0.964613	0.869272	1.03312	0.730013	0.793801	1.33631	1.30275	1.42183	1.66242	2.37353	2.80593	1.95669	2.4941	2.3504	1		4	4	4	0.677465	0.663488	0.698389	3.55493	3.44005	3.82577	0.656338	0.558583	0.740849	1.10704	1.06812	1.15666
Q9UJ68	1	1	1	1		1.41026	1.53506		1.15527	1.25305		2.12821	2.18293		1.10541	1.0122		1.36895	1.47256		0.988604	1.20427		1.21225	1.33384		1.0584	1.11738		2.81624	3.12957		1	1	2	1	2	1.11975	1.37745	1.1976	0.952731	1.06005	1.04803	1.03887	1.29657	1.04367	0.803571	1.04779	0.84607
O75309	1	1	7	5	6	0.84979	0.903409	0.958155	0.907563	0.996591	0.946352	1.18487	1.28068	1.12876	0.911765	0.939773	0.969957	0.913866	0.995455	0.940987	0.84979	1.01818	0.874464	0.961134	1.04773	1.02253	1.17437	1.27273	1.21996	1.75105	1.90909	1.66738	1	1	8	7	9	0.95734	0.897657	0.953461	2.07277	1.93342	1.80907	1.11292	1.09864	1.13126	0.983689	1.08755	0.97494
P50995	1	1	8	10	12	0.841667	0.812067	0.911923	1.02812	0.939664	0.984962	0.735417	0.721068	0.835661	1.06354	0.981207	1.08163	1.20312	1.16419	1.27497	1.00521	0.976261	1.01504	0.9625	0.905045	0.990333	1.53021	1.38872	1.52954	1.04792	1.00297	1.11708	1	1	8	8	9	1.842	1.92577	1.94362	0.973025	1.04433	1.03462	1.03083	1.07835	1.06825	0.794798	0.791753	0.874382
O15031	1	1	4	4	4	0.955743	1.04881	0.93981	0.922023	1.02838	0.974657	1.15806	1.22701	1.07075	1.02213	1.1521	1.03062	1.0706	1.13507	1.06547	0.985248	1.03632	0.897571	1.16333	1.28604	1.0982	1.03477	1.07946	1.08342	1.22339	1.35868	1.40021	1	1	4	5	4	0.903421	0.904615	1.00659	1.14688	1.10359	1.16923	0.838028	0.819487	0.848352	0.788732	0.733333	0.773626
P30086	1	1	5	6	7	1.54723	1.37216	1.47164	1.58021	1.48153	1.64627	1.48726	1.47869	1.50597	1.52774	1.43892	1.52239	1.46177	1.51847	1.54328	1.4048	1.34659	1.45373	1.70915	1.60227	1.69104	1.95802	1.6179	1.83582	1.31484	1.34659	1.25224	1	1	6	5	4	1.71644	1.92067	1.77553	1.67708	1.78005	1.69715	1.12616	1.18149	1.13302	0.945602	0.983173	0.88361
P03952	1	1	1	1	2	0.67037	0.753906	0.698565	0.653333	0.716406	0.795056	0.478519	0.409375	0.558214	0.651111	0.7375	0.744019	0.64	0.675	0.744817	0.734074	0.872656	0.788676	0.631111	0.672656	0.791069	1.20741	1.29609	1.03589	0.741481	0.679688	0.818182	1	1	1	1	1	0.763314		0.630375	0.758383		0.723696	0.724852		0.552608	0.54142		0.617566
P13727	1	1	3	2	2	0.84572	0.854783	0.941571	1.06491	1.01217	1.13218	1.08561	1.04261	1.16188	0.998119	0.938261	1.11686	0.907808	0.785217	0.915709	0.654751	0.617391	0.639847	0.985889	0.83913	0.886973	0.713076	0.626957	0.66092	1.15146	0.97913	1.12356	1	1	4	3	4	0.876471	0.837941	0.719567	0.869608	0.949476	0.820559	0.960784	0.85796	0.928765	0.777451	0.768351	0.741208
P19827	1	1	6	5	6	0.734165	0.695219	0.65085	0.819578	0.878486	0.717099	0.806142	0.806773	0.727842	0.821497	0.875498	0.786929	0.817658	0.87749	0.729633	1.11036	1.06076	0.972247	0.846449	0.908367	0.796777	1.56814	1.62052	1.58639	1.07486	1.23705	0.985676	1	1	4	4	6	1.088	0.847489	1.01822	0.825	0.760731	0.807692	0.947	0.767123	0.92915	0.723	0.603653	0.596154
Q15262	1	1	2	1	2	1.252	1.39951	1.27723	1.0882	1.26675	1.18936	1.12486	1.3179	1.25743	1.12027	1.15834	1.15594	1.24284	1.30694	1.29084	1.0252	1.10719	1.17698	1.1008	1.14982	1.19554	0.922108	1.04872	1.12129	1.58076	1.42753	1.71287
P09564	1	1	3	3	3	0.74115	0.831797	0.814815	1.40044	1.42281	1.3266	1.00553	1.01382	1.05275	1.3042	1.39286	1.32323	0.899336	1.01498	0.930415	0.683628	0.828341	0.7789	1.0708	1.14516	1.11223	1.17146	1.27419	1.24467	1.78429	1.59793	1.63861	1	1	3	4	3	0.896482	0.89669	0.885163	1.0794	1.02508	1.05793	0.877387	0.888666	0.949187	0.937688	0.952859	0.879065
Q99988	1	1	3	3	6	0.934571	1.00084	1.05511	0.816976	0.756324	0.84	1.1176	1.11046	1.06133	0.74359	0.627319	0.718222	0.81786	0.782462	0.860444	0.89832	0.623103	0.760889	0.93015	0.926644	1.04533	0.52962	0.508432	0.523556	1.05393	1.09612	1.024	1	1	5	6	6	1.06301	0.936709	0.947846	1.0175	0.981588	0.985261	0.878646	0.8458	0.828798	0.807468	0.752589	0.73356
P03951	1	1	3	3	3	1.22197	1.37895	1.29249	1.06979	1.10877	1.06358	1.12586	1.14269	1.12948	1.16018	1.14269	1.16416	1.14188	1.19064	1.19653	0.950801	0.745029	0.751445	1.13043	1.29825	1.25896	1.56178	1.44327	1.45087	1.07895	1.24561	1.25318	1	1		1	1		0.837865	0.876874		0.477341	0.556745		0.962739	1.00321		0.933535	1.01927
P15289	1	1	8	6	7	1.22509	1.09207	1.20196	1.11193	1.10023	1.16401	1.2952	1.1352	1.19584	1.21771	1.18182	1.17381	1.24354	1.20862	1.22889	1.32472	1.19697	1.42717	1.31119	1.25175	1.21297	0.861009	0.870629	0.940024	1.70972	1.61772	1.69523	1	1	5	5	5	1.03855	1.05374	0.965909	1.08811	1.18575	1.07851	1.43722	1.47196	1.38223	0.688326	0.779206	0.753099
P07998	1	1	4	4	4	2.4989	2.75737	2.47433	2.77704	2.86848	2.48255	2.1479	2.24036	2.07598	3.61589	3.85034	3.41068	2.65563	2.82086	2.50924	1.96468	1.9932	1.77823	2.46578	2.57823	2.29569	1.37528	1.17687	1.0924	1.57174	1.39002	1.41478	1	1	4	3	3	0.943535	0.870819	0.899527	0.431959	0.439446	0.378748	0.59345	0.568051	0.51131	0.286279	0.272203	0.233561
O94772	1	1	4	3	4	1.04326	1.09349	1.17647	0.827968	0.828782	0.975583	1.21529	1.2437	1.32963	1.12676	1.15756	1.26193	1.34306	1.49265	1.48391	0.685111	0.519958	0.883463	1.12173	1.19013	1.21199	0.708249	0.883403	0.812431	0.98994	1.09454	0.963374	1	1	3	3	3	0.449053	0.497713	0.462094	1.01533	1.04392	1.07762	0.640216	0.67978	0.627256	1.31019	1.18024	1.19134
Q9UIB8	1	1	4	4	4	1.07366	1.20285	1.18644	1.26786	1.19408	1.28136	1.02232	0.938596	0.970621	1.24777	1.3443	1.3322	1.27455	1.17105	1.2113	1.0346	1.00548	1.05424	1.33482	1.21272	1.26554	0.933036	0.884868	0.960452	1.14286	1.01316	1.03842	1	1	2	4	2	1.0359	1.06642	0.945736	0.955649	0.785978	0.789836	1.16156	1.44373	1.49009	0.860612	0.549815	0.60379
P10909	1	1	18	15	17	0.693878	0.67608	0.758348	0.771259	0.758306	0.782953	0.668367	0.633721	0.692443	0.935374	0.843023	1	0.917517	0.883721	0.947276	0.895408	0.813953	0.88225	0.829932	0.837209	0.889279	0.995748	1.0814	1.05712	0.795918	0.778239	0.820738	1	1	17	19	17	0.807468	0.891124	0.924911	1.38623	1.38343	1.22169	0.781797	0.783432	0.830751	0.906651	0.865089	0.855781
P08603	1	1	10	8	11	0.734219	0.82971	0.783857	0.816445	0.898551	0.872646	0.689369	0.757246	0.717489	0.813123	0.940217	0.885202	0.755814	0.815217	0.802691	0.868771	0.972826	0.988341	0.741694	0.793478	0.791928	1.10631	1.22283	1.22332	0.77907	0.82971	0.903139	1	1	21	21	22	0.985782	0.975904	1.07485	0.89218	0.890361	0.918129	0.995261	0.971084	0.980117	1.11019	0.974699	0.906433
Q5VT99	1	1	1	1	1	0.90146	0.965702	1.01901	1.02555	1.05788	1.28517	1.10462	0.77492	1.13942	1.25182	1.1672	1.14449	1.24088	1.11468	1.35108	1.0365	0.856377	1.09759	1.4635	1.27117	1.53485	1.45255	1.15863	1.40304	1.68856	1.35155	1.70089
Q13443	1	1	2	3	2	0.662625	0.713056	0.63196	0.559201	0.56241	0.57556	0.712553	0.680775	0.699205	0.906562	0.875179	0.897325	0.573466	0.621951	0.644975	0.609843	0.593974	0.655098	0.657632	0.624103	0.686189	0.604137	0.687231	0.656544	0.847361	0.814921	0.784526	1	1	5	4	3	0.740521	0.70091	0.631094	1.99645	2.13264	2.64954	0.767773	0.884265	0.744401	0.919431	0.713914	0.773386
Q03403	1	1	5	4	4	0.938841	0.892744	1.00786	1.02682	1.02208	1.10325	1.13197	0.980021	1.01347	1.37876	1.45846	1.53199	0.984979	1.01367	1.06846	0.687768	0.696109	0.786756	1.78755	1.77182	1.89787	0.730687	0.733964	0.75982	1.06223	0.945321	1.05387	1	1	4	4	4	0.923457	0.943239	0.965858	0.928395	0.882304	1.03055	0.8	0.818865	0.92363	0.855967	0.785476	0.877808
Q9UBI6	1	1	1	2	1	0.699816	0.622705	0.642234	1.02118	0.801336	0.917103	0.820442	0.690317	0.766143	1.10681	1.02755	1.10995	0.966851	0.853923	0.900524	0.581031	0.595993	0.525305	1.01381	0.911519	1.01222	0.757827	0.834725	0.763525	1.24125	1.00918	1.08901	1	1	4	4	4	1.13211	1.09126	1.07671	1.00386	1.13064	1.00281	1.10125	1.10567	1.02152	0.730955	0.715658	0.680075
O00462	1	1	9	9	8	1.1362	1.01207	1.11649	1.12393	1.04391	1.09919	1.5362	1.15038	1.27682	1.17546	1.15477	1.08074	1.30552	1.27552	1.21684	1.14356	1.00549	1.08651	1.37669	1.25357	1.33564	1.11902	0.960483	1.08535	1.35583	1.12075	1.23645	1	1	4	5	4	1.09381	1.08661	1.11984	1.14227	0.996063	1.14502	1.23093	1.1752	1.23565	0.830928	0.815945	0.837865
O75146	1	1	2	1	1	0.645161	0.589074	0.66371	1.05093	1.30325	1.28145	0.863328	0.650831	0.702419	0.727504	0.575614	0.583871	0.65365	0.551069	0.597581	0.891341	0.555028	0.572581	0.774194	0.657957	0.708065	0.870968	1.11243	0.993548	1.01188	0.922407	0.96129
Q9ULI3	1	1	10	10	10	0.776256	0.812325	0.718638	0.912329	0.936508	0.884409	0.900457	0.915033	0.864695	0.824658	0.873016	0.829749	0.83653	0.883287	0.797491	0.648402	0.678805	0.610215	0.96621	1.0803	0.988351	0.918721	0.882353	0.991935	1.34886	1.27544	1.27419	1	1	10	9	10	0.786251	0.778373	0.813253	1.72503	1.70128	1.53715	0.767991	0.754818	0.756024	0.736842	0.766595	0.721888
Q9NQ84	1	1	4	3	4	1.05493	1.18409	1.08188	1.14126	1.18646	1.1059	1.04596	1.15914	1.06987	1.18722	1.20665	1.13646	1.34081	1.46675	1.26419	0.830717	0.834917	0.791485	1.24776	1.36936	1.23253	1.11771	1.0867	1.06332	1.24552	1.38242	1.1714	1		5	5	6	1.62118	1.55225	1.35658	1.07729	1.01892	0.921415	0.927481	0.936937	0.896857	1.07156	1.01081	0.976424
Q9H1U4	1		2	2	3	1.62264	1.75188	1.55233	1.61006	1.69323	1.70058	1.25409	1.53383	1.49128	1.32453	1.22105	1.40698	1.39119	1.71429	1.55087	1.52704	1.71128	1.20785	1.24151	1.26767	1.51308	0.671698	1.34887	1.34448	0.937107	1.79549	1.76744
Q9H4A9	1	1	1	1	1	1.6896		1.84384	1.3264		1.59309	1.544		1.33333	1.5824		1.42643	1.9232		1.53904	1.3408		1.50751	1.7072		1.54204	1.5168		1.25826	2.3712		1.96997
P19961	1	1	1	2	1	1.51841	1.39036	1.35059	1.48442	1.13777	1.38018	1.54533	1.05511	1.38757	1.09348	1.03904	1.20562	1.40652	1.07003	1.42604	0.889518	0.86682	1.00296	1.55666	1.06774	1.69675	1.37535	1.09644	1.41864	2.29603	1.75775	2.92456
Q99460	1	1	1	1	1	1.04794	0.931393	0.960912	1.3456	1.18295	1.14984	1.97213	1.50624	1.37894	0.863991	0.85343	0.978284	1.00446	0.974012	1.03474	0.966555	1.01247	0.938111	1.12263	1.11538	1.13572	0.887402	0.910603	1.3127	0.936455	0.908524	0.968512	1	1	3	4	3	1.14953	1.15454	1.11423	0.860852	0.819541	0.880582	1.13603	0.890329	0.836968	0.963655	0.987039	1.09034
Q6P9A2	1	1	4	5	4	0.911046	0.936803	1.02398	1.04106	0.942379	1.06494	0.85435	0.840149	0.885115	1.02151	1.03439	1.11688	0.995112	0.907063	1.07393	0.805474	0.75	0.766234	0.986315	0.884758	0.986014	1.17986	1.10316	1.15285	0.978495	0.894052	0.919081	1	1	4	5	4	0.844586	0.884664	0.778465	1.15669	1.17364	1.31931	0.943949	1.02535	0.811881	0.650955	0.842839	0.668317
P12277	1	1	7	8	7	0.959271	0.947034	0.855131	0.859593	0.801907	0.757545	1.44587	1.48729	1.46076	1.04073	0.995763	0.95171	1.04502	0.995763	1.0171	0.808146	0.872881	0.755533	1.50804	1.54131	1.42455	0.936763	0.943856	0.908451	1.11576	1.00636	0.928571	1	1	5	6	8	1.10345	1.10071	1.12811	1.79187	1.61374	1.96642	1.04926	1.08649	1.22015	0.881773	0.887441	0.844527
Q6UX41	1	1	2	2	2	1.30552	1.16409	1.29028	1.32694	1.44946	1.4064	1.31905	1.29132	1.27133	1.22999	1.43282	1.31991	1.27959	1.24019	1.23341	0.877114	0.858502	0.898104	1.06539	1.03448	0.93128	1.17249	1.09275	1.25237	1.35738	1.32699	1.24645	1		2	1	1	0.993111	0.821429	0.677295	1.6349	0.846939	0.900483	0.938002	0.754082	0.71401	0.71527	0.679592	0.560386
Q6UY11	1	1	4	4	4	0.885481	0.97003	0.998912	1.05112	1.06893	1.1284	1.06851	1.23576	1.22198	1.03476	1.05095	1.17628	1.11452	1.03996	1.20783	0.915133	0.821179	0.983678	1.22802	1.11289	1.26007	0.795501	0.779221	0.809576	1.1319	1.21878	1.09358	1	1	4	4	2	0.83908	0.684031	0.457143	0.969349	0.944492	0.956303	0.767241	0.619129	0.445378	0.842912	0.800171	0.589076
Q8NCC3	1	1	5	4	5	1.06476	1.12751	0.995789	0.768386	0.861865	0.750526	1.21295	1.366	1.14737	0.837541	0.930342	0.835789	1.22613	1.2621	1.16211	0.94292	1.10272	0.951579	1.46103	1.44864	1.38316	0.941822	1.01299	1.01368	1.52141	1.69421	1.28842	1	1	4	5	4	0.836233	0.877871	0.916754	0.952917	0.975992	0.945205	1.1433	1.22547	1.1823	0.865916	0.889353	0.886196
Q9UKS6	1	1	4	3	4	0.819091	0.746308	0.729706	0.949091	0.87576	0.885816	0.868182	0.808862	0.881356	0.817273	0.848827	0.754683	1.08818	1.06429	1.01249	0.906364	0.808862	0.906334	0.968182	0.850565	0.884924	0.870909	0.878367	0.949153	0.803636	0.806255	0.916146	1		2	2	1	1.29532	1.25415	1.64562	0.998982	0.772822	0.793771	0.874745	0.926349	0.739057	0.854379	0.754149	0.680976
Q15631	1	1	1	1	1	0.862115	0.761148	0.811296	0.664659	0.579719	0.63588	0.641232	0.537569	0.585382	0.636546	0.518021	0.579402	0.453815	0.411729	0.510963	0.8166	0.811851	0.866445	0.626506	0.577886	0.645183	0.554886	0.480757	0.521595	0.437751	0.431277	0.487043	1	1	1	1	1	1.26464	1.04488	1.28245	0.97397	0.887805	1.01454	0.912148	0.857561	0.831776	1.07375	1.01659	1.11319
O75083	1	1	5	3	3	0.69142	0.767491	0.775298	0.628695	0.556184	0.662946	0.534968	0.570318	0.630208	0.758472	0.725795	0.747768	0.55876	0.624028	0.605655	0.636626	0.612721	0.669643	0.63951	0.669258	0.708333	1.08363	0.862898	0.90625	0.677722	0.679152	0.733631	1	1	5	7	5	0.998837	0.995772	1.02891	1.41977	1.34038	1.30942	0.822093	0.929175	0.888651	0.818605	0.738901	0.715203
Q15485	1	1	4	5	3	0.970081	0.997585	1.09113	1.43959	1.55193	1.42284	1.27618	1.33696	1.31835	1.47756	1.64251	1.72783	0.83084	0.873188	1	0.747986	0.862319	0.882139	0.802071	0.88285	0.876063	1.08055	1.04952	1.02552	1.88147	1.87923	1.80802	1	1	5	5	5	1.4122	1.20789	1.21018	1.54024	1.33156	1.32286	0.832927	0.850746	0.932828	1.01951	0.839019	0.787649
O75351	1	1		1	1		0.860215	0.787634		0.743728	0.688172		0.660394	0.668459		0.96595	0.951613		0.862007	0.844086		0.857527	0.971326		0.920251	0.996416		1.23746	1.13978		0.853047	0.913082	1		4	1	5	1.10921	1.40745	1.13894	0.98556	1.72285	0.90585	0.972022	0.866598	1.19378	0.857401	1.04447	0.787934
Q02487	1	1	10	11	10	1.25926	1.25216	1.39619	0.997076	1.09591	0.893008	1.11598	1.23815	1.26801	0.714425	0.715517	0.695975	1.14133	1.24246	1.23623	0.732943	0.796336	0.76589	0.878168	0.967672	0.962924	0.719298	0.921336	0.967161	1.18908	1.54741	1.40784	1	1	10	10	9	0.675676	0.664498	0.683224	0.882572	0.859665	0.877226	0.934762	0.949814	0.951265	1.05499	1.01859	1.06092
Q96S16	1	1	1		1	0.945055		1.03222	1.46264		1.3153	0.90989		0.772152	0.702198		0.904488	0.936264		1.05293	0.827473		0.820483	1.55824		1.90449	1.30989		1.34638	1.33736		1.35903	1		1	1	1	1.41614	1.57041	1.00363	1.2631	1.19061	0.803922	1.04717	1.4367	0.738562	0.715933	1.0441	0.503994
P05089	1	1	1	1	1	0.919137	0.826415	0.925729	2.7965	2.90189	2.7878	1.02965		1.05836	1.10108	1.10818	1.06631	0.981132	0.910692	0.985411	1.5027	1.48679	1.45491	1.21294	1.2239	1.21353	1.57682	1.8566	1.5557	1.35714	1.26541	1.21485	1	1		1	1		0.798872	0.843137		0.940789	0.954902		0.846805	0.82451		0.887218	0.937255
Q9Y624	1	1	4	4	5	1.64714	1.62621	1.46693	1.48675	1.3131	1.32036	1.54533	1.58759	1.41764	1.36402	1.35586	1.25292	1.65551	1.64828	1.50065	1.30404	1.22897	1.32166	1.42817	1.45793	1.393	1.01953	1.00966	0.90013	1.49651	1.56552	1.39818	1		2	1	1	1.00177	1.1836	1.08854	0.934687	1.05038	0.855336	0.828773	1.06063	0.965217	0.617829	0.598634	0.605534
Q9NU53	1	1	1	1	1	0.922756	1.0301	1.03115	1.5167	1.56076	1.5228	0.946764	1.04459	1.07341	1.58246	1.67559	1.604	1.14718	1.18618	1.22024	0.721294	1.0379	0.929922	1.32777	1.28428	1.35373	0.640919	0.659978	0.686318	0.631524	0.671126	0.703003	1	1	2	1	1	0.977528	0.857143	0.855679	0.926966	0.6179	0.596072	1.04775	1.08003	1.03587	0.614232	0.579174	0.628523
Q8TDL5	1	1	3	3	4	0.744764	0.814661	0.841972	1.56414	1.51037	1.39823	1.28665	1.42324	1.33628	0.810209	0.944675	0.858407	0.90445	0.951591	0.958281	1.15576	1.42185	1.23009	1.32199	1.38451	1.27939	3.16492	3.09682	2.44248	1.13743	1.28492	1.29583	1		2	2	1	1.36408	1.37996	1.13844	1.06117	1.1023	1.25744	1.30485	1.45094	1.1762	1.68155	1.74322	1.246
P22748	1	1	1	1	1	1.23066	1.37386	1.2394	1.44726	1.50912	1.43228	1.45148	1.53343	1.45144	1.08439	1.20061	1.05335	1.76653	2.04407	1.69631	1.85513	1.94681	1.72777	1.77918	1.80851	1.5554	1.01969	1.15046	1.04378	1.43038	1.63222	1.48153
Q99497	1	1	5	7	5	1.0518	0.933063	0.963992	1.04392	0.981744	0.958848	1.13514	1.0497	1.0144	1.1295	1.03043	1.03292	1.0732	1.01014	0.952675	1.34122	1.22617	1.1965	1.2241	1.14097	1.16049	1.22973	0.915822	1.1358	1.03378	0.853955	0.871399	1	1	7	4	5	1.11161	1.2381	1.07978	1.32589	1.6295	1.50787	1.04799	1.11498	0.950562	0.696429	0.688734	0.674157
P51149	1	1	1	1	1	0.727756	0.642008	0.682606	0.721116	0.681638	0.772003	0.498008	0.544254	0.565489	0.521248	0.441876	0.510049	0.565073	0.60568	0.657658	0.646746	0.687583	0.693694	0.707171	0.705416	0.738739	0.626826	0.731836	0.73666	0.626162	0.56539	0.573805	1	1	2	2	2	1.01174	0.96852	1.13181	1.27641	1.12067	1.22004	0.808965	0.750262	0.857298	0.992529	0.888772	1.01089
Q9UQB8	1	1	3	3	4	0.785366	0.780261	0.870968	0.84878	0.8054	0.856305	0.850732	0.928305	0.878788	1.2078	1.07728	1.17204	0.945366	0.825885	1.01271	0.947317	0.871508	0.863148	0.993171	0.94879	0.995112	0.973659	0.972067	1.06843	1.20293	1.10056	1.0567	1	1	4	3	4	1.39915	1.48828	1.12663	1.35563	1.17737	1.12663	0.894904	1.01835	0.864322	1.19533	0.936799	0.948744
Q8N271	1	1	6	7	6	0.874033	0.811055	0.772088	1.25083	1.05729	1.08635	0.99116	0.870352	0.861446	1.01657	0.958794	0.940763	1.18564	1.06231	1.06627	0.98895	0.895477	0.891566	1.18785	1.06633	1.10843	1.33149	1.18191	1.18474	1.2221	1.14673	1.12851	1	1	8	7	7	1.1499	1.22742	1.19618	1.62526	1.75452	1.60161	0.927105	0.918172	0.925553	0.898357	0.911796	0.879276
Q8NHG7	1	1	1	1		1.14655	1.04892		1.26437	1.39424		1.57471	1.65612		1.8204	1.66763		1.27443	1.37698		1.3592	1.18849		1.65805	1.62014		1.35345	1.3295		1.9181	2.10504		1	1	1	2	2	0.82167	0.862319	0.85967	2.00903	1.59834	2.0967	0.639955	0.835404	0.746462	0.960497	0.778468	0.856132
Q9HCU4	1	1	2	1	3	0.637827	0.71875	0.704868	0.802817	0.716734	0.942191	1.02515	0.990927	0.959432	1.08249	1.12601	1.13692	0.84004	0.618952	0.874239	0.945674	0.707661	1.03753	0.968813	0.966734	0.974645	0.985915	1.29637	0.866126	1.77062	1.9375	1.64706	1		5	4	3	0.809909	0.729808	0.730159	1.23862	1.52885	0.814192	0.89181	0.843269	0.906629	0.677452	0.586538	0.729225
Q6UXH9	1	1	1	1	1	1.08361	1.15061	1.22887	0.979933	0.96124	1.15865	1.3155	1.30454	1.27958	0.996656	1.04651	1.21456	1.19844	1.28461	1.24057	1.00446	1.02326	1.21717	1.15719	1.16833	1.49675	0.993311	0.940199	1.21586	1.42029	1.19491	1.95059
Q7Z6M3	1	1	1	1	1	1.80201	1.7619	1.98082	1.49499	1.66534	1.76986	1.12406	1	1.07397	1.35965	1.50132	1.51644	1.21053	1.39153	1.55205	1	1.11111	1.07945	1.32331	1.48413	1.34521	0.988722	1.14418	1.06986	1.22932	1.16799	1.31096
A6NI73	1	1	3	3	3	1.29904	1.28705	1.15698	1.60631	1.53538	1.40297	1.58985	1.56742	1.35476	1.6214	1.55407	1.48208	1.42387	1.46195	1.32015	1.42112	1.28571	1.11496	1.32236	1.3498	1.22744	1.18381	1.16689	1.1508	1.24966	1.14286	1.1508	1	1	2	2	2	0.918838	1.01216	0.982405	1.0511	1.02634	0.874878	1.0491	1.07295	1.60117	0.854709	0.886525	0.71652
P59998	1	1	2	2	2	0.562344	0.520364	0.590343	0.635954	0.612841	0.672897	0.357036	0.311931	0.362409	0.36655	0.364638	0.415369	0.370055	0.330618	0.392523	0.428142	0.410158	0.444444	0.414121	0.402492	0.420561	0.534802	0.517489	0.503634	0.339009	0.321035	0.389408	1	1	3	2	3	0.916996	0.869928	0.894394	0.947299	0.936754	0.955671	0.960474	0.984487	0.933507	1.35178	1.43198	1.29335
Q9H2G2	1	1	2	3	2	0.822321	0.85989	0.757722	0.934821	1.01007	1.26255	0.827679	0.778388	0.873552	1.04196	1.03205	1.21911	0.835714	0.806777	0.819498	0.784821	0.845238	0.767375	0.858036	0.909341	0.953668	1.00268	1.00641	1.10232	0.819643	0.909341	0.898649	1		2	3	3	1.23961	1.25937	1.13942	1.11269	1.46979	1.07788	0.873085	0.998958	0.918269	0.83151	0.684375	0.709615
P04066	1	1	2	2	2	0.80879	0.712121	0.765828	0.401696	0.367965	0.41495	0.83192	0.779942	0.8627	0.912876	0.86075	0.8955	0.758674	0.704185	0.723875	0.599846	0.529582	0.559115	0.909792	0.898268	0.914569	0.515035	0.480519	0.524027	0.972244	0.881674	0.967963	1	1	2	2	2	1.29176	1.38293	1.29642	0.856347	0.823851	0.921569	1.62695	1.56893	1.60438	1.23497	1.21663	1.20531
Q9P2T1	1	1	1		1	1.15056		1.0516	0.730539		0.740377	0.864842		0.832924	0.959795		0.760852	0.919589		0.989353	1.02908		0.92629	0.769889		0.72973	0.433704		0.663391	0.696322		0.495495	1	1	3	3	4	0.848256	0.962626	0.959058	0.819039	0.920202	0.806551	1.09802	1.21717	1.20471	0.655985	0.779798	0.810645
O95154	1	1	3	2	3	0.901761	0.941176	1.02085	0.778499	0.753321	0.875829	0.762743	0.780835	0.892891	0.983318	1.04364	1.03602	0.754402	0.756167	0.821801	0.865616	0.745731	0.762085	0.892493	0.873814	0.872986	1.2836	1.50474	1.19716	1.04449	1.08824	0.999052
P07288	1	1	4	4	5	0.593557	0.646043	0.673333	0.403016	0.395683	0.415556	1.07745	1.17698	1.16148	0.502399	0.517266	0.554815	0.64976	0.676259	0.68963	0.551748	0.569784	0.615556	1.00069	1.0705	1.03407	0.424949	0.398561	0.451852	0.651131	0.743165	0.81037	1	1	6	6	6	0.803365	0.830816	0.809816	0.869611	0.834844	0.800613	1.42482	1.35549	1.43354	0.638275	0.581067	0.547035
Q15223	1	1	1	1	1	1.13631	1.2897	1.2019	1.45038	1.55758	1.57363	0.8506	0.967273	0.995249	1.20829	1.52364	1.39549	1.16794	1.36121	1.2399	1.04144	1.10667	1.07482	1.16903	1.28848	1.25534	0.968375	0.810909	1.1057	0.911668	1.21576	1.03444	1	1	1	1			1.05908			0.833904			1.08219			0.744863
P63104	1	1	6	5	5	0.655556	0.666385	0.591018	0.934921	0.913007	0.931836	0.944444	1.17821	1.03448	0.67381	0.66723	0.645549	0.593651	0.615709	0.587009	0.57619	0.641892	0.52927	0.8	0.831926	0.773055	0.67619	0.714527	0.670409	1.08175	1.21537	1.25662	1	1	5	6	5	1.61809	1.74217	1.52758	0.965829	0.995825	1.01404	0.910553	0.898747	0.899699	0.855276	0.901879	0.852558
Q15149	1	1	12	9	9	0.530387	0.510672	0.467495	0.887135	0.879051	0.812272	0.648777	0.631621	0.591673	0.621942	0.639526	0.573411	0.599053	0.580237	0.528853	0.753749	0.747826	0.667641	0.700868	0.715415	0.65157	1.36938	1.39526	1.25566	0.781373	0.806324	0.756026	1	1	23	26	18	0.871843	0.882692	0.912142	0.702526	0.754808	0.741362	0.726848	0.768269	0.713722	1.9261	1.75577	1.75913
Q13740	1	1	1	1	1	2.32358	2.20268	2.04416	1.25854	1.12349	1.49211	2.32195	2.18523	2.20347	1.27805	0.856376	1.23502	1.93496	1.55168	1.57256	1.63252	1.10604	1.52681	1.29268	1.20268	1.62776	1.48293	0.950336	1.37224	1.73496	1.24295	1.70032	1	1	2	1	2	1.14462	0.639075	1.01213	0.837298	0.812826	0.800693	1.58991	0.925429	1.48354	0.716461	0.624161	0.621317
O14773	1	1	6	6	5	1.02657	1.01098	0.91063	0.84252	0.846307	0.755409	0.966535	0.93014	0.956726	1.02854	1.06287	0.908749	1.05512	1.01697	0.911571	0.939961	0.96507	0.871119	1.03839	1.07984	0.955786	0.905512	0.974052	0.919097	1.04134	1.09481	1.21919	1	1	6	5	6	1.03579	1.13777	1.20819	1.27964	1.23881	1.24678	1.14989	1.23421	1.13216	0.829978	0.816303	0.79883
P21926	1	1	7	6	6	0.651746	0.578059	0.641688	0.787825	0.734177	0.7795	0.741271	0.667511	0.731266	0.895255	0.868354	0.869078	0.845121	0.794937	0.857881	0.747538	0.69789	0.690784	0.990152	0.941772	0.984496	1.10922	1.04304	0.969854	1.18532	1.11224	1.08958	1	1	7	5	6	2.03489	2.06437	2.14808	0.894399	0.819583	0.778793	1.0652	1.18767	1.04845	1.04224	0.920218	0.853748
Q8IWY4	1	1	3	3	3	1.09075	1.23667	1.196	0.714413	0.754797	0.724072	1.36032	1.66631	1.43768	0.651246	0.965885	0.675547	1.21797	1.45842	1.41009	0.546263	0.670576	0.58706	0.843416	1.06823	0.949572	0.522242	0.636461	0.55471	0.950178	1.20469	0.979068	1	1	3	2	3	0.82821	0.859375	0.864815	0.881555	0.847656	0.828704	1.00814	1.07812	0.937037	0.796564	0.816406	0.763889
P35241	1	1	6	6	6	0.879586	0.791952	0.78547	0.904045	0.787671	0.776068	0.963311	0.850171	0.911966	0.916275	0.817637	0.787179	0.991533	0.884418	0.846154	0.89746	0.847603	0.899145	0.927563	0.866438	0.859829	0.88429	0.851027	0.876068	1.04233	0.864726	0.805983	1	1	7	5	7	1.14661	1.11605	1.18771	1.18928	1.10846	1.21564	0.835886	0.893709	0.821229	0.922319	0.924078	0.941899
P62158	1	1	4	5	5	0.531962	0.602675	0.58548	0.771492	0.788356	0.825917	0.769287	0.834776	0.818891	0.698751	0.729347	0.754098	0.616458	0.691581	0.713505	0.614254	0.675059	0.617486	0.860397	0.915814	0.950039	0.887583	0.965382	0.892272	0.59662	0.665618	0.648712	1	1	8	8	7	1.03437	1.20565	1.22222	1.04941	1.11864	1.21386	0.831364	0.894915	0.942652	0.995704	0.951412	1.10872
Q8IUX7	1	1	1	1	1	1.04878	0.983355	1.11844	1.49593	1.40077	1.37281	1.21816	1.03073	1.21131	1.61382	1.6735	1.67026	1.51626	1.29449	1.39838	1.08672	1.02305	0.940781	1.33604	1.35595	1.37012	1.28184	1.28681	1.37954	1.95257	1.75544	1.99731
O00560	1	1	1	1	1	1.11772	0.982262	1.05155	1.24684	1.21175	1.07216	1.27595	1.08647	1.13517	1.3	1.24945	1.16609	1.59241	1.31929	1.41008	1.24304	1.11863	1.15349	1.40127	1.26497	1.29553	0.960759	0.830377	0.886598	1.52152	1.02439	1.28522	1	1	1	1	1	1.10785	1.18581	1.27436	0.990576	0.865546	1.2262	1.42304	1.27171	1.36954	1.01885	1.10364	0.928331
Q86YT9	1	1	2	2	2	1.27107	1.21855	1.38156	1.0615	0.927505	0.906752	1.28132	1.1887	1.19185	0.879271	0.841151	0.742765	1.28246	1.17697	1.29582	0.937358	0.907249	0.854234	1.18907	1.14072	1.17899	1.02164	0.877399	0.830654	1.46583	1.38273	1.33548	1	1	3	3	3	0.957129	0.957831	0.954401	0.836491	0.828313	0.99894	1.77767	1.68273	1.75398	1.18146	1.15663	1.28632
P28799	1	1	10	12	11	1.63027	1.60638	1.44492	1.61934	1.59726	1.46469	1.55382	1.51976	1.46045	1.961	1.87234	1.71751	1.91108	1.86018	1.63701	1.26365	1.27812	1.29237	2.09984	1.94681	1.82062	1.14821	1.06383	1.0452	1.41342	1.45137	1.24011	1	1	9	9	7	0.884774	0.775862	0.800741	0.83642	0.798548	0.753475	0.789095	0.796733	0.771084	0.832305	0.792196	0.799815
P20160	1	1	2	2	3	0.633243	0.642986	0.71188	1.18248	1.10791	1.15248	0.66486	0.757194	0.77362	0.846432	0.839029	0.855005	0.800361	0.746403	0.841908	0.732611	0.728417	0.767072	1.01897	0.957734	0.980355	1.38392	1.43885	1.4275	0.770551	0.773381	0.843779	1		1	3	3	1.51397	1.11177	1.1385	0.948603	0.851632	0.967285	0.974302	0.846686	1.04798	3.48939	1.89416	1.96947
Q04695	1	1	1	2	2	0.27301	0.301053	0.309452	0.511783	0.425446	0.391886	0.337483	0.330632	0.341821	0.356603	0.262561	0.311178	0.265007	0.257699	0.303841	0.285016	0.268233	0.305136	0.365051	0.320908	0.339232	0.562917	0.531605	0.594735	0.489551	0.354133	0.418645	1	1	3	2	4	0.986381	0.684448	0.785653	0.519455	0.62387	0.591184	0.788911	0.939421	0.772688	2.43677	2.11664	1.74849
O75891	1	1	6	5	5	1.11542	0.979317	1.05187	0.78578	0.707734	0.794359	0.894737	0.90018	0.839854	1.11727	1.04946	0.933576	0.838412	0.745504	0.843494	0.843029	0.68705	0.77798	0.916898	0.879496	0.88353	0.889197	1.15468	1.10464	0.833795	0.888489	0.871702	1	1	9	8	9	1.06031	0.979325	1.03047	1.03947	0.979325	1.06094	1.00987	0.837867	1.0457	0.933114	1.03591	1.00653
P05186	1	1	4	3	3	1.07506	0.949244	0.983165	1.08545	0.990281	1.09203	0.857968	0.868251	1.04489	1.18707	1.11015	1.22783	1.10046	0.973002	1.07632	1.06813	0.882289	1.04265	1.34065	1.2743	1.26599	1.42032	1.40065	1.19416	1.41109	1.35097	1.2963	1	1	4	3	4	0.865811	0.876151	0.741611	1.26371	1.174	1.26286	0.816803	0.800409	0.83557	0.688448	0.639713	0.796421
P35527	1	1	13	12	12	0.465225	0.49284	0.43266	0.436002	0.456444	0.411336	0.483343	0.51074	0.446689	0.496201	0.50716	0.473625	0.437171	0.497613	0.415825	0.364115	0.387232	0.333895	0.524839	0.551313	0.506734	0.970777	0.929594	0.95679	0.667446	0.634248	0.634119	1	1	12	13	12	0.636433	0.72104	0.706065	0.630335	0.668243	0.628305	0.825457	0.817179	0.802488	0.536585	0.565012	0.541213
Q6V0I7	1	1	19	19	17	0.89942	0.822669	0.935421	0.955513	0.83181	0.880626	0.930368	0.834552	0.946184	0.967118	0.91042	1.00391	0.865571	0.824497	0.911937	0.777563	0.73766	0.799413	1.01547	0.904022	0.95499	1.20503	1.15905	1.20157	1.12573	1.11792	1.15166	1	1	21	21	21	0.96468	0.933262	0.91342	1.63907	1.62433	1.69481	1.01214	0.965554	0.927489	0.888521	0.743811	0.755411
Q9UIJ7	1		1	1	1	0.948767	0.845047	0.947706	1.56072	1.31922	0.759633	0.671727	0.658764	0.920183	1.22676	1.10754	0.798165	1.07685	0.999153	0.997248	0.840607	0.642676	0.727523	1.0408	0.949196	0.995413	0.593928	0.478408	0.861468	0.527514	0.466554	1.16881
Q7Z3B1	1	1	7	6	7	1.03395	1.16803	1.06079	1.12449	1.10246	1.09828	1.09053	1.13934	1.08409	1.08539	1.05738	1.02026	1.20062	1.23668	1.22087	0.6893	0.729508	0.713273	1.18621	1.08197	1.09119	0.842593	0.732582	0.795339	1.03601	0.997951	1.04661	1	1	3	4	5	1.02113	0.750598	0.962929	0.862676	0.881275	0.966636	1.3125	1.02948	1.31789	0.779049	0.795219	0.854495
Q9Y334	1	1	7	5	5	0.982107	0.974659	1.0931	0.83499	0.836257	0.942469	0.83996	0.79922	0.892259	1.13419	1.03801	1.14331	0.913519	0.873294	0.948745	0.779324	0.724172	0.782427	0.978131	1.0039	1.04498	1.16103	1.14035	1.21234	1.3171	1.35575	1.39854	1	1	7	7	7	1.07868	1.05804	1.09618	1.37628	1.4721	1.62804	1.05245	0.897321	1.09154	0.892816	0.822545	0.831981
P13473	1	1	3	3	3	2.45909	2.7602	2.75949	2.66591	2.90561	2.9038	1.78864	1.96429	1.91899	2.6	2.87755	2.92658	2.25	2.41582	2.41266	2.76364	3.10714	3.02532	3.15227	3.39541	3.28608	1.65909	1.90816	1.92911	2.68409	3.17602	3.1519	1	1	1	2	1	1.53872	1.58118	1.69032	0.525396	0.688192	0.690323	0.935887	1.03875	1.02304	0.49209	0.597786	0.578802
P14780	1	1	7	6	5	0.654737	0.73443	0.735222	1.69579	2.19036	2.15025	0.631579	0.853114	0.972906	0.994737	1.22914	1.25862	0.791579	0.902468	0.944581	0.954737	0.922444	1	1.27158	1.31022	1.32512	1.75895	1.79201	2.0702	0.881053	0.936545	1.16256	1	1	5	5	3	0.962834	0.954233	0.844444	0.868757	0.694508	0.762222	0.897793	0.767735	0.772222	2.81301	2.6968	2.55444
Q12841	1	1	6	5	5	1.02348	1.16075	1.13106	0.996798	0.986696	0.933953	1.10032	1.10532	1.10836	1.08218	1.13747	1.13416	0.869797	0.864745	0.862745	0.869797	0.839246	0.843137	1.05656	1.08204	1.05779	1.22412	1.32816	0.949432	1.44931	1.58315	1.29928	1	1	6	7	7	0.960042	0.885657	0.995717	1.39327	1.37111	1.44218	0.932702	0.802407	0.93576	0.630915	0.608826	0.61242
Q96PL5	1	1	1	1	2	1.40064	1.23066	1.34533	1.36859	1.12658	1.224	1.54968	1.19691	1.23067	2.02404	1.61181	1.564	1.55769	1.3038	1.344	1.52404	1.28692	1.27067	1.56571	1.35162	1.46667	1.75641	1.58509	1.34133	2.27885	2.3699	1.54667	1	1	1	1	1	1.38034	1.22477	1.31688	0.796581	0.721903	0.660032	1.57436	1.4274	1.57006	0.581197	0.584906	0.534236
Q13291	1	1	1	2	1	1.33074	1.35821	1.50117	1.1738	1.10719	1.05869	1.45914	1.58345	1.35446	1.53307	1.79647	1.0716	1.17121	1.25916	1.35211	1.17639	1.2171	0.865023	1.21271	1.28223	1.10681	1.24254	1.29986	1.13967	1.67056	1.66486	1.28638	1	1	1	1	1	1.21295	1.18252	1.22075	1.00589	0.904854	0.944049	1.20608	1.28058	1.2767	0.857704	0.91165	1.04476
P98082	1	1	1	1	1	0.973813	1.10806	1.02383	1.00164	0.755495	1.06101	0.689034	0.693223	0.848427	0.804419	0.889194	1.01811	0.741408	0.983516	1.04576	0.765139	0.996337	0.984747	0.875614	0.849817	0.948522	0.736498	0.927656	0.856053	0.596563	0.954212	0.746425	1	1	2	2	2	1.1073	1.24936	1.13957	1.59227	1.26343	1.36992	0.958512	1.1445	0.9729	0.911302	1.02558	0.902439
Q9UBQ7	1	1	2	2	3	1.01614	1.00693	0.901021	0.676296	0.774892	0.5978	0.717927	0.737662	0.637863	0.914189	0.84329	0.782404	0.762107	0.752381	0.670071	0.769754	0.786147	0.631579	0.82328	0.877056	0.687353	1.05353	1.05974	1.2011	0.762107	0.819913	0.745483	1	1	3	3	3	1.06548	0.906372	1.09585	1.79315	1.62679	2.00143	1.06548	0.979194	1.04721	1.35714	1.0039	0.967096
P21709	1	1	2	5	5	1.06025	1.06897	0.948192	1.02643	0.974922	0.933529	0.978858	0.960293	0.88172	1.16808	1.1024	1.08993	1.074	1.00836	1.01564	0.820296	0.889237	0.71261	1.24313	1.13271	0.959922	0.993658	1.10031	0.927664	1.20613	1.21212	1.30694	1	1	4	6	4	1.70533	1.84478	1.70888	1.052	1.06181	0.992167	1.00133	1.00962	1.08094	0.832	0.813187	0.74282
Q6NVY1	1	1	1	1	1	1.60275	1.49398	1.70413	0.862288	0.938664	0.87844	1.00318	1.04053	1.15252	1.03284	1.08324	1.15482	1.01801	1.14129	1.1789	0.900424	0.927711	0.919725	1.06038	1.05476	1.08945	1.07521	1.12705	1.26147	1.03708	1.14567	1.12959	1		1	2	1	1.72306	1.31814	1.5332	0.588362	0.492567	0.606742	1.50431	1.09713	1.37079	0.858836	0.545094	0.747702
P58107	1	1	1	1	1	0.24986	0.2791	0.281977	0.448624	0.549839	0.485465	0.5379	0.690675	0.581977	0.425604	0.47717	0.402326	0.278495	0.450161	0.367442	0.377316	0.424437	0.516279	0.505334	0.563987	0.472093	0.791129	0.90418	0.822093	1.00056	1.09068	0.884302	1	1	1	1	1	0.876588	0.858203	1.13133	0.729583	0.694971	0.864529	0.625227	0.519373	0.659772	0.694192	0.680956	0.792141
P25774	1	1	4	3	2	1.26258	1.3641	1.44115	0.723154	0.670085	0.627702	0.723993	0.678632	0.504404	0.723993	0.694872	0.616493	0.923658	0.952137	0.886309	0.876678	0.894017	0.759808	0.799497	0.842735	0.722178	0.752517	0.854701	0.810248	0.604027	0.595726	0.638911	1	1	3	4	4	0.960552	0.934394	0.946146	0.792899	0.777336	0.832101	1.2426	1.27833	1.34636	1.01874	0.95825	1.11299
Q8WZ75	1	1	10	9	10	0.785294	0.884908	0.797131	0.938235	1.00869	0.969262	0.97549	1.12378	1.01947	0.912745	1.04017	1.02664	0.903922	1.0608	0.956967	0.80098	0.913138	0.721311	1.01275	1.17915	1.06967	1.10882	1.11726	1.1291	1.36569	1.52986	1.55635	1	1	10	12	11	0.881007	0.905034	0.922803	1.5595	1.45995	1.64252	0.909611	0.866133	0.920428	0.956522	0.962243	0.921615
P14923	1	1	1	2	3	0.69432	0.727359	0.637511	0.733184	0.857007	0.824222	0.776532	0.879886	0.788057	0.661435	1.09152	0.850294	0.566517	0.71306	0.644239	0.733931	0.772164	0.817494	0.671898	1.02955	0.802355	0.716741	0.941849	0.848612	0.918535	1.51859	1.19849	1	1	4	5	4	1.05483	0.869351	0.586461	0.616188	0.741167	0.656365	0.794604	0.720624	0.631347	1.06701	0.907149	0.705666
P54826	1	1	6	5	6	1.09597	1.19976	1.05648	1.12432	1.213	1.15061	1.11778	1.30806	1.14507	1.42312	1.37304	1.39756	1.08288	1.36221	1.2237	0.924755	0.944645	0.978959	1.15267	1.29122	1.18494	0.911668	1.06378	0.883721	1.07088	1.27677	1.05316	1	1	7	7	7	0.747138	0.745614	0.784493	1.51925	1.64145	1.73318	0.790843	0.737939	0.848347	0.779396	0.756579	0.81642
P05546	1	1	2	2	3	1.30285	1.15625	1.17282	1.54123	1.42799	1.38918	1.51874	1.37364	1.2876	2.28186	1.85054	1.73483	1.58321	1.37908	1.36148	1.35232	1.22283	1.19789	1.77061	1.62228	1.49208	1.35832	1.34918	1.27573	1.28336	1.20788	1.281	1	1	5	4	3	0.753927	0.855011	0.828447	1.45026	1.30597	1.4126	0.889005	0.948827	0.97177	0.760209	0.788913	0.864278
P15311	1	1	12	14	13	0.645631	0.682586	0.597621	0.65534	0.639236	0.638209	0.604022	0.686995	0.609517	0.726075	0.734019	0.710987	0.640777	0.671565	0.636109	0.624827	0.605437	0.610917	0.649098	0.686995	0.657803	0.822469	0.909625	0.93492	0.566574	0.73108	0.60042	1	1	17	16	18	1.20314	1.22912	1.31109	1.06492	0.966395	1.03696	0.804188	0.786151	0.772074	0.935079	0.807536	0.868583
P19438	1	1	2	3	2	1.14356	1.19619	1.30194	1.52599	1.22422	1.47742	1.37252	1.18049	1.37677	1.62624	1.32848	1.76645	1.72896	1.39686	1.86065	0.861386	0.855381	0.944516	1.51733	1.28139	1.64516	0.674505	0.783632	0.672258	0.924505	0.964126	0.858065	1	1	2	3	2	0.828854	0.911988	0.778332	0.475248	0.466616	0.600855	1.31471	1.53718	0.858161	0.499293	0.574355	0.577334
P30533	1	1	1	2	1	1.13057	1.03931	0.992821	0.867304	0.883988	0.829744	1.14013	1.10163	1.1641	1.32166	1.0489	1.17231	1.06688	0.888782	1.01128	0.794055	0.817833	0.850256	0.852442	0.739214	0.86359	1.07325	0.931927	1.00103	1.36943	1.13519	1.37026	1		2	1	1	0.876742	0.768061	0.952381	1.05895	0.990494	0.878685	0.998928	0.820342	1.21542	0.98821	0.996198	0.750567
P24158	1	1	1	1	1	0.856502	0.948473	0.839335	0.964126	0.983779	1.02401	0.90852	0.944656	0.89843	0.948879	1.06584	0.990766	0.839462	0.888359	0.871653	0.997309	1.06011	1.03232	0.917489	1.07538	0.924284	0.824215	0.859733	0.922438	0.712108	0.716603	0.729455	1		3	2	3	0.892247	1.0216	1.13075	0.88042	0.962963	0.912833	0.780552	0.929012	0.916465	5.18003	5.44753	2.99395
P30740	1	1	6	7	6	0.654605	0.647887	0.729348	1.38816	1.38353	1.28261	0.683114	0.679307	0.790217	0.808114	0.775731	0.796739	0.827851	0.822319	0.878261	1.87061	1.90033	1.68804	0.907895	0.864572	0.947826	2.06579	2.07042	1.94674	0.757675	0.690141	0.81087	1	1	5	5	5	1.14037	1.22489	1.17548	0.815016	0.725983	0.730444	0.710555	0.652838	0.673362	2.45919	2.54039	2.38055
Q14118	1	1	6	5	6	0.941284	0.823191	0.886134	0.942202	0.88898	0.945822	0.889908	0.690789	0.876951	0.950459	0.921053	0.944904	0.924771	0.847862	0.94674	0.815596	0.634046	0.810836	0.901835	0.837171	0.889807	0.841284	0.79523	0.856749	0.966972	0.786184	1.02388	1	1	6	5	7	0.889282	0.891198	0.912322	2.56066	2.59902	2.47986	0.846879	0.92176	1.15521	0.915194	0.872861	0.850711
P28332	1	1	1	1	1	0.970365	1.02883	1.10848	0.888298	0.878604	0.834225	0.543313	0.490895	0.571429	0.761398	0.764795	0.73644	0.666413	0.721548	0.789152	0.762158	0.713961	0.702827	0.671733	0.685129	0.65317	0.724924	0.671472	0.61039	0.610182	0.631259	0.632544	1		2	3	1	0.902466	1.02813	0.938499	1.34193	1.39944	1.39975	0.982063	2.58931	0.792128	0.802691	0.811533	0.95818
O95861	1	1	1	1	1	1.28454	1.12315	1.21648	0.834186	0.994299	0.741807	1.13408	1.23831	1.16783	1.13408	1.24857	1.04568	1.20676	1.33865	1.18272	0.83521	0.997719	0.820258	1.22006	1.51653	1.28004	0.694985	0.890536	0.643496	0.892528	1.05701	0.832175	1	1	2	1	2	1.28208	1.23576	1.16611	0.911504	0.943052	1.05909	1.21128	1.1549	1.26198	0.876106	0.545558	0.768116
P31947	1	1	5	3	4	0.692776	0.722011	0.632231	1.34639	1.38805	1.32975	0.775457	0.8463	0.740496	0.785901	0.802657	0.717355	0.716275	0.860531	0.660331	0.866841	0.90797	0.891736	0.910357	1.07021	0.810744	0.878155	0.981973	0.723967	0.731941	0.90797	0.757851	1	1	3	5	6	1.58035	1.70187	1.39051	0.587513	0.884488	0.774975	0.87001	0.811881	0.936428	1.69703	1.63696	1.71443
Q99832	1	1	1	2	1	0.903974	0.821944		1.02208	1.03176		1.23731	0.901829		1.05298	1.0077		1.10486	0.868142		1.04525	0.828681		1.20088	1.13859		1.02097	0.987488		1.44923	1.0385		1	1	2	3	3	0.747126	0.911155	0.972897	0.786914	0.705824	0.766355	0.848806	1.10069	1.02897	0.747126	0.70385	0.747664
Q13509	1	1	1	1		0.72232	0.794481		0.893673	0.989534		0.832162	0.809705		0.731986	0.852521		0.898946	0.990485		0.741652	0.770695		0.895431	0.955281		0.93058	1.03711		1.1406	1.31494
O15335	1		1	1	1	0.780725	0.87946	0.879359	0.953139	1.00096	0.980207	1.10964	0.984571	1.18002	0.659593	0.67406	0.825636	0.993811	1.15043	0.853911	0.773652	0.822565	0.849199	1.06808	0.895853	0.724788	0.549956	1.08775	0.921772	0.954023	1.14658	1.20924
P17655	1	1	2	2	2	0.960504	0.914655	0.839516	0.996639	0.988793	0.883065	0.684874	0.741379	0.735484	0.886555	0.902586	0.825	0.959664	0.877586	0.88629	0.833613	0.915517	0.816129	0.803361	0.856034	0.76129	0.643697	0.731034	0.662097	0.635294	0.693966	0.656452	1	1	2	3	4	0.91016	0.954139	1.00111	1.12406	1.39038	1.23857	0.790374	0.928412	0.888517	1.01925	1.12081	1.05351
Q13464	1	1		1	1		0.527066	0.479004		0.603989	0.612811		0.690883	0.679004		0.608262	0.637011		0.688034	0.68968		0.504274	0.504626		0.757123	0.800712		0.862536	0.812811		0.880342	0.901068
Q9H0E2	1	1	3	3	4	0.831538	0.834702	0.73898	0.806072	0.88501	0.694036	0.899119	0.970226	0.840968	0.847209	0.908624	0.825411	0.902057	0.989733	0.78911	0.769833	0.882957	0.713051	1.09794	1.12834	0.952463	1.42997	1.42505	1.11063	1.2096	1.24333	0.976664	1	1	3	3	3	1.1778	1.27351	1.28896	1.17303	1.13985	1.06485	0.862768	0.986386	0.883959	1.05967	0.84901	0.920364
Q9NQ36	1	1	3	3	3	1.3786	1.54994	1.38365	0.996914	1.36706	0.955975	1.143	1.40078	1.2086	0.930041	1.1323	0.937107	1.56379	1.98833	1.59224	0.747942	1.03761	0.752621	1.17695	1.50454	1.19497	0.664609	1.1297	0.734801	0.687243	0.858625	0.722222	1		2	3	1	1.03571	1.00479	1.02635	0.634551	0.47948	0.520566	1.28488	1.22367	1.12275	0.999169	0.781806	0.653599
P06727	1	1	20	16	19	0.733113	0.64787	0.727823	0.53245	0.498747	0.55578	0.545033	0.485589	0.545027	0.625828	0.604637	0.657258	0.539735	0.513158	0.563172	0.62649	0.599624	0.608871	0.530464	0.50188	0.549059	0.902649	0.874687	0.925403	0.587417	0.539474	0.588038	1	1	24	25	24	0.861522	0.858209	0.815565	0.875264	0.820896	0.832623	1.51586	1.54158	1.53945	0.62685	0.622601	0.662047
P52788	1		1	1	1	1.44699	1.47577	1.63869	1.54262	1.62775	1.82984	4.17464	4.70264	4.90909	1.39917	1.337	1.45455	1.23909	1.10352	1.17483	1.12682	1.37225	1.15385	1.86071	1.80617	1.9697	1.13514	1.0793	1.31002	5.86486	6.52203	6.86946	1	1	2	2	2	0.910615	1.00205	0.856813	1.56313	2.00102	1.88799	0.72514	0.602866	0.819861	0.61676	0.509724	0.642032
P13797	1	1	7	7	6	0.559359	0.630769	0.564435	1.04661	1.02615	1.01728	0.604516	0.64	0.575954	0.566642	0.614615	0.565155	0.627822	0.713077	0.62779	0.785142	0.766154	0.74658	0.671522	0.756154	0.658027	0.796067	0.871538	0.824334	0.624909	0.673846	0.62059	1	1	5	4	6	1.05823	1.00324	0.936575	1.0994	1.38511	1.20085	0.875502	0.707659	0.835095	1.13655	1.50593	1.27484
P08174	1	1	14	15	16	1.50465	1.72	1.58	1.22709	1.27286	1.27143	1.47543	1.66143	1.61571	1.28685	1.36286	1.37857	1.70385	1.90143	1.89429	1.04781	1.18429	1.18714	1.50066	1.60143	1.66286	1.07171	1.09714	1.12	1.46481	1.48429	1.57429	1	1	7	8	9	1.21833	1.21724	1.20504	0.614555	0.660682	0.778992	1.75382	2.03321	1.73445	0.771788	0.647217	0.592437
P12104	1	1	1	1	1	1.94413	2.06636	1.80211	1.27937	1.40586	1.30363	1.95702	2.11728	2.07251	0.992837	1.09259	1.09819	1.67765	1.71451	1.5574	1.19771	1.23457	1.30514	1.17765	1.32407	1.27644	1.02149	1.20525	1.11782	2.08023	2.2716	2.571	1	1	1	1	1	0.6228	0.635918	0.600147	0.664881	0.706939	0.668379	0.905126	1.04	0.911225	0.463657	0.586939	0.501101
Q14203	1	1	1	2	1	0.664435	0.75	0.671539	0.814226	1.01746	0.730868	0.738075	0.874081	0.651763	0.982427	1.02022	0.987962	0.821757	0.941176	0.864144	0.740586	0.70864	0.954428	0.931381	0.975184	1.02236	0.800837	0.82261	0.827171	0.874477	1.08088	0.88908	1	1	3	4	3	0.837743	0.851452	0.76802	0.71164	0.66888	0.703397	0.653439	0.679668	0.583264	1.18871	1.20664	1.15576
Q08ET2	1		1	2	1	0.365253	0.393419	0.418848	0.72093	0.67525	0.705497	1.64432	1.82117	1.58115	0.305062	0.244635	0.243455	5.16416	5.75393	4.91754	0.872777	0.572246	0.856021	2.02462	2.09442	1.92277	1.0041	1.16023	0.795812	0.577291	0.590844	0.647906
P31150	1	1	3	3	4	1.32723	1.20258	1.16685	1.25654	0.955504	0.938122	1.49476	1.2904	1.25967	1.16492	1.22951	0.99116	1.4712	1.24122	1.25856	1.44895	1.13934	1.06851	1.39791	1.38876	1.21436	1.28796	1.1171	0.956906	1.23953	1.14403	1.19669	1	1	3	2	4	1.39888	1.30313	1.32535	1.07753	1.09271	1.1741	1.32247	1.17188	1.17628	0.766292	0.716667	0.756257
P13639	1	1	2	5	6	0.823799	0.719008	0.786794	0.765828	0.81142	0.854415	0.741419	0.722014	0.755768	0.726926	0.774606	0.840095	0.706331	0.715252	0.73747	0.736079	0.722014	0.743835	0.765828	0.760331	0.854415	0.578947	0.579264	0.644391	0.783371	0.709992	0.738266	1	1	9	8	9	0.846512	0.854823	0.88501	0.87814	0.974212	1.04004	0.768372	0.827125	0.814168	0.870698	0.893983	0.9846
P01857	1	1	6	6	6	0.798387	0.909385	0.825444	0.976815	1.03991	0.949704	0.899194	0.967638	0.844181	0.883065	0.910464	0.844181	1.08367	1.11327	1.05424	1.05746	1.14455	1.08777	0.884073	0.938511	0.846154	1.34677	1.44229	1.30966	1.15222	1.32147	1.10158	1	1	7	6	6	0.87177	0.958491	0.999048	1.10048	0.983019	0.992381	0.969378	1.09717	1.10667	1.23445	1.14528	1.16286
P08107	1	1	9	9	10	0.597709	0.560907	0.643175	0.83393	0.871813	0.916172	0.634216	0.592776	0.663205	0.608447	0.626771	0.646142	0.647817	0.66289	0.689169	0.703651	0.705382	0.690653	0.699356	0.713173	0.724777	0.820329	0.790368	0.818991	0.613457	0.558074	0.626113	1	1	11	12	13	1.01865	1.00386	1.10842	1.01766	0.95082	0.921588	0.960746	0.852459	0.810261	0.880275	0.895853	0.96515
Q9BUP0	1	1	3	4	3	0.954832	0.946757	0.842308	1.40441	0.916747	1.38365	0.965336	0.934172	0.935577	0.901261	0.959342	0.876923	1.10084	0.909003	0.916346	1.09559	1.02323	0.898077	1.21218	0.963214	1	0.883403	0.883833	0.855769	0.987395	1.14618	0.908654	1	1	3	4	4	0.868164	0.778488	0.962712	0.922852	1.11182	1.20226	0.952148	0.935037	0.957062	0.791016	0.857295	1.01469
Q5VY43	1	1	6	7	7	1.14815	1.05105	1.00447	1.16723	1.19201	1.16872	1.35129	1.20422	1.30168	1.22671	1.36071	1.21117	1.07407	1.18979	1.09832	0.803591	0.841287	0.922905	1.20202	1.1576	1.17095	0.792368	0.770255	0.83352	1.45791	1.33407	1.46034	1	1	5	6	6	0.886973	0.758845	0.860784	0.901341	0.928305	0.955882	0.934866	0.773743	0.829412	0.975096	0.929236	0.942157
Q06481	1	1	6	6	6	0.662708	0.742181	0.753846	0.742676	0.817413	0.823077	0.825812	0.935757	0.901709	0.858274	0.911243	0.905128	0.72209	0.755706	0.778632	0.597783	0.62891	0.652991	0.882027	0.941674	0.933333	0.642914	0.682164	0.683761	0.982581	1.03888	1.11453	1	1	9	10	8	1.11908	1.06368	1.17153	1.43621	1.42453	1.39673	0.934386	0.882075	0.941657	0.851762	0.729953	0.766628
Q9UKR3	1	1	2	2	2	0.41835	0.443756	0.479798	1.0404	1.08946	1.13384	0.624579	0.712135	1.01515	0.624579	0.672276	0.647306	0.542929	0.585474	0.517677	1.47306	1.54119	1.33081	0.580808	0.605846	0.638047	1.60101	1.69619	1.69865	1.02273	1.02303	0.930135	1		4	5	4	0.680166	0.595469	0.821878	0.98027	0.837109	0.658277	0.699896	0.633225	0.789932	3.10073	4.03883	2.7183
Q68D85	1	1	3	3	3	1.17556	1.10901	1.02367	1.06762	0.993326	0.914201	1.23606	1.11568	1.01183	1.01898	1.0356	1.01085	1.13286	1.06897	1.00296	0.879004	0.785317	0.550296	1.24081	1.17909	1.10454	1.31317	1.21913	0.853057	1.79834	1.61624	1.39053	1	1	3	3	5	1.12603	1.0881	1.20166	1.10836	1.12586	1.16845	1.12485	1.02632	1.1637	0.870436	0.831808	0.871886
P16402	1	1	1		1	1.2437		1.12791	2.98319		2.72425			0.901993	1.10924		1.11794	1.67059		1.64452	3.56639		3.2309	2.07731		2.10465	2.36807		2.08804	0.788235		0.671096	1	1	1	1	1	0.876768	0.622807	0.676817	1.18384	1.27583	1.22692	0.853535	0.665692	0.723969	1.48485	1.68031	1.69646
Q99715	1	1	8	11	10	1.266	1.10983	1.14845	1.41536	1.17752	1.38462	1.44808	1.34994	1.36572	1.53627	1.32695	1.55735	1.56757	1.40996	1.49393	1.00569	1.16092	0.975709	1.52916	1.27842	1.40216	1.41394	1.21711	1.27665	2.03983	1.73819	1.89204	1	1	7	5	3	0.816983	0.86344	0.841021	1.03133	0.936906	0.912685	0.812036	0.870354	0.852554	0.690849	0.6828	0.709226
Q6PHR2	1	1	1	1	2	0.827133	0.768994	0.883547	0.912473	0.86653	0.946581	0.723195	0.699179	0.96047	1.186	1.12423	1.13248	1.0186	0.915811	1.06624	1.11269	0.992813	0.928419	1.21663	1.15092	1.22009	1.47484	1.44251	1.2062	1.47046	1.30698	1.33868
P20827	1	1	2	2	2	1.66476	1.45423	1.61199	1.84571	1.76056	1.77425	2.08762	2.04754	1.48677	2.16762	1.82042	2.03351	1.75619	1.53345	1.62081	1.67048	1.68134	1.90653	1.94095	1.67782	1.806	2.13524	1.94894	2.37743	2.78286	2.6831	2.0194	1		2	1	2	1.33851	1.17403	1.17511	1.44839	1.19654	1.33017	1.16759	0.909957	0.992616	0.99889	0.822511	0.957806
Q9UJU6	1	1	3	4	4	0.705255	0.797619	0.71269	0.671593	0.837912	0.696728	0.848933	0.942308	0.841181	0.76601	0.846154	0.707901	0.579639	0.700549	0.625698	0.541872	0.686813	0.606544	0.697044	0.840659	0.686353	1.24138	1.2152	1.05587	1.15846	1.29029	1.04948	1	1	7	7	9	0.944332	1.14919	1.08065	1.0668	1.01514	0.962366	0.799595	1.07351	0.963441	0.758097	0.851892	0.788172
P01766	1	1	1	1	1	0.987737	1.05938	0.921857	1.01895	1.12708	1.07701	1.17726	1.2601	1.2333	1.06912	1.18409	1.1427	1.10925	1.23753	1.14156	1.19175	1.21853	1.24575	1.13489	1.26485	1.17554	1.16276	1.14133	1.0034	1.29766	1.38242	1.38392	1	1	1	1	1	0.921711	0.97117	0.993383	0.622276	0.624382	0.66005	0.993543	1.0486	1.06038	1.19613	1.10544	1.0488
P51688	1	1	5	4	5	1.43882	1.3962	1.25736	0.989412	0.985765	0.977099	1.01882	1.0866	0.982552	1.23294	1.23488	1.15485	1.23059	1.2159	1.13195	0.849412	0.874259	0.80916	1.12706	1.18268	1.09924	1.16	1.10202	1.03053	1.71765	1.7841	1.46238	1	1	4	5	5	1.47285	1.4059	1.31209	0.844569	0.774908	0.882849	1.36423	1.32472	1.19119	0.660112	0.780443	0.729147
Q9Y2E5	1	1	4	5	5	1.2374	1.19016	1.07898	1.07391	1.13199	1.09232	1.22844	1.22819	1.26696	0.960806	1.00559	0.96663	1.21613	1.18345	1.18576	0.832027	0.892617	0.893215	1.19821	1.27852	1.28142	1.01792	0.869128	0.989989	1.43337	1.40492	1.3693	1	1	9	7	9	1.37513	1.4052	1.31562	1.10289	1.07909	1.16259	1.4523	1.55471	1.41764	0.795284	0.820152	0.773645
Q13591	1	1	6	4	5	1.04171	1.05193	1.17803	0.866528	0.787169	0.744659	1.05422	1.04175	1.03052	1.31074	1.24338	1.28789	1.03024	1.06721	1.01526	0.88634	0.759674	0.846389	0.973931	0.851324	0.918616	0.966632	0.937882	0.8647	1.29614	1.44297	1.28789	1	1	7	8	6	1.09295	0.941454	0.955128	1.07926	1.04344	1.06685	0.838552	0.823418	0.739927	0.72407	0.78848	0.784799
O43852	1	1	2	2	3	1.08475	0.960222	0.9671	1.0668	1.0185	0.908225	0.917248	0.842738	0.754978	1.04885	0.965772	0.945455	1.06481	0.907493	0.846753	0.775673	0.741906	0.727273	1.0349	1.0037	0.960173	0.984048	0.983349	0.836364	0.994018	0.827012	0.711688	1	1	4	6	2	1.46035	1.19705	1.41059	1.18833	1.18757	1.03896	1.26982	1.13804	1.39261	0.799559	0.851423	0.758242
P13716	1	1	3	2	3	1.29774	1.3599	1.18385	1.17085	1.22494	1.15404	1.30528	1.21722	1.35031	1.0201	1.11311	1.03106	1.10804	1.07455	1.08323	1.6093	1.80206	1.62609	1.2701	1.31362	1.26087	1.12186	1.21465	1.14161	1.65829	1.53213	1.5913	1	1	4	4	3	0.917336	0.981421	0.878525	0.737084	0.769399	0.652928	1.10448	1.02404	1.08894	1.52239	1.42842	1.37202
P80188	1	1	6	4	5	0.899491	0.821505	0.943864	1.68321	1.23441	1.6893	0.986005	0.615054	1.09138	1.10941	0.994624	1.13185	1.32316	1.07204	1.24413	1.57506	1.10538	1.54178	1.27226	1.06129	1.3329	1.99237	1.74194	2.05483	0.881679	1.10645	1.0235	1	1	5	6	4	3.19024	2.46698	2.89455	0.859825	0.771226	0.812121	1.41927	1.31014	1.35636	1.75845	1.63208	1.62909
Q92743	1	1	5	5	5	1.14679	1.05749	1.21654	1.31324	1.12096	1.21391	1.68676	1.48743	1.55774	1.71298	1.42036	1.64698	1.18742	1.12216	1.14829	1.27654	1.07784	1.17585	1.56488	1.43114	1.64042	1.08912	1.05389	1.09449	1.12844	1.20359	1.42782	1	1	4	5	5	1.0772	0.962406	1.01998	0.950543	0.807734	0.835738	0.799759	0.698174	0.675916	0.642943	0.597207	0.599334
Q16775	1	1	1		1	1.12264		1.23949	0.975236		1.23185	1		1.43822	1.49292		1.47516	0.970519		1.29682	1.27594		1.23439	1.11203		1.26115	1.30425		0.857325	1.53656		1.70573	1	1	1	1	1	0.902622	1.01859	1.07461	0.867041	0.888476	0.876938	1.0515	0.988848	1.08721	0.639513	0.612454	0.643411
P07360	1	1	1	1	2	1.03979	0.923754	0.922592	0.752595	0.940371	0.812781	0.804498	1.0479	0.89649	0.82526	0.746823	0.807381	0.896194	0.884653	0.805581	0.693772	0.837732	0.724572	0.869377	0.853372	0.878488	0.918685	1.21603	1.06391	0.851211	1.32356	1.08911	1	1	2	2	2	1.02004	0.953125	1.03171	1.19933	1.11875	1.13214	1.00557	1.08646	1.11311	0.765033	0.664583	0.682875
P30047	1	1	1	1	1	1.09091	1.00677	0.949267	1.22151	0.984199	1.03157	1.32522	1.11174	1.13416	1.11012	1.01806	0.972943	1.37132	1.2912	1.32131	1.0781	0.918736	0.822999	1.55698	1.33409	1.35062	1.57234	1.30926	1.2469	1.47631	1.31151	1.44532	1	1	2	4	2	1.17494	1.07516	1.30521	1.23573	1.13181	1.15261	1.33499	1.13181	1.30273	0.885856	0.820261	0.887097
O95171	1		5	7	6	0.690758	0.726426	0.792781	1.30569	1.22352	1.48128	0.748815	0.749709	0.990642	1.06161	0.897555	0.926471	0.793839	0.752037	0.894385	1.79147	1.75204	2.00267	0.947867	0.93248	0.994652	2.69313	2.78696	2.93984	0.816351	0.819558	1.34759	1		2	2	2	1.00107	0.939909	0.918889	0.526709	0.887755	0.534444	0.94765	0.894558	0.795556	1.64744	1.73243	1.86
Q86UX2	1	1	1	1	1	0.749373	0.861653	0.824349	1.13617	1.04921	1.15799	0.573935	0.836583	0.651487	0.598162	0.731662	0.765799	0.80117	0.817084	0.845725	0.551378	0.731662	0.753717	0.922306	1.02228	1.06413	0.900585	1.1727	1.00929	1.12114	1.06314	1.21933	1		2	1	1	0.466942	0.280482	1.26905	0.634986	0.378303	1.44643	0.544766	0.341215	0.822619	0.465565	0.296708	0.935714
Q8TCT8	1	1	1	1	1	1.60714	1.4654	1.68602	1.62649	1.61601	1.55409	1.09673	0.919946		1.71726	1.54817	1.66755	1.35714	1.27544	1.22823	1.79167	1.64586	1.66755	1.84077	1.56716	1.72427	1.63542	1.43419	1.64512	1.20833	1.09634	1.01979
O15400	1	1	1	1		1.22388	1.35231		1.68806	1.93772		1.42687	1.63345		1.67015	2.23488		1.52836	1.91459		2.01343	2.53915		1.70149	1.84875		1.44925	1.96975		1.22537	1.36655		1		1	1	1	1.58977	1.49132	1.25109	1.08068	0.995914	1.37717	1.34773	1.35342	0.709783	1.39091	1.238	1.38152
Q9NZV1	1	1	7	5	7	0.942326	0.95057	0.835564	0.947214	0.855513	0.877629	1.16716	1.26426	1.20363	1.06256	1.02376	1.05736	1.1437	1.15114	1.10038	0.775171	0.752852	0.780115	1.11241	0.990494	1.01434	0.73216	0.68346	0.760038	0.892473	0.834601	0.932122	1	1	6	7	3	1.02229	0.86714	0.938962	1.14756	1.15213	1.13937	1.07325	0.774848	1.03255	0.834395	0.6714	0.799593
O95336	1	1	7	7	6	0.934668	0.911432	1.03893	0.81138	0.803296	0.870968	1.2255	1.13697	1.23582	0.994731	0.970134	1.04894	0.98314	0.92482	1.06118	0.899895	0.870237	0.877642	1.33614	1.32235	1.30701	0.910432	0.927909	1.07564	1.44046	1.43151	1.60623	1	1	8	7	7	0.927909	0.877033	0.907	0.9207	0.827236	0.873	1.27909	1.28049	1.317	0.823893	0.777439	0.757
Q14624	1	1	21	19	20	0.930475	1.04926	0.930716	0.977984	1.0234	0.952656	1.08575	1.16133	1.04042	1.59907	1.74138	1.5127	1.10429	1.21305	1.09584	1.30012	1.34852	1.29677	1.19003	1.31897	1.1963	1.09849	1.15394	1.18707	1.30243	1.30542	1.33487	1	1	19	23	22	0.892781	0.880734	0.862724	1.28981	1.15698	1.26822	1.08386	1.03058	1.03379	0.902335	0.796126	0.959873
P54753	1	1	6	6	7	1.15421	1.01908	1.15606	1.28738	1.34231	1.33733	1.23014	1.07856	1.18968	1.30841	1.24467	1.52701	1.2722	1.2312	1.23409	0.982477	0.939394	1.05402	1.21963	1.24242	1.27851	0.981308	0.964085	1.09244	1.24766	1.16049	1.13685	1	1	5	6	4	1.09963	1.04849	1.00922	1.00366	1.01281	0.927189	1.20932	1.0979	1.27189	0.760512	0.749314	0.852535
P45974	1	1	1	2	1	0.801308	0.881729	0.922043	0.578087	0.707178	0.608423	0.591169	0.555465	0.697133	0.735895	0.800163	0.771505	0.497138	0.557912	0.589606	0.680294	0.916803	0.781362	0.615699	0.632137	0.688172	1.14636	1.03263	0.989247	1.53066	1.07341	1.91308	1	1	6	6	5	1.02106	0.960964	1.17675	1.18736	1.18255	1.1981	0.90133	0.765786	0.951364	0.930155	0.887486	0.838671
Q99436	1	1	1	1		1.13889	1.03024		1.38333	1.28259		0.894444	0.816475		0.94	0.964546		0.905556	0.818561		2.07222	1.80083		1.24	1.24609		0.936667	0.88634		0.6	0.581856		1	1	1	1	1	1.28556	1.20467	1.12698	0.624204	0.685048	0.621164	1.1327	1.08484	1.01164	0.890658	0.843054	0.839153
P05783	1	1	8	8	7	0.298973	0.326915	0.284633	0.327121	0.360918	0.321726	0.319513	0.36993	0.328917	0.270445	0.301106	0.27782	0.298593	0.318312	0.29031	0.266261	0.312167	0.295609	0.329022	0.371159	0.336866	0.353747	0.387956	0.35617	0.340434	0.348218	0.293717	1	1	14	14	15	1.48315	1.48489	1.50434	0.62724	0.603537	0.617221	0.680287	0.7465	0.675109	0.521864	0.535004	0.526049
O75936	1	1	6	6	6	1.32074	1.16437	1.31924	0.777498	0.810671	0.737977	0.6356	0.666954	0.634328	0.930311	0.901033	0.89801	0.650714	0.675559	0.620232	0.605374	0.730637	0.633499	0.673384	0.753012	0.633499	0.974811	0.986231	0.978441	0.829555	0.918244	0.835821	1	1	6	6	7	0.96659	0.997672	0.933014	1.01959	1.15017	1.09928	0.900922	0.95227	0.845694	0.771889	0.769499	0.711722
Q9UI42	1	1	1	1	1	1.01791	0.993289	0.888753	1.98347	1.80403	1.83619	1.13912	1.22148	1.07579	0.96281	0.944966	0.872861	1.20248	1.31409	1.06479	1.31543	1.35302	1.27139	1.06336	1.19732	0.915648	2.52066	2.3302	2.12469	1.56887	1.26309	1.17482	1	1	1		1	1.29322		1.16958	1.2046		1.26208	0.945295		0.822199	1.74945		1.75231
P19021	1	1	1	1	1	0.646651	0.741421	0.721336	0.717475	0.764565	0.659833	0.581986	0.526736	0.542901	0.853734	0.980846	0.864085	0.841416	0.759777	0.712984	0.788299	0.836393	0.795748	0.702079	0.691141	0.713743	0.964588	1.06784	1.01519	0.602771	0.611333	0.567198	1	1	2	2	2	0.894015	0.716381	0.615112	1.51122	1.43032	1.34002	0.763092	0.938875	0.783943	1.21696	1.21638	1.19481
P60174	1	1	7	6	5	1.26733	1.25193	1.11134	1.08031	1.12265	1.03018	1.05281	1.17901	0.984391	1.15292	1.10829	1.04787	1.0286	1.02541	0.958377	0.970297	0.950276	0.827263	1.14851	1.16796	1.12071	1.15842	1.16464	1.1155	1.14301	1.07956	1.20916	1	1	7	7	7	1.26969	1.19241	1.21636	1.33645	1.43979	1.5343	0.909212	0.840314	0.895778	0.719626	0.634817	0.69657
Q99536	1		2	1	2	0.591723	0.540541	0.623055	0.633669	0.603448	0.682421	0.505593	0.352749	0.507781	0.440716	0.347158	0.448991	0.638143	0.28658	0.537176	0.45302	0.407735	0.466859	0.464206	0.392824	0.530259	0.431208	0.408201	0.529107	0.435123	0.320596	0.438617	1	1	3	3	3	1.13972	1.18531	1.15222	1.07968	1.04662	0.932084	0.983834	0.88345	0.981265	1.01963	1.14802	1.67916
P12109	1	1	24	22	21	0.94804	0.822496	0.900885	0.979945	0.97891	1.00619	0.755697	0.755712	0.747788	1.05561	1.00791	1.00177	0.79216	0.773286	0.746018	0.742024	0.723199	0.728319	0.823154	0.828647	0.809735	0.962625	0.926186	0.936283	1.05652	0.97188	0.971681	1	1	26	26	21	1.03429	0.96444	1.04482	1.53208	1.57004	1.46425	0.764381	0.75431	0.824973	0.879425	0.797414	0.804696
O14594	1	1	3	2	4	0.804243	0.815764	0.913721	0.976856	1.03744	1.01247	0.83703	0.868966	1.05613	1.2324	1.39113	1.27339	0.945034	0.955665	0.970894	0.712633	0.675862	0.798337	1.0675	1.09951	1.20998	1.08968	1.03842	1.03015	0.977821	0.969458	1.13306	1	1	2	2	2	0.895	0.915136	0.896296	1.21917	1.10061	1.12757	0.91	0.889764	0.863374	0.77	0.76378	0.760494
O75368	1	1	1	1	1	1.61664	1.42797	1.62305	1.71452	1.33566	1.69782	1.63948	1.34126	1.51869	1.42414	1.28252	1.31153	2.17781	1.95524	2.1433	2.30016	1.76643	2.18536	2	1.63357	1.93146	1.09135	0.945455	0.925234	1.35237	1.2979	1.24143	1	1	1	1	1	1.27563	1.15647	1.48387	1.27449	1.18154	1.15668	1.23462	0.934804	1.2765	0.871298	0.656971	0.858295
Q13421	1	1	5	6	4	1.17024	1.03202	1.04111	0.957125	0.988916	0.854897	1.66961	1.6367	1.71221	0.770492	0.784483	0.785973	1.314	1.37562	1.41354	1.07818	1.16872	1.05079	1.50189	1.53325	1.58525	1.23329	1.10099	1.03386	1.91425	1.69335	1.61548	1	1	5	8	5	0.932596	1.01249	1.02163	1.0161	0.991675	0.952626	1.2002	1.28824	1.21524	1.17203	1.15817	1.16375
Q9BUN1	1	1	1	1	1	1.22032	1.37617	1.21717	1.31003	1.27443	1.22367	1.31794	1.19411	1.23017	1.79947	1.89157	1.82185	1.62929	1.54618	1.36281	1.08971	1.00134	1.03251	1.44063	1.50736	1.35371	0.985488	1.08568	1.13004	1.39842	1.51004	1.63069	1	1	1	1	1	1.19451	1.11661	1.25087	1.27431	1.06711	1.26936	1.18953	1.0374	1.11098	1.3616	0.856986	0.931792
P48723	1	1		1	1		0.882189	0.797251		0.74397	0.735395		0.948052	0.857388		1.02597	0.995704		0.877551	0.741409		1.01391	0.935567		0.944341	0.869416		0.897032	0.75		0.943414	0.906357	1	1	2	1	1	0.717042	0.634026	0.797378	1.12326	1.46588	1.53516	1.07931		0.852205	0.853162	0.70821	0.777116
P37837	1	1	2	3	2	0.75356	0.720824	0.653933	1.32968	1.42792	1.48764	0.825849	0.850114	0.803371	0.799562	0.884439	0.798876	0.797371	0.881007	0.81236	1.55641	1.52059	1.50899	1.1621	1.17162	1.1427	1.77985	1.86728	1.97753	0.948521	1.11785	1.05056	1	1	6	5	6	1.61704	1.68506	1.64651	0.840862	0.865801	0.909281	0.914784	1.07359	0.759124	1.23101	1.27489	1.46298
Q9Y5K6	1	1	3	1	3	0.882667	0.976723	1.01682	0.84	0.970205	1.00297	0.727111	0.875233	0.854599	0.88	0.954376	0.928783	0.846222	0.945996	0.935707	0.968	0.909683	0.96637	0.835556	0.868715	0.993076	1.08178	0.967412	1.19189	0.825778	0.842644	1.00198	1	1		2			1.55647			1.05096			1.18182			0.969697
P36941	1	1	1	1	1	1.26729	1.25	1.10825	1.34973	1.30058	1.13938	1.22074	1.51879	1.47903	1.71277	1.72977	1.76184	1.53324	1.30491	1.41137	1.04521	1.12428	0.886333	1.5492	1.44942	1.42084	1.2633	1.25723	1.20162	1.35505	2.5159	2.12449	1		1	1	1	1.1232	0.722388	0.74595	0.838306	0.861194	0.826951	0.98845	0.782836	0.765832	0.596728	0.535821	0.504418
P20742	1		2	3	4	0.675453	0.780876	0.731579	0.7743	0.837981	0.728947	0.713344	0.891102	1.07105	0.835255	0.830013	0.788158	0.708402	0.87251	0.775	9.68369	5.93227	5.675		1.26959	0.934211	1.24217	0.787517	0.835526	0.841845	0.922975	0.926316
P06733	1	1	14	13	13	0.927595	0.886107	0.803612	0.938858	1.00808	0.884123	0.677393	0.638126	0.580888	0.784393	0.801292	0.749436	0.777957	0.740711	0.693002	0.633146	0.673667	0.601204	0.770716	0.767367	0.714823	0.900241	0.937803	0.955606	0.634755	0.676898	0.541761	1	1	16	15	13	1.1646	1.1864	1.2446	1.29827	1.2204	1.28297	0.949257	0.927315	0.925659	0.884901	0.845252	0.823741
Q9NZZ3	1	1	4	4	5	1.08199	0.938559	1.04119	1.16397	1.04555	1.10641	0.900693	0.835805	1.03547	1.37875	1.26271	1.29748	1.22864	1.23941	1.24256	1.22864	1.16419	1.1865	1.26674	1.07733	1.21625	1.26443	1.03919	1.19565	1.03233	0.990466	1.12014	1	1	4	4	4	1.10773	1.21731	1.26265	1.05801	0.994231	1.03502	0.883057	1.03846	0.934825	0.786372	0.873077	0.833658
P02656	1	1	1	1	1	0.457801	0.417647	0.482625	0.579284	0.514439	0.599099	0.578645	0.499465	0.597812	0.663043	0.48877	0.592664	0.585038	0.473262	0.536036	0.627238	0.547059	0.659588	0.61445	0.459358	0.648649	0.566496	0.482353	0.617117	0.721867	0.465241	0.701416
P14543	1	1	14	13	13	1.16551	1.13781	1.30072	1.08565	1.09776	1.0628	1.19676	1.2179	1.27899	1.31366	1.33333	1.4372	1.10185	1.15194	1.11957	0.935185	0.976443	0.991546	1.24769	1.26384	1.25604	1.16088	1.18139	1.16304	1.36806	1.41814	1.46618	1	1	13	12	10	1.07021	1.06621	1.10332	0.952562	0.961052	0.956398	0.982922	1.09056	1.01043	0.960152	0.874391	0.947867
Q96CG8	1	1	1	1		0.861259	0.954545		1.30096	1.42075		0.693703	0.812354		2.02241	2.31002		0.98826	1.00816		0.661686	0.793706		0.697972	0.818182		1.06083	1.15734		1.38741	1.38112		1	1	1	1	1	0.728618	0.7905	0.897059	1.30345	1.3469	1.39446	0.763158	0.802375	0.756055	0.765625	0.854962	0.842561
P05787	1	1	15	13	15	0.232658	0.201097	0.217689	0.255559	0.23248	0.244125	0.25921	0.216027	0.254569	0.195486	0.173979	0.186358	0.252904	0.219988	0.243799	0.26618	0.258988	0.254896	0.287421	0.255332	0.274804	0.337869	0.28184	0.355091	0.231995	0.207191	0.232702	1	1	15	15	14	1.20951	1.21222	1.20733	0.549719	0.541479	0.594506	0.543465	0.594212	0.557227	0.520325	0.52283	0.542184
Q5T0F9	1	1	2	2	2	0.938245	1.07235	1.06201	0.971831	1.01984	1.01015	1.02709	1.14119	1.02818	1.0455	1.16569	1.14656	1.04334	1.16803	1.19729	1.00867	1.20303	1.18828	1.2221	1.26254	1.20631	1.3597	1.32789	1.26719	1.2156	1.30688	1.16685
Q9NTK5	1	1	1	1	1	0.800651	0.835789	0.723526	0.487296	0.558596	0.462904	0.435831	0.473684	0.460368	0.611726	0.672281	0.621433	0.451466	0.561404	0.453393	1.16938	1.20211	1.09131	0.509446	0.587368	0.513633	0.680782	0.738246	0.670894	0.368078	0.388772	0.343691	1	1	1	2	1	1.35	1.19184	1.37514	1.24651	1.26681	1.19548	0.898837	0.775083	0.822599	0.881395	0.929438	0.855367
Q14703	1	1	4	6	8	1.15483	1.0031	1.04757	0.98603	0.903826	1.00324	1.32596	1.0879	1.00865	1.27008	1.12099	1.24973	1.2468	1.091	1.05405	0.934808	0.801448	0.841081	1.22934	1.0424	1.11784	1.17346	1.02792	1.13838	1.3213	1.26267	1.35027	1	1	9	8	10	1.02482	0.891371	1.02906	1.1241	1.18477	1.26803	0.918304	0.874112	0.914962	0.824199	0.692386	0.839612
Q96GW7	1	1	4	4	3	0.950935	0.858696	0.991908	1.06425	0.901087	0.957225	1.45093	1.45326	1.62197	1.97664	1.90978	2.04393	1.20093	1.04457	1.09942	0.92757	0.96413	0.945665	1.05023	0.95	0.957225	0.853972	0.754348	0.749133	1.20678	1.0337	1.19306	1	1	2	2	2	0.966635	0.976449	0.818108	0.8551	0.793478	0.737357	0.85796	0.888587	0.665579	0.824595	0.717391	0.715334
Q9NR34	1	1	3	3	3	0.664983	0.666946	0.754306	0.896465	0.858221	0.925657	0.741582	0.654362	0.718042	1.12795	1.13674	1.08522	0.76936	0.737416	0.859474	0.693603	0.67198	0.728015	0.926768	0.878356	1.00453	0.991582	0.952181	1.06618	0.851852	0.833054	0.925657	1		4	2	3	0.894157	1.0068	1.26291	1.58324	1.71687	1.37215	1.13561	0.947905	1.04202	0.885336	0.857305	0.861945
Q6E0U4	1	1	4	2	1	0.515068	0.59648	0.553191	0.506849	0.479791	0.592199	0.763014	0.672751	0.784397	0.626027	0.677314	0.801418	0.50411	0.550847	0.634043	0.515068	0.501956	0.519149	0.597945	0.533898	0.531915	0.857534	0.801825	0.97234	0.962329	0.70339	0.703546	1		2	3	4	0.400943	0.50715	0.638918	0.845283	0.795043	0.834547	0.429245	0.496663	0.691988	0.390566	0.421354	0.454735
P48745	1	1	5	5	5	1.15228	1.05245	0.996822	1.67506	1.40023	1.27648	1.31055	1.14937	1.13242	1.39089	1.35918	1.19915	1.31295	1.26226	1.15678	0.769784	0.784493	0.698093	1.34532	1.32725	1.20021	0.917266	0.874572	0.84428	1.11631	1.19384	1.08898	1	1	5	7	6	0.727032	0.717577	0.736704	0.936396	0.857509	0.829119	0.976148	1.02816	1.01046	0.759717	0.900171	1.01482
P31997	1	1	1	1	1	0.655316	0.759118	0.721925	0.872093	0.86514	0.923351	0.66113	0.718405	0.733512	0.819767	0.813401	0.88057	0.899502	0.718405	0.937611	0.777409	0.860051	0.851159	0.769103	0.904156	0.802139	1.16694	0.936387	1.35205	0.685216	0.906701	0.712121	1		1	1	1		1.10497	1.06067		0.98232	0.746575		0.99337	1.05969		2.15801	0.834638
P08195	1	1	7	10	8	1.40773	1.3072	1.51561	1.01215	0.977444	1.13233	1.27403	1.26423	1.44569	0.903867	0.864662	1.07366	1.06077	0.965628	1.30462	0.906077	0.831364	1.04994	1.2232	1.14286	1.29588	0.975691	1.01611	1.14607	1.28508	1.37164	1.51935	1	1	7	5	4	1.32678	1.22607	1.36815	0.892451	0.831976	0.81696	1.08687	1.1334	1.14064	0.78697	0.814664	0.847983
P02794	1	1	3	2	2	1.44138	1.24484	1.37622	1.12299	0.842402	0.905458	1.3977	1.07692	1.18811	1.01379	0.851782	0.758285	1.08161	0.848968	0.860624	0.934483	0.769231	0.69883	1.12989	0.838649	0.97271	1.1069	0.894934	0.980507	1.26437	1.01313	1.00585	1		1	1	1	0.741935	1.16332	1.30991	0.650968	0.943049	1.01982	0.582581	0.708543	0.555856	0.355484	0.498325	0.345946
P08758	1	1	10	10	12	0.789671	0.806452	0.903828	0.605634	0.580645	0.607843	0.955869	0.939171	1	0.820657	0.784332	0.798319	1.0507	1.0765	1.10551	0.938967	0.991705	0.962652	1.13427	1.15023	1.169	1.09765	0.964055	0.922502	0.996244	0.923502	0.867414	1	1	6	6	7	1.28856	1.23545	1.24775	2.15691	2.30026	2.18742	1.16223	1.14947	1.07574	1.01596	1.0463	0.964056
P98088	1	1	6	4	5	0.704409	0.811535	0.732759	0.881764	0.954686	0.9375	0.958918	0.850669	0.864224	0.817635	1.03502	0.934267	0.734469	0.725026	0.756466	1.60521	1.63646	1.94073	0.975952	1.04016	1.05711	1.43186	1.33265	1.70366	0.908818	0.911432	0.850216	1	1	4	7	5	1.05834	1.59109	1.41328	0.605287	0.718623	0.828543	0.845943	0.80668	0.847374	2.20146	1.78543	1.40932
Q96KN2	1	1	3	3	4	1.65031	1.45	1.65666	1.0239	1.0686	1.20627	1.13711	0.939535	1.06789	1.09686	1.01628	0.98564	1.20629	0.867442	1.03916	1.58742	1.76395	1.73499	1.09937	0.915116	1.09269	1.19119	1.23721	1.36945	1.58491	1.36977	1.90078	1	1	6	5	6	0.769144	0.893688	0.734581	0.998874	0.941307	1.01872	0.845721	0.872647	0.798458	1.17342	1.11628	1.10463
Q14767	1	1	14	14	14	0.847845	0.966829	0.967012	0.877748	0.981463	0.990575	0.811785	0.891707	0.840716	1.16447	1.16195	1.19887	0.815303	0.964878	0.934025	0.632366	0.675122	0.677663	0.895339	0.954146	0.97361	0.826737	1.02049	0.836004	0.923483	1.13854	1.00754	1	1	16	15	17	0.858836	0.858908	0.869519	0.984914	0.9207	0.940107	0.790948	0.851699	0.877005	0.770474	0.780639	0.791444
Q5JS37	1	1	1	2	2	1.26721	1.09932	1.14497	0.67459	0.865959	0.811634	0.719672	0.90839	0.854109	0.794262	0.917068	0.878116	0.986885	1.05497	1.09049	0.681148	0.92189	0.731302	0.805738	0.99325	0.950139	0.57623	0.849566	0.77193	0.690984	1.03182	1	1	1	1		2	1.47052		1.14644	0.980349		0.801404	1.41048		1.21063	1.02729		0.898696
P01703	1	1	1	1	1	0.979642	1.11853	0.992519	0.964984	1.00615	0.924356	0.892508	0.987709	0.939318	0.677524	0.736611	0.704904	0.993485	1.0597	1.06816	0.758958	0.892888	0.842893	0.722313	0.657594	0.620116	0.559446	0.604917	0.574397	0.595277	0.71554	0.645885	1	1	1		1	0.631663		0.598381	0.672235		0.676113	0.511535		0.582996	1.17343		1.19595
Q02083	1	1	4	5	5	1.13456	1.2412	1.07136	0.994903	1.06403	0.869323	1.20183	1.20384	1.08712	1.02039	1.09285	0.865616	0.959225	0.989328	0.820204	1.03364	1.00427	0.87025	1.02956	1.01067	0.868397	0.667686	0.779082	0.682113	1.15189	1.28709	1.13438	1	1	2	3	3	1.32861	1.10631	1.17995	0.946176	0.83528	0.878019	1.68272	1.21145	1.27657	1.22238	0.935748	0.954106
O00499	1	1	3	4	3	1.13577	0.97766	1.07126	0.936246	0.87766	0.812644	1.1523	1.0266	1.10345	1.30933	1.19468	1.30345	1.25502	0.976596	1.18046	1.01063	0.867021	0.925287	1.23495	1.01383	1.08966	1.18536	1.21915	1.1954	1.58678	1.48617	1.81379	1	1	4	4	3	0.930584	0.972251	0.923937	0.916499	0.944502	1.0123	0.961771	0.992806	1.01678	0.868209	0.773895	1.00447
P14778	1	1	1	1	1	0.755906	0.813075	0.878049	0.940945	0.969356	1.05938	1.37106	1.27681	1.37858	0.938976	1.03473	1.04878	0.804134	0.864147	0.90562	0.614173	0.662921	0.66702	0.962598	1.15117	1.19724	1.02067	1.10521	1.09544	1.43307	1.3381	1.37328	1	1	2	2	2	1.02251	0.92883	0.918536	2.09242	2.29312	2.12633	0.911137	0.87696	0.885478	0.712085	0.658625	0.723731
Q5H8C1	1	1	3	5	3	0.946063	1.06952	0.937709	0.94822	1.05794	0.985539	1.14995	1.16338	1.27586	0.97411	1.2584	1.12681	1.01942	1.09965	1.02002	0.850054	0.969873	0.902113	0.983819	1.23291	1.16018	1.10032	1.15759	1.0356	1.81446	1.57822	1.67964	1	1	4	6	4	1.37384	1.68203	1.3722	1.36806	1.23404	1.29682	0.872685	0.884161	0.906949	0.900463	1.09456	1.08363
Q15102	1	1	2	1	3	1.07143	1.21224	1.0634	1.09368	1.25911	1.00445	1.84426	1.42057	1.61513	0.852459	0.994792	0.94327	0.845433	1.15234	0.85762	1.05386	1.37109	0.985539	1.06206	1.64583	1.00222	0.822014	1.29688	0.929922	2.06557	1.67057	1.72191	1	1	1	1	2	1.42183	1.18508	0.940534	1.49705	1.58287	1.16019	0.998525	0.809392	0.876214	0.883481	0.697514	0.59466
Q9BSQ5	1	1	1	1	1	0.765297	0.847682	0.888359	0.806393	0.887417	1.04866	0.76895	0.812677	0.730916	1.12603	1.12299	1.13073	0.945205	1.00946	1.07347	0.905936	0.926206	0.921756	1.08858	1.12204	0.992366	0.849315	0.840114	0.81584	0.878539	0.892148	0.94084
Q96LA6	1	1	1	1		1.18268	1.06323		1.44655	1.18968		1.20568	1.12645		1.32747	1.19484		1.27334	1.2929		1.82273	1.57806		1.22327	1.39613		1.46414	1.46065		1.58457	1.59871
P55001	1	1	1	1	1	0.978218	1.1044	0.966486	1.10891	1.1	1.19459	1.11584	1.20769	1.23027	0.89604	1.03187	1.06486	0.893069	1.12308	1.02054	0.90198	0.986813	0.899459	0.953465	1.12527	1.13297	0.953465	0.959341	0.832432	1.09901	1.35275	1.46919
P05160	1	1	1	1	1	0.807947	0.715179	0.824349	0.948912	0.895536	0.988848	0.879849	0.708929	1.00465	0.949858	0.915179	0.914498	0.924314	0.91875	0.847584	1.07569	1.15089	0.800186	1.02176	0.924107	1.00372	0.761589	0.720536	0.76487	1.08893	0.980357	1.14591	1	1	1	2	2	1.05118	1.09802	1.14178	1.28907	1.01167	1.13425	1.32365	1.19253	1.3463	0.865837	0.754959	0.91468
P02750	1		10	11	11	1.66879	1.84706	1.93881	1.14331	1.15462	1.09091	3.20701	3.42857	3.85839	0.931529	0.961345	0.942308	1.3328	1.39496	1.38636	1.01115	1.0605	1.06818	1.11146	1.16807	1.18357	0.850318	0.85042	0.877622	3.6672	3.94118	4.13462	1		9	9	9	0.747778	0.729911	0.667738	0.692222	0.590402	0.660236	1.07111	1.11272	1.03001	0.674444	0.690848	0.663451
P01715	1	1	1	1	1	1.48485	1.2988	1.48576	1.03608	0.990991	1.08246	2.55556	2.73423	3.01649	0.914863	0.924925	0.821589	1.72294	1.85886	1.68066	1.09812	1.01051	0.976012	1.30159	1.29279	1.23688	0.929293	1.01051	0.922039	2.38817	2.89489	2.77061	1	1	1	1	1	0.909528	1.05227	1.01297	0.771896	0.814596	0.828343	0.826756	0.904339	0.812375	0.814244	0.812623	0.815369
P24043	1	1	1	1	1	0.774228	0.687179	0.794243	1.0394	0.991795	0.987207	1.10117	1.04821	1.23561	1.87859	1.86359	1.91365	1.00532	0.931282	0.91258	0.677316	0.648205	0.66951	1.51544	1.42051	1.51066	0.657082	0.68	0.673774	1	0.985641	0.963753	1	1	1		1	0.824468		0.885944	0.706687		0.773494	0.664894		0.747791	0.583587		0.756627
P20700	1	1	4	4	4	0.40056	0.466063	0.431085	1.03571	1.06863	1.07625	0.371148	0.446456	0.3739	0.471989	0.534691	0.528592	0.514706	0.573906	0.547654	0.507703	0.591252	0.550587	0.67437	0.715686	0.672287	1.18908	1.25339	1.27639	0.837535	0.891403	0.875367	1		4	4	5	0.702341	0.897497	0.909091	0.845039	0.896305	0.849282	0.723523	0.800954	0.838517	3.90635	3.95828	4.05024
O75487	1	1	4	3	4	1.4828	1.44156	1.28166	1.1465	1.11429	1.04734	1.10318	1.26753	0.934911	1.39236	1.33896	1.27456	1.46752	1.34286	1.24497	1.2242	1.33247	1.58343	1.21019	1.17273	1.16805	1.28025	1.36364	1.13254	1.43185	1.61299	1.16805	1	1	3	2	4	0.992222	0.849452	0.955056	1.69333	1.29811	1.6427	1.08889	1.02094	1.04719	0.881111	0.823529	0.964045
Q5SZK8	1	1	17	17	17	0.932892	0.836937	0.808511	0.853497	0.802703	0.840426	0.949905	0.881081	0.850177	1.06522	1.00811	1.00887	0.869565	0.787387	0.797872	0.76465	0.665766	0.670213	0.912098	0.878378	0.871454	1.00662	1.02703	1.01507	1.09735	1.12072	1.00177	1	1	17	18	19	1.02328	0.946746	0.949432	1.35931	1.27515	1.46233	0.901822	0.925049	0.905057	0.893725	0.857002	0.863777
P11684	1	1	4	3	3	1.44932	1.24691	1.328	0.967905	0.847222	0.8672	3.54054	3.04784	3.328	2.29392	1.97222	2.144	1.70439	1.49846	1.576	1.00338	1.1142	1.0176	1.93919	1.76389	1.9344	0.788851	0.753086	0.6816	2.20608	2.18673	2.1248	1		2	2	2	2.49721	2.79019	2.60592	0.546369	0.519954	0.527335	1.11173	1.22577	1.21526	0.636872	0.645382	0.640091
P04264	1	1	21	23	22	0.289366	0.336957	0.316187	0.596988	0.623024	0.611609	0.286627	0.341897	0.301085	0.335463	0.361166	0.350165	0.270653	0.319664	0.296366	0.315838	0.346838	0.339311	0.328617	0.374012	0.336479	0.68188	0.689723	0.69278	0.458238	0.546937	0.475696	1	1	22	20	26	0.683521	0.696429	0.6915	0.680712	0.700188	0.721108	0.781835	0.804511	0.792741	2.05712	1.94361	2.21108
P55000	1	1	1	1	1	0.684039	0.623058	0.725507	0.552932	0.560916	0.565034	1.61238	1.61733	1.6647	1.10586	1.15617	1.15287	0.57329	0.591169	0.635135	0.289088	0.33933	0.342061	1.22231	1.28209	1.30743	0.413681	0.382666	0.391892	0.688111	0.624693	0.661318	1	1	1	1	1	0.297625	0.320988	0.38311	0.598787	0.551111	0.591658	0.268823	0.289383	0.328012	0.589186	0.547654	0.607106
P11234	1	1	2	3	3	0.728801	0.786898	0.848818	0.6356	0.691397	0.782095	0.744843	0.682715	0.771115	0.750191	0.820837	0.838682	0.600458	0.694554	0.73902	0.708174	0.697711	0.811655	0.763178	0.741121	0.797297	0.798319	0.835043	0.876689	0.909855	0.942384	0.97973	1	1	2	2	3	0.840381	0.84344	0.836383	1.25793	1.27122	1.34338	0.667019	0.755237	0.825619	0.625793	0.683572	0.699677
Q08345	1	1	11	12	9	0.808456	0.859019	0.939703	0.776531	0.788967	0.819109	0.805004	0.821366	0.847866	0.913719	0.92732	0.971243	0.849871	0.882662	0.915584	0.655738	0.639229	0.700371	0.783434	0.814361	0.830241	0.943054	0.887916	0.953618	1.09146	1.13485	1.29777	1	1	11	11	11	1.11222	1.10249	1.07803	1.17034	1.12239	1.19097	1.02204	0.967164	1.04415	0.802605	0.836816	0.783368
Q9GZM7	1	1	3	3	3	0.957265	1.11497	1.05318	1.04701	1.17126	1.17688	1.10256	1.13892	1.14451	1.25748	1.50778	1.42197	1.12821	1.27186	1.27514	0.810897	0.841916	0.827746	1.15491	1.44431	1.38035	0.948718	1.06228	0.950289	1.27778	1.42275	1.33064	1	1	4	5	5	1.00199	1.05	0.970845	1.15789	1.24687	1.09427	0.832175	0.965625	0.825073	0.811321	0.860417	0.728863
P01614	1	1	2	2	2	1.17386	1.30057	1.36622	0.935279	1.01709	0.881081	1.6066	1.7265	1.81757	1.1967	1.44017	1.34324	1.27157	1.47009	1.41081	0.912437	1.04843	0.914865	1.39975	1.63533	1.57838	1.23985	1.41026	1.24595	1.95431	2.19658	1.95541	1		1	1	1	0.77451	0.670927	0.867786	0.729575	0.694089	0.816369	1.09804	0.960863	1.18678	0.89134	0.909744	1.03148
O00391	1	1	12	11	11	1.01826	0.882408	0.909971	1.0284	0.934149	1.00678	0.945233	0.896519	0.896418	1.07606	0.967074	1.05227	1.0568	0.956726	0.953533	0.838742	0.771402	0.805421	1.13286	1.03575	1.0697	0.964503	0.926623	0.987415	1.08012	1.03575	0.999032	1	1	12	12	12	0.752151	0.808028	0.8621	0.914802	0.942408	0.980822	0.700516	0.820244	0.811872	0.656627	0.683246	0.72968
P16109	1		1		1	1.52724		1.37	1.98878		1.19	1.60897		1.20375	2.59135		1.6275	1.84936		1.285	1.08173		0.9375	1.85096		1.3225	0.974359		1.03625	1.55128		1.52625	1	1		1			0.694491			0.740401			0.892321			0.71202
Q13011	1	1	1	2		1.02895	0.922997		1.05791	1.09886		0.943207	0.914672		0.937639	0.752341		1.09465	1.07388		1.14811	1.14776		1.07906	1.08012		1.54454	1.47763		1.30067	0.936524		1	1	2		1	1.04181		0.941575	0.577759		0.595258	0.985786		1.04234	1.45318		1.37849
P13284	1	1	2	2	2	1.31022	1.21373	1.12325	1.28832	1.02658	0.95491	1.32847	1.32337	1.08417	1.26764	1.03101	0.93487	1.13139	1.07309	0.95491	0.789538	0.849391	0.805611	1.3601	1.16168	1.16433	0.930657	0.790698	0.740481	1.75912	1.60354	1.25752	1	1	2	2	2	1.67334	1.91913	2.06682	0.810327	0.862295	0.835787	1.12856	1.42623	1.48358	0.85353	0.817486	0.85504
Q99983	1	1	2	2	2	1.14358	1.19652	1.02686	0.967413	0.961105	0.850953	1.18737	1.15455	0.987868	0.845214	0.863869	0.742634	1.16701	1.16684	0.938475	0.816701	0.779939	0.67851	0.980652	1.00614	0.784229	0.830957	0.832139	0.753033	1.24338	1.27431	0.903813	1		3	2	3	0.74323	0.740336	0.733998	0.911735	0.752101	0.716542	0.947844	0.994958	1.00998	1.01705	1.04118	0.924356
O95206	1		2	1	1	0.986505	1.01066	0.87208	1.4251	1.26659	1.24249	1.68016	1.27607	1.30701	1.31309	1.48934	1.39043	1.44265	1.71209	1.41268	1.2996	0.721564	0.830923	1.61808	1.60545	1.47052	1.15789	0.682464	0.692992	1.5722	1.08531	0.903226	1	1	2	2	1	0.698561	0.88949	0.632479	0.977138	0.741113	0.985237	1.06859	0.896445	1.12121	0.800169	0.593509	0.684538
O75874	1	1	7	8	8	0.988783	0.872656	0.862122	0.724763	0.599219	0.593338	1.13374	0.939063	0.957397	0.830889	0.742188	0.711851	0.811907	0.710938	0.701007	0.743745	0.652344	0.639814	0.97239	0.914844	0.871418	0.725626	0.667969	0.705655	0.697153	0.7125	0.704105	1	1	12	9	12	2.0234	1.9001	2.01889	0.794507	0.77472	0.765408	1.15158	1.00102	1.13121	0.645982	0.648318	0.633201
P49327	1	1	3	3	1	0.848677	0.813075	0.943237	1.00635	0.957099	1.08696	1.02222	1.16037	1.35749	0.843386	0.99285	1.06159	0.931217	0.938713	1.16667	1.06772	0.951992	1.00242	1.10159	1.24515	1.33092	1.62328	1.09397	1.58092	1.13757	1.06129	1.5471	1	1	2	1	1	1.00337	0.818874	0.896694	0.655724	0.487062	0.57438	0.734007	0.614916	0.629752	0.584175	0.480974	0.545455
P07711	1	1	5	4	4	1.08535	0.949425	1.09311	1.29682	1.10575	1.08585	1.34522	1.2092	1.35913	1.49936	1.40115	1.48609	1.30573	1.1931	1.29021	1.21911	1.03678	1.13906	1.47389	1.33678	1.3942	1.24968	1.02644	1.01451	1.26497	1.23563	1.23096	1	1	3	3	4	1.20483	1.17912	1.18022	1.27826	1.26643	1.27357	1.17295	1.22592	1.31054	0.551691	0.528353	0.565619
O60879	1	1	1	1	1	1.32804	1.55114	1.46076	1.18598	1.15436	1.15512	1.09533	0.980114	1.07756	1.02523	1.01989	1.02585	0.795327	0.762311	0.646353	0.780374	0.774621	0.740536	0.756075	0.894886	0.768236	0.700935	0.645833	0.641736	0.678505	0.686553	0.716528	1		1			1.02703			0.954262			0.900208			1.15385
P04080	1	1	3	2	2	0.789474	0.857547	0.922473	1.93602	1.67736	1.60942	0.830753	0.616038	0.835132	0.889577	0.828302	0.878312	0.776058	0.723585	0.761531	1.49432	1.28491	1.32875	0.897833	0.85283	0.857704	0.873065	0.748113	0.801766	0.830753	0.84434	0.819431	1	1	2	2	2	1.20182	1.17426	1.12555	0.927346	0.824752	0.639157	0.613522	1.09901	1.0439	1.15641	0.978218	0.978929
O60635	1		1	1	1	1.3051	1.11683	1.22577	1.09165	1.21231	0.976872	1.23086	1.13442	1.17841	1.06032	1.34925	1.00661	1.57193	1.4309	1.48568	1.15661	1.18216	1.02643	1.89559	1.57161	1.73568	0.545244	1.23618	0.557269	0.743619	1.32915	0.820485	1		1	1	1	1.881	1.84051	2.05978	0.778706	1.00582	0.742655	1.33925	1.27707	1.28673	1.84969	1.67986	1.75177
Q86SR1	1	1	1		1	0.985232		1.09988	0.911392		0.936545	1.10654		1.50411	1.33333		1.396	1.11498		1.11398	0.677215		0.784959	1.25422		1.45123	0.932489		0.887192	1.23312		1.57814	1		2	2	2	0.850101	0.736842	0.797439	0.993964	0.968421	1.2759	0.797787	0.817544	0.977881	0.656942	0.618421	0.760186
Q04826	1	1		1	1		1.39286	1.24758		1.48545	1.46618		2.47619	1.97585		0.850529	0.820048		2.26852	2.14372		0.719577	0.556763		1.26455	1.16425		0.78836	0.764493		0.981481	0.939614
Q9H201	1	1	1	1	1	0.651792	0.593363	0.559166	0.570656	0.521935	0.462293	0.615957		0.472716	0.791075	0.596175	0.612508	0.588235	0.555681	0.522379	0.517918	0.443757	0.410178	0.636917	0.554556	0.578173	0.720757	0.771091	0.845494	0.668695	0.587739	0.668302	1	1	1			0.380226			0.712674			0.338421			0.632382
Q9P121	1		2	2	3	1.20924	1.38166	1.39455	1.30842	2.03254	1.56815	1.33832	1.23077	1.37016	3.19022	1.94083	1.92683	1.33288	1.5355	1.40029	1.23913	1.03698	1.11765	1.34511	1.36391	1.43902	0.838315	1.59615	1.43042	1.45245	1.67308	1.85366	1	1	1	1	1	0.845389	0.924089	0.89925	0.920434	1.01518	1.23687	1.14647	0.951417	1.07503	0.5	0.45749	0.55627
P19022	1	1	10	10	10	1.25635	1.19001	1.07556	1.21363	1.24726	1.11556	1.14434	1.22533	1.06889	1.04388	1.12424	0.977778	1.18014	1.17661	1.06	1.11316	1.20706	1.20667	1.10508	1.20097	1.03889	1.00808	1.15834	1.04556	1.48268	1.64921	1.52111	1	1	5	6	7	1.40472	1.36128	1.32464	0.9	1.04371	0.815812	1.6717	1.50937	1.4979	0.692453	0.638715	0.625736
O43529	1	1	1	1	2	0.811111	0.711898	0.822917	0.872222	0.882006	0.952083	1.1037	0.726647	1.01354	0.875	1.10718	1.05729	0.9	0.825959	0.904167	0.775	1.03441	1.00625	0.891667	0.892822	0.980208	0.817593	1.47591	1.27083	1.21296	1.17699	1.40833	1	1	3	2	1	0.862344	0.995343	0.948037	1.16382	1.18626	0.997691	0.962457	1.05355	0.995381	0.838453	0.818393	0.799076
Q16832	1	1	2	2	2	0.992416	0.954352	1.1069	1.08559	1.11677	1.17816	1.10618	0.9862	1.23793	1.03575	1.05414	1.12759	1.1506	1.15605	1.18046	1.03575	1.01592	1.04828	1.13109	1.11359	1.24253	1.02925	1.1051	1.12989	1.26869	1.11146	1.24253	1	1	1	2	1	1.03288	1.20498	1.14493	1.93878	1.62322	2.05314	1.27551	1.3673	1.46981	0.756236	0.936019	0.865942
Q8N8Z6	1	1	1		1	0.94509		1.0555	0.98944		0.874615	1.22598		1.01131	0.960929		0.978417	1.15417		1.05139	1.18585		1.36588	1.07075		1.05653	0.971489		0.788284	1.05597		1.09661	1	1	1		1	1.2362		1.09447	1.25665		1.18191	1.39059		1.37387	0.94274		0.957789
P08294	1	1	10	9	10	1.15616	1.08614	0.988476	1.21233	1.03365	1.09219	1.2589	1.31494	1.28041	1.54932	1.46972	1.63124	1.26849	1.26918	1.19078	1.03836	1.00135	0.955186	1.47671	1.56258	1.39693	1.75068	1.75774	1.69654	2.32192	2.30417	1.9872	1	1	7	7	8	1.45481	1.40301	1.46958	1	0.926484	0.914449	1.15258	1.03366	1.00856	0.626822	0.647476	0.648289
O94919	1	1	13	13	13	1.83806	2.09707	2.12456	1.202	1.32601	1.24911	2.37396	2.77473	2.67082	1.12187	1.20879	1.16014	2.34224	2.88095	2.65125	1.11018	1.11722	1.13167	1.84307	2.16484	1.98043	1.25543	1.28205	1.28826	2.60601	2.46337	2.53559	1	1	7	7	8	1.54921	1.53415	1.36424	0.798942	0.800204	0.71807	2.07196	2.05708	2.07474	0.77037	0.675841	0.629139
Q12864	1		2	3	1	1.08746	1.03428	1.204	1.65015	1.3532	2.15	1.83236	1.64382	2.382	1.26093	2.12221	1.728	1.66035	1.48733	2.49	1.01895	1.0611	1.034	1.98105	1.75112	3.068	1.06122	1.20864	0.76	2.02478	2.24143	4.186	1		1	1	2	1.32859	1.33904	1.24471	2.36999	0.718037	1.58588	0.914618	1.09132	1.04353	1.06339	0.718037	0.829412
Q96AP7	1	1	1	1	1	2.21115	2.25043	2.54595	1.47466	1.58549	1.46486	1.99324	2.10708	2.33874	1.5777	1.73057	1.78919	2.36993	2.46805	2.71351	1.50676	1.53022	1.61982	1.73311	1.65285	1.77477	1.37331	1.43005	1.5027	1.65372	1.51813	1.26667	1			1	1		1.45267	1.42736		1.90413	1.82203		3.50121	3.78692		0.64199	0.681598
Q8TAB3	1	1	4	5	5	1.02767	0.883225	0.926316	0.974237	0.906395	0.894737	0.931298	0.81835	0.8689	0.860687	0.855422	0.911005	1.12214	0.905468	0.948325	0.686069	0.754402	0.609569	1.14313	1.02317	1.02201	0.745229	0.872104	0.912919	1.05057	1.24838	1.47464	1	1	6	5	4	0.89777	0.945065	0.841367	1.08086	1.07821	1.02805	0.879182	0.812849	0.801052	0.652416	0.610801	0.553024
Q6UWR7	1	1	1	1	1	1.92215	1.68553	1.95072	1.02953	1.12237	1.00725	1.44295	1.51711	1.5971	1.32886	1.13553	1.25217	1.5906	1.49605	1.73333	1.01745	1.11974	1.33043	1.39195	1.30789	1.33768	0.975839	1.11842	1.36522	1.72215	1.65658	1.91884	1	1	2	2	2	1.28346	1.26613	1.09248	0.977503	1.10253	0.898374	1.25984	1.39862	1.00305	0.849269	0.715438	0.664634
Q8N436	1	1	2	3	3	1.34144	1.21437	1.15031	1.14815	1.15295	1.08768	1.31597	1.43105	1.17119	1.13657	1.22711	1.11587	1.25926	1.20742	1.14301	0.792824	0.816918	0.800626	1.08565	1.1518	1.10856	1.17824	1.06141	0.920668	1.31481	1.32329	0.940501	1	1	3	2	2	1.34747	1.2538	1.3424	1.12839	1.06291	1.03585	1.16726	0.933839	1.09147	0.848057	0.91974	1.09394
Q86UD1	1	1	2	3	2	0.98419	1.14391	1.02621	0.858696	0.891807	0.864919	0.878458	0.95063	0.923387	1.20652	1.5063	1.18952	1.03854	1.125	1.03831	0.80336	0.816176	0.825605	0.997036	1.16597	1.02722	1.21047	1.07038	1.23488	0.90415	0.836134	0.950605	1	1	3	3	3	0.756606	0.807445	0.745333	2.31433	2.00257	2.21733	0.906815	0.550706	0.656	0.920723	0.980745	0.892
A6NDG6	1	1	1	1	1	0.703549	0.803079	0.814318	0.585943	0.605348	0.665175	0.902575	1.05105	0.903057	0.555324	0.672609	0.611484	0.575505	0.722042	0.761372	0.686152	0.762561	0.692767	0.490605	0.60778	0.601044	0.51009	0.690438	0.656227	0.948504	1.18963	0.751678	1	1	1	1		1.10988	1.52967		0.725664	0.784765		0.625369	0.791851		0.603982	0.666076
Q6UXG3	1	1	3	3	3	0.922093	0.960256	1.0717	1.18721	1.23974	1.25992	1.03605	1.07179	1.17414	1.84535	2.53974	2.00896	1.09186	1.20256	1.23688	1.05814	1.19615	1.21895	1.16744	1.25385	1.26761	1.08953	1.32692	1.32138	1.23023	1.30897	1.24328	1	1	2	2	2	1.07521	1.06345	1.10897	0.98547	0.909237	1.06203	1.09573	0.974297	0.943001	0.821368	0.68996	0.618609
Q9BQ51	1	1	2	2	1	0.923383	0.940546	1.06507	1.00597	0.95614	0.971292	0.843781	0.826511	0.656459	1.00398	0.951267	0.981818	1.00597	0.971735	0.997129	0.939303	0.887914	0.973206	0.957214	0.935673	0.816268	1.17214	1.18519	1.17895	1.09851	1.09064	0.929187	1	1	1	2	1	0.823232	0.944501	0.964985	1.66263	1.39354	1.47683	0.706061	0.853683	0.703399	0.633333	0.707366	0.667353
P55058	1	1	1	1	1	1.1174		0.998861	1.34706		1.89408	1.00515		1.03986	0.92276		1	1.04737		0.980638	0.929969		0.998861	0.948507		1.07859	1.2173		1.51367	0.764161		0.884966	1	1	4	4	3	1.05562	0.987448	0.963595	1.19637	1.16423	1.32423	1.18842	0.983264	0.889647	1.22815	1.08368	1.0273
P13647	1	1	10	9	10	0.298399	0.345275	0.341439	0.923823	0.874351	0.931611	0.332363	0.347352	0.345491	0.350315	0.373313	0.377913	0.309558	0.353063	0.347518	0.416303	0.442887	0.445795	0.350315	0.399273	0.369807	0.549733	0.61838	0.528875	0.354682	0.437695	0.377913	1		14	14	12	0.687307	0.755651	0.72549	0.629515	0.645856	0.657379	0.72549	0.767492	0.69969	3.73375	3.87191	3.51393
Q9BY43	1	1	1	1	3	1.04665	0.897196	1.01213	1.00957	1.02921	1.02756	0.998804	1.0035	0.888644	1.2823	1.26636	1.07607	1.11244	1.14836	1.09482	1.36962	1.24883	1.23815	1.30144	1.26519	1.09702	1.63517	1.59112	1.44542	1.20574	1.23248	1.14553	1	1	2	1	2	0.945076	1.06201	0.983268	0.75	0.834646	0.798228	1.41383	0.992126	1.36614	0.705492	0.677165	0.73622
A6ND91	1	1	3	2	4	0.954858	1.0696	0.920783	0.609028	0.621145	0.730662	0.773527	1.13833	1.07269	0.678653	0.70837	0.804287	0.565417	0.645815	0.733458	0.631982	0.703084	0.717614	0.568477	0.581498	0.740913	0.947972	0.862555	1.04473	0.921194	1.48018	1.55359	1	1	5	4	4	1.03617	1.2979	0.996568	0.85881	0.792056	0.828375	0.910152	1.00117	0.913043	0.845974	0.803738	0.784897
Q15116	1	1	2	2	2	2.18975	2.03626	1.86713	3.35294	3.1584	3.01573	1.59203	1.50191	1.3514	1.96395	1.87977	1.79021	1.67932	1.70802	1.43357	2.16698	2.1374	1.82168	1.92789	1.87786	1.6993	2.26186	2.21756	2.13112	1.63567	1.56489	1.37238	1	1	2			1.04739			1.37678			1.33294			1.02962
P11597	1	1	4	2	4	1.15416	1.35018	1.29176	0.908722	1.01083	1.10235	1.37221	1.50662	1.60118	0.769777	1.02046	0.918824	1.19675	1.28761	1.51294	0.783976	1.14922	0.935294	1.0355	1.18051	1.23176	0.802231	1.15764	0.869412	1.11765	1.36943	1.30353	1		4	3	4	0.576482	0.789474	0.922093	1.51243	1.19234	1.29767	0.635755	0.652632	1.11744	1.28681	0.885167	1.46163
P48147	1	1	1	1	1	1.11087	1.24356		0.91258	1.00937		1.09275	1.42974		1.14499	1.12295		1.20043	1.33724		0.944563	1.00585		1.10981	1.2096		0.780384	0.978923		1.36354	1.37354		1	1	3		4	1.10264		1.03667	0.951124		1.01388	0.808407		0.696729	0.666667		0.732408
P01111	1	1	1	1	1	1.07143	0.950474	1.11034	0.790966	0.817703	0.852874	0.828782	0.888303	1.20575	0.977941	1.08641	1.12874	0.97479	1.07165	1.05977	0.868697	0.915701	0.847126	1.23845	1.14226	1.3	1.1229	1.10748	1.06207	1.63025	1.55848	1.92989	1	1	1	1	1	1.36468	1.39532	1.21562	1.43578	1.73684	1.47525	1.00803	0.957895	0.994499	1.03784	1.00585	1.0099
Q8IZA0	1	1	2	2	2	1.53635	1.73446	1.49695	1.24829	1.09181	1.43445	1.42524	1.42797	1.3872	1.23868	1.21045	1.78506	1.47737	1.54237	1.58079	1.10288	1.32345	1.16768	1.39643	1.34887	1.79421	1.53772	1.74011	1.87195	1.75309	1.70339	1.72713	1	1	1	1	1	1.51755	1.56499	1.45856	0.617625	0.625094	0.647148	1.26512	1.24192	1.15361	0.382375	0.40571	0.438023
Q15043	1	1	1	1	1	0.880978	1.01417	1.01708	1.08395	1.20307	1.12073	1.01594	1.13105	1.11845	0.863974	0.989374	0.960137	1.04463	1.2562	1.17312	0.950053	1.01181	0.941913	0.998937	1.1889	1.08087	1.58661	1.80638	1.74032	1.20404	1.20543	1.2369	1	1	1	1		1.08969	1.20843		0.941704	1.03747		1.14574	1.2541		0.816143	0.836066
Q9H0X4	1	1	1	1	1	1.19752	1.08032	1.02447	1.16646	1.15271	1.01001	1.22733	1.07579	1.11568	1.56273	1.4638	1.38042	1.10932	0.986425	0.870968	0.648447	0.752262	0.634038	1.40745	1.11765	1.31479	1.39255	1.28507	1.33148	1.70932	1.39932	1.44271	1	1	1	2	1	0.942885	1.07008	0.934236	1.19458	1.12238	1.32882	1.07841	0.922594	0.813346	0.605034	0.997908	0.77853
P02461	1	1	2	1	1	1.53014	1.48848	1.72611	1.1592	1.15361	1.17516	2.55178	2.47926	2.76115	2.82844	2.63594	2.78185	1.68161	1.62673	1.74363	0.735703	0.726575	0.740446	2.0541	2.0937	2.08758	0.927357	0.983103	0.805732	0.989181	1.17358	1.1035	1		2		2	0.346069		0.30071	0.338164		0.305051	0.313131		0.280189	0.342995		0.36543
Q5JZY3	1	1	3	2	2	1.16525	1.16209	1.00914	1.31638	1.26786	1.12402	1.5565	1.44368	1.39426	1.63983	1.69505	1.60444	1.63559	1.56868	1.49347	1.11441	1.11264	1.06397	1.54944	1.44368	1.51828	1.57486	1.39973	1.33551	1.57345	1.64286	1.51175	1	1	1	2	2	1.38039	1.03429	1.36969	1.22522	0.965714	1.00277	1.04634	1.09619	0.914972	0.747845	0.83619	0.617375
P22607	1	1		1	1		0.754042	0.672996		1.18707	1.01899		0.975751	0.868143		1.08314	0.946203		0.943418	0.785865		0.878753	0.82173		1.05081	0.99789		1.99654	1.92405		1.67667	1.5116	1		2	1	2	0.691073	0.88089	0.796667	1.73019	1.72382	1.77778	0.756269	0.888743	0.804444	0.744233	1.03403	0.822222
A6NH11	1	1	1	1	1	0.837383	0.72711	0.839879	0.858879	0.787253	0.929507	0.917757	1.04039	1.3283	0.876636	0.894075	1.05035	1.04673	0.833034	0.906344	0.36729	0.448833	0.501511	0.871963	0.821364	0.870091	1.01776	1.06553	1.13092	1.5514	1.35907	1.5146
P04908	1		1	1	1	0.500944	0.432036	0.4437	0.511013	0.529675	0.595174	0.395217	0.435227	0.457775	0.380113	0.396299	0.475871	0.4764	0.481812	0.514075	0.470736	0.513082	0.589142	0.465072	0.4582	0.533512	1.88672	1.87045	1.72319	0.619887	0.39566	0.55496	1		1	1	1	0.925777	0.939636	1.01658	0.60682	0.661731	0.618653	0.632899	0.731207	0.710881	3.21163	3.37472	3.3513
Q15126	1	1	1	1	1	0.610409	0.673621	0.575314	0.724164	0.663934	0.702929	0.598513	0.611028	0.576011	0.827509	0.829359	0.793584	0.812639	0.668405	0.661088	0.652788	0.64456	0.539749	0.716729	0.668405	0.672245	0.718959	0.783159	0.716876	0.772491	0.909091	0.736402	1	1	1		2	1.03385		0.908894	1.11315		1.22777	0.686654		0.996746	0.983559		1.03254
Q9NY72	1		3	3	3	1.15915	1.13951	1.31625	1.39474	1.42222	1.53587	1.61278	1.54568	1.78917	1.33083	1.37654	1.39971	1.41479	1.3679	1.49195	1.04386	0.944444	1.04392	1.30201	1.2963	1.47291	1.00627	1.00494	1.07321	1.26566	1.6358	2.51977	1	1	2	2	2	0.902067	0.940797	0.832996	1.13058	1.12702	1.10223	1.04679	1.05813	0.870445	1.02829	0.956943	0.921053
O15230	1	1	17	17	13	0.853072	0.878479	0.752348	0.744435	0.755102	0.69257	1.20303	1.23377	1.14859	0.967943	0.941558	0.943638	0.820125	0.853432	0.795901	0.64203	0.751391	0.582408	0.995548	0.990724	0.964133	0.710597	0.809833	0.645602	0.967943	1.06122	1.01366	1	1	18	17	19	0.91051	0.905252	0.894945	1.0385	1.08857	0.986125	0.933403	0.959835	0.960357	0.827263	0.763131	0.811695
P49763	1	1	1	1	1	1.00453	0.875407	1.01501	0.832428	0.738599	0.883677	0.906703	0.815147	0.971857	1.30978	1.07899	1.25422	1.29076	1.2044	1.38931	0.570652	0.514658	0.633208	0.895833	0.79886	0.950281	0.503623	0.447883	0.5	0.742754	0.668567	0.782364	1		1	1	1	0.538012	0.463835	0.426471	0.962573	0.959816	0.957014	0.590643	0.453502	0.460407	0.643275	0.731343	0.713801
P35237	1	1	2	1	2	1.00317	1.1678	1.14458	1.00634	1.06576	0.964951	1.12791	1.2483	1.18401	0.900634	1.0068	0.840088	0.901691	1.02608	1.08105	1.11945	1.34127	1.33297	1.18076	1.29252	1.35049	1.27273	1.16553	1.18182	1.05814	1.02268	0.874042	1		1	2	2	1.37322	1.56301	1.21893	1.12294	1.07746	1.34438	1.19868	1.43353	1.22367	0.799122	0.845087	0.857988
P10912	1	1	2	1	1	1.3588	1.15842	1.23704	1.18375	1.19597	1.21667	0.777563	0.610806	0.696296	0.857834	0.723443	0.649074	0.841393	0.709707	0.686111	1.07737	1.04304	0.971296	0.868472	0.84707	0.937037	0.866538	1.03755	1.02222	0.839458	0.832418	0.842593	1	1	2	2	2	0.590564	0.590829	0.528381	1.00758	1.08818	0.824708	0.960404	1.02028	1.07513	0.981466	0.995591	0.934057
P61106	1	1	3	3	4	0.800167	0.938701	0.895141	0.721066	0.807868	0.785166	0.772689	0.816102	0.73913	0.85179	0.920403	0.860188	0.770192	0.894785	0.846547	0.68776	0.761208	0.666667	0.869276	0.925892	0.8815	0.805995	0.864593	0.787724	1.0458	1.21866	1.06309	1	1	4	3	3	0.884298	0.906344	0.878279	1.37913	1.37462	1.42497	0.75	0.755287	0.719832	0.84814	0.697885	0.716684
Q7L5Y1	1	1	1	1	1	0.898046	0.992172	1.05551	0.875106	0.922701	0.809924	0.905692	1.1135	0.817494	0.796941	0.94227	0.764508	0.853866	1.02348	0.846089	0.715378	0.816047	0.66947	0.984707	1.11448	0.962153	0.64401	0.770059	0.706476	0.82158	1.09002	0.778806	1	1		2			1.2698			0.858783			1.16418			0.847302
Q9UBG3	1		13	11	12	0.553244	0.59789	0.65019	1.90086	1.8007	2.27503	0.697674	0.640094	0.768061	0.861689	0.833529	0.880862	0.674419	0.686987	0.745247	2.38923	2.27667	2.23701	0.816401	0.80891	0.86692	2.61322	2.45604	2.8289	0.779682	0.867526	0.847909	1		10	11	10	1.04386	1.14896	1.02286	0.395712	0.545455	0.597416	0.592593	0.710843	0.754473	1.90156	1.72399	1.52783
O43598	1	1	2	3	3	0.95632	1.12269	1.02473	0.851301	1.02389	1.00323	0.893123	1.28013	1.35269	0.893123	0.966341	0.887097	0.887546	1.11075	1.10968	0.709108	1.05103	1.00753	0.993494	1.15201	1.17312	1.06134	1.12269	1.13226	1.04833	1.02823	1.06237	1	1	2	2	2	1.19479	1.05714	1.14037	1.05937	0.993333	1.09939	1.26562	1.02476	1.16701	0.785417	0.799048	0.772541
P18510	1	1	3	3	3	0.885496	1.03038	1.01229	1.90076	1.76063	1.75061	0.652672	0.582017	0.689189	0.802799	0.756987	0.77027	0.807888	0.846902	0.791155	1.66158	1.75334	1.80835	0.835878	0.803159	0.846437	2.98092	2.5565	2.54423	1.19466	1.05954	1.07371	1	1	2	3	3	1.16599	1.20248	1.21509	0.839069	0.81405	0.849134	0.940283	1.01963	1.03058	1.88664	1.85124	1.68196
P22223	1	1	4	3	6	1.12888	1.32313	1.19627	1.02877	0.978458	1.10807	1.59379	1.58844	1.65839	0.866513	1.01474	0.993789	1.12658	1.07029	1.22733	1.17146	0.937642	1.15031	1.13003	1.04875	1.12795	0.903337	0.826531	1.00373	1.55696	1.54989	1.95528	1	1	4	5	4	0.829268	0.851197	0.830882	0.921527	0.931322	0.92437	0.945917	0.986472	0.991597	0.847296	0.798127	0.795168
Q15274	1	1	3	4	4	1.2555	1.07129	1.13329	0.634434	0.535321	0.48373	0.716981	0.525599	0.5801	0.675314	0.511342	0.494994	0.711478	0.495787	0.478723	0.669025	0.732988	0.521277	0.676887	0.550227	0.498748	0.625786	0.474401	0.440551	0.89544	0.583279	0.626408	1	1	4	4	5	0.781643	0.821053	0.846602	0.753623	0.796172	0.785437	0.764251	0.772249	0.815534	0.877295	0.92823	0.928155
P07384	1		2	1	1	0.555739	0.653571	0.599372	0.953757	1.18125	1.10055	0.737407	0.878571	0.759623	0.605285	0.770536	0.69835	0.663088	0.857143	0.643362	0.782824	1.20982	1.05342	0.767135	0.882143	0.787117	1.3237	0.805357	0.686567	0.868704	0.690179	0.527101	1	1	3	3	3	0.983184	1.09364	0.982456	1.02242	1.11405	1.12982	0.912556	0.95078	0.99883	1.42713	1.70348	1.71813
Q14432	1	1	1	1	1		2.02681	2.27521		1.51735	1.44444		1.41798	2.02906		1.46057	1.88547		2.04574	2.30769		1.25079	1.13162		2.21136	2.19487		0.897476	1.27692		1.94322	1.55043
P14618	1	1	11	12	11	0.764368	0.701104	0.649303	0.820197	0.788644	0.744681	0.768473	0.669558	0.60088	0.721675	0.736593	0.677916	0.805419	0.765773	0.730007	0.668309	0.671924	0.655172	0.877668	0.809148	0.762289	0.918719	0.942429	0.841526	0.865353	0.800473	0.673514	1	1	11	11	10	1.03831	0.937882	0.99898	0.925403	1.00407	0.960204	0.972782	0.855397	0.931633	1.26714	1.28921	1.28469
P01700	1		1	1	1	0.938657	1.05457	1.10307	0.983796	0.958122	0.949693	1.83681	2.16624	1.97791	0.719907	0.667513	0.736196	1.48611	1.66751	1.63558	0.310185	0.279188	0.294479	1.01736	1.08249	1.18528	0.6875	0.799492	0.641718	2.59491	3.01523	2.74479	1		1	1	1	0.748684	0.774359	0.739744	1.14605	1.06795	1.22179	0.671053	0.629487	0.780769	1.40789	1.37179	1.55641
P02788	1	1	18	20	17	0.462697	0.418557	0.394022	0.623546	0.641237	0.618207	0.544832	0.542955	0.516984	0.436003	0.444674	0.425272	0.548255	0.527835	0.534647	0.679671	0.651546	0.658288	1.12799	1.15876	1.19837	0.845311	0.88866	0.872962	0.576318	0.599313	0.574728	1		25	23	22	3.35033	3.38037	3.49658	0.689579	0.658214	0.648064	1.2184	1.20176	1.20273	0.909091	0.859978	0.849658
Q8TCZ2	1	1	2	2	2	1.12995	1.13893	0.980826	1.72108	1.61939	1.53982	1.51981	1.51664	1.40265	2.11886	1.75832	1.82743	1.82567	1.74385	1.61504	1.81933	1.32562	1.68142	2.05071	1.96382	1.86873	1.45008	1.15195	1.65929	1.21236	1.25326	1.17404	1	1	1	1	1	1.60455	1.56816	1.25809	0.838145	0.705255	0.903762	1.90726	1.45316	1.40945	0.482065	0.332064	0.59755
Q15848	1	1	1	1	1	0.941437	1.08818	1.09127	0.849157	0.834302	0.874008	1.22804	1.40698	1.47222	0.778172	0.846899	0.944444	1.23957	1.39922	1.35615	0.750665	0.791667	0.750992	1.04437	1.10659	1.01885	0.483585	0.518411	0.566468	0.557232	0.696705	0.844246	1	1		1	1		0.687787	0.718269		0.961433	0.959615		1.19467	1.09808		0.788797	0.748077
Q9H8L6	1	1	3	3	3	0.852151	0.956401	1.00279	1.28495	1.34323	1.31163	0.781362	0.7282	0.695814	0.774194	0.792208	0.8	0.928315	0.909091	0.938605	0.491935	0.541744	0.607442	1.0009	1.08163	1.10605	0.863799	0.91744	0.893023	0.982975	1.00649	0.947907	1	1	3	2	2	0.876392	0.750268	0.790518	1.59911	1.62379	1.73539	0.895323	0.792069	0.679162	1.21826	1.26474	1.31643
P35579	1	1	13	16	12	0.539017	0.622531	0.543897	0.655347	0.703731	0.623126	0.663295	0.692026	0.653819	0.591763	0.656181	0.557459	0.618497	0.639356	0.586724	0.664017	0.678127	0.702355	0.711705	0.75128	0.713776	1.13006	0.945867	1.19129	0.652457	0.625457	0.564597	1		22	25	25	1.01357	1.00314	1.01343	0.780793	0.759958	0.719008	0.868476	0.843816	0.780992	2.99896	2.92034	2.72107
Q10588	1	1	2	2	2	1.48706	1.51057	1.72268	1.37595	1.35447	1.3491	1.7032	1.86667	1.8956	1.21309	1.32683	1.20228	1.5586	1.63902	1.63295	1.30898	1.59837	1.58238	1.6484	1.50244	1.5677	1.36986	1.57561	1.36378	2.55403	2.88618	2.99837
Q8WVQ1	1	1	5	6	5	0.901846	0.842717	0.764242	0.887269	0.819482	0.775635	0.821186	0.815013	0.737073	0.954325	0.895442	0.856266	1.05053	0.898123	0.913234	0.827017	0.815013	0.709904	1.06414	0.929401	0.998247	1.23518	1.13941	1.21648	0.975705	0.782842	0.792287	1	1	4	6	6	1.32716	1.43884	1.36087	2.24074	2.37453	2.29283	1.29259	1.20807	1.16403	1	1.029	1.00243
Q8N357	1	1	1	1	1	0.798035	0.858645	0.940462	0.735808	0.839953	0.765492	1.18122	1.21846	1.34386	1.04258	0.946262	1.09478	0.7631	0.88785	0.879708	1.45852	1.63084	1.86756	1.04585	1.06308	0.82017	0.779476	0.869159	0.860267	2.11245	2.36682	2.57837	1	1	1	1	1	1.20981	1.30468	1.42128	0.565144	0.466383	0.705365	0.670897	0.649362	0.682498	1.10406	0.765957	0.773967
P08559	1	1	1	1	1	0.429801	0.364949	0.409429	0.482517	0.408763	0.435236	0.599785	0.52961	0.478412	0.431415	0.428984	0.42531	0.491662	0.356283	0.440199	0.389995	0.415985	0.447643	0.558903	0.504574	0.518114	0.427111	0.377468	0.352854	0.569123	0.428021	0.455583	1	1	2	2	2	1.14273	1.10663	1.2543	0.865149	0.898746	0.890057	0.938704	0.964158	0.935946	0.828371	0.850358	0.711281
P21281	1	1	2	2	4	0.804309	0.948259	0.86691	0.705566	0.81592	0.801276	0.958707	1.13831	0.951686	0.771095	0.795025	0.793072	0.702873	0.843781	0.756609	0.67684	0.756219	0.720146	0.963196	0.966169	0.852325	1.10054	1.23582	1.15223	1.29354	1.45174	1.22242	1	1	1	4	3	1.02775	0.700099	0.93908	1.08428	0.988083	1.22529	1.12436	0.762661	0.966667	0.750257	1.31579	1.21379
P23526	1	1	6	5	6	1.13531	1.28163	1.33547	0.8443	0.842105	0.832724	0.837813	0.877193	0.841865	1.00093	1.04801	1.04845	0.879518	0.803324	0.798903	0.928638	0.891043	0.862888	0.876738	0.836565	0.829982	0.97405	0.916898	0.879342	0.788693	0.736842	0.711152	1	1	7	6	7	0.992632	1.01458	1.00324	0.906316	0.883333	0.88013	0.954737	1.01458	0.898488	0.736842	0.695833	0.782937
P46952	1	1	2	2	2	1.07117	1.11479	1.25301	1.75995	1.54911	1.48072	0.74427	0.736095	0.83494	1.55971	1.48521	1.46265	1.15078	1.10533	1.1241	1.20265	1.21775	1.2012	1.10736	1.14675	1.22651	1.51025	1.56095	1.50361	0.95778	0.919527	0.961446	1			1	1		0.834267	0.919654		1.02016	0.880099		0.975364	0.741656		0.940649	4.77256
P06703	1	1	3	3	3	0.280316	0.296778	0.32965	0.630006	0.627473	0.682627	0.283136	0.293386	0.366483	0.569092	0.549463	0.621854	0.532995	0.529112	0.585635	0.623237	0.610514	0.664211	0.556684	0.587903	0.604665	0.673999	0.66987	0.666053	0.490694	0.488412	0.618171	1	1	3	3	3	1.14787	1.14362	1.04959	1.53191	1.51809	1.4938	0.73617	0.861702	0.794421	0.928723	0.942553	0.908058
Q6PK18	1	1	3	3	4	1.43609	1.465	1.66849	1.16541	1.11	1.18082	1.39348	1.37375	1.73836	1.10652	1.06625	1.12192	1.36341	1.35125	1.47671	0.993734	0.93125	1.05205	1.40476	1.42125	1.46164	0.911028	0.93375	0.956164	1.75689	1.85	2.04247	1	1	4	3	3	1.34682	1.36018	1.411	0.884393	0.6	0.601118	1.28709	1.40724	1.43523	1.0183	1.05701	1.10624
P08185	1	1	3	6	6	2.02194	1.76662	1.74627	1.32288	1.26588	1.24925	1.95611	1.81832	1.85821	1.17241	1.21861	1.17463	1.63793	1.54505	1.53134	2.00157	1.63663	1.62239	1.42006	1.42393	1.43284	1.30408	1.25997	1.24627	1.83856	1.83456	2.06716	1	1	4	4	4	0.902894	1.0444	1.04	0.59197	0.628658	0.637	1.27544	1.56004	1.651	0.64239	0.738648	0.701
P17181	1	1	2	1	2	1.00929	1.13478	0.968881	0.831941	0.896324	0.732548	0.853296	0.71065	0.648444	0.896007	0.918002	0.764508	1.09378	1.19227	1.08579	0.783658	0.753063	0.730866	0.907149	0.905749	0.832632	0.850511	0.817154	0.756098	1.05942	1.09708	0.891505	1	1	1	2	1	0.895303	0.885859	0.822362	1.28082	1.33333	1.35528	1.08121	1.02222	1.23511	0.694716	0.792929	0.76698
O00264	1	1	2	1	2	1.04338	0.882353	0.975225	0.936009	0.908275	1.03266	0.958785	0.983051	1.16329	1.21692	1.14158	1.23986	1.1128	0.82652	1.07095	0.859002	0.658026	0.834459	1.0846	0.981057	1.10023	1.10195	1.1336	1.24437	1.53254	1.45563	1.59797	1	1	1	1	1	1.283	1.08406	1.17971	0.95	0.707246	0.825121	1.175	1.01546	1.02512	0.766	0.662802	0.731401
O95461	1	1	1	1	1	0.894009	1.05419	1.00822	1.0553	1.03079	0.883803	1.24424	1.1367	1.40023	1.4424	1.54187	1.56808	1.01498	1.05172	1.05399	0.81682	0.807882	0.805164	1.2765	1.36453	1.3439	1.26613	1.49507	1.30869	1.50922	1.83251	1.3662
P13693	1	1	1	1	1	2.04689	1.94737	2.28836	1.68061	1.60955	1.59524	0.970849	0.941248	1.04497	1.17871	1.0869	1.14286	1.08238	1.00857	1.09921	1.30165	1.32436	1.42593	1.02662	1.0049	1.02381	1.45627	1.49572	1.65079	0.929024	0.821297	0.957672	1	1	1	1	2	1.22676	1.12649	1.12688	1.07483	1.01297	0.773496	0.998866	0.996757	0.869361	1.09524	0.967568	0.651316
Q6ZQN7	1	1	1	1		1.08568	1.22235		1.03521	1.04875		1.19484	1.12128		1.05986	1.10939		1.11972	1.53627		1.29812	0.96195		1.29695	1.48514		1.19366	1.33413		1.45305	1.07134		1	1	1	1	1	0.870418	0.771041	0.797753	0.664962	0.825339	0.680578	1.41006	1.50045	1.21669	0.722933	0.866968	0.67817
O00161	1	1	4	3	2	1.0916	1.15292	0.975815	1.03053	1.11991	0.987382	1.23228	1.19802	1.12093	1.05453	1.07811	1.03049	1.19193	1.21122	1.04101	0.956379	0.90209	0.958991	1.12105	1.18922	1.1409	0.920393	0.931793	1.09148	1.30534	1.21562	1.16824	1		3	2	3	0.839614	0.894301	0.833	1.24638	1.42371	1.16	0.784541	0.84375	0.775	0.875362	0.765625	0.653
P58499	1		1	2	2	0.768715	0.836431	0.706915	0.808939	1.00743	0.791438	0.82905	1.0347	0.622393	0.859218	0.996283	0.873765	1.29274	1.30731	1.35346	0.822346	1.68649	0.812294	1.35531	1.33705	1.36334	2.49162	1.83271	2.31065	0.943017	1.35316	1.1449	1	1	2	1	1	0.993878	0.925813	0.883669	1.69388	1.73069	2.19911	0.84898	0.723577	0.814318	0.915306	1.1189	1.18456
P50502	1	1	3	3	3	0.655844	0.731768	0.775689	0.581464	0.543881	0.60401	0.469303	0.606304	0.545113	0.591499	0.549444	0.609649	0.53778	0.577256	0.610902	0.536009	0.540791	0.511905	0.636364	0.620519	0.699875	0.433294	0.458591	0.427945	0.461629	0.551298	0.47995	1	1	3	5	5	0.850602	0.930995	0.862587	1.17831	1.06787	1.2067	0.86988	1.03733	0.901848	1.02771	0.91629	0.93418
P27482	1	1	8	6	8	0.7311	0.617476	0.678363	2.12919	2.35243	2.28558	0.873684	0.737864	0.760234	0.90622	0.893204	0.840156	0.798086	0.638835	0.661793	1.07847	1.18641	1.17057	0.845933	0.812621	0.811891	0.934928	1.02136	1.0731	0.591388	0.530097	0.617934	1	1	6	5	7	1.03514	1.11771	0.985459	0.908413	0.889013	0.865772	0.71459	0.82287	0.847875	2.51331	2.65695	2.64877
P14625	1	1	4	6	5	0.68871	0.740864	0.814377	0.83629	0.862126	0.931756	0.71371	0.706811	0.805278	0.691129	0.786545	0.925387	0.706452	0.824751	0.898089	0.670161	0.775748	0.933576	0.739516	0.799003	0.874431	0.754839	0.795681	0.852593	1.26452	1.01329	1.06369	1	1	6	5	5	1.20877	1.15249	1.2543	1.33795	1.20663	1.16838	1.0519	1.01547	1.00344	0.7797	0.80663	0.871707
P98161	1		3	1	2	0.969178	0.818354	0.908987	1.06621	1.04636	1.13197	0.978311	0.885525	1.22071	1.19064	1.04636	1.124	1.08333	0.842006	1.02958	1.45205	0.790918	1.38111	1.14384	1.05014	1.20819	1.09703	0.781457	1.07509	1.43493	1.19962	1.29807	1	1	1			1.07895			1.32895			1.29904			1.10167
P27216	1	1	2	2	2	1.41104	1.19341	1.28125	0.671334	0.784042	0.700658	0.854201	0.861232	0.814967	0.762768	0.840416	0.746711	0.788303	0.90026	0.787829	0.75453	0.850824	0.817434	0.715815	0.853426	0.777138	0.565074	0.640937	0.565789	0.714992	0.748482	0.731908	1	1	2	4	3	1.2929	1.41882	1.24894	1.05355	1.16118	0.947872	0.96612	1.10588	1.00106	0.965027	0.910588	0.721277
P78423	1	1	4	4	4	0.951749	1.05653	0.895171	1.22919	1.38065	1.30978	1.13752	1.1897	1.14134	1.2883	1.45101	1.24853	1.22799	1.32663	1.16843	0.956574	1.00126	0.951708	1.28589	1.40704	1.34158	1.50302	1.40578	1.41107	1.4813	1.34422	1.31095	1	1	2	2	2	1.10981	1.03578	1.18006	0.877588	0.784436	0.78301	1.16292	1.04383	1.36657	0.713771	0.742397	0.676824
Q9UBG0	1	1	2	3	3	0.963261	1.02393	1.1369	1.24799	1.24937	1.26858	1.06315	1.25945	1.33116	1.05855	1.1461	1.21121	1.11825	1.05919	1.23598	0.978186	0.935768	0.964798	1.13662	1.26826	1.30639	1.38462	1.61209	1.4837	1.52813	2.0403	2.09909	1		1	1		1.27087	1.36264		1.12266	1.11996		1.26576	1.10897		0.758092	0.705128
P78504	1	1	3	3	2	1.00663	0.873211	1.02262	1.11602	1.04806	1.24208	1.11934	1.01534	1.22511	1.04972	1.00818	1.19344	1.21989	1.04397	1.22624	0.801105	0.776074	0.923077	1.29171	1.16667	1.41968	1.21105	1.19427	1.06787	1.23646	1.09918	0.992081	1	1		2	1		0.635427	0.693684		1.20185	1.18737		0.776519	0.865263		0.723996	0.731579
P62820	1	1	3	3	2	1.0962	0.970917	0.934136	0.790821	0.612975	0.654391	0.891439	0.757644	0.703966	0.901147	0.803132	0.762748	0.877317	0.730798	0.68272	0.676964	0.599553	0.584986	0.934687	0.821775	0.723088	0.688438	0.484713	0.458924	0.969109	0.676361	0.577195	1	1	4	2	4	0.985641	1.02167	0.998901	1.10359	1.18635	1.23077	0.893333	0.951246	0.951648	0.828718	0.993499	0.953846
Q9UQN3	1	1	2	2	2	0.785178	0.931232	0.868142	0.893996	0.980898	1.0616	0.757974	0.717287	0.762271	1.01782	1.11652	1.13474	0.926829	0.961796	1.03272	0.929644	0.936963	0.939365	1.05159	0.986628	1.02695	1.06191	1.07736	0.974013	0.95591	0.843362	0.826756	1	1	1			1.0962			0.940865			0.882613			0.729921
Q99447	1	1	2	2	2	0.757491	0.648026	0.749803	0.572097	0.628289	0.548387	1.12734	0.905428	0.856806	1.14045	1.01234	0.874902	0.518727	0.539474	0.439024	0.507491	0.5625	0.383163	0.937266	0.730263	0.711251	1.06929	0.84375	0.783635	1.73408	1.35362	1.52006	1	1	4	4	3	1.23516	1.10069	1.15865	0.982083	0.923611	1.00962	0.967525	0.856481	0.956731	0.68869	0.678241	0.759615
Q99816	1	1	5	5	3	0.804656	0.933848	0.812625	0.904858	1.01103	0.911824	0.856275	0.90849	0.8998	1.14879	1.34179	1.18437	1.0496	1.2172	1.09419	0.941296	1.05402	1.04208	1.06478	1.18964	1.13026	1.23887	1.27674	0.895792	1.11437	1.09372	1.0491	1	1	5	4	5	1.42311	1.51446	1.34153	0.969245	1.10434	0.91439	1.00373	1.14463	1.07559	0.849953	0.969008	0.806011
P01701	1	1		1	1		0.918317	1.03601		0.685644	0.828331		2.74629	2.66146		1.15099	1.06002		1.82302	1.80192		1.03713	0.87395		1.34653	0.990396		0.675743	0.785114		0.993812	0.967587
P62826	1	1	1	1	1	0.846766	0.714044	0.776104	1.06866	0.782572	1.15863	0.797015	0.705584	0.793173	1.06169	0.822335	1.10442	0.868657	0.749577	0.87751	1.55821	1.28003	1.61145	1.01095	0.788494	1.03112	0.981095	0.823181	1.02108	0.758209	0.794416	0.667671	1	1	1	1	1	1.109	1.12603	1.07524	1.104	1.16219	0.930476	1.156	0.961777	0.931429	0.844	1.07335	0.85619
P19971	1	1	2	1	1	0.643297	0.759081	0.732673	1.08475	0.853966	0.922914	0.802773	0.704967	0.693069	0.916795	0.888807	0.775813	0.728043	0.644181	0.604668	0.53698	0.532987	0.477369	0.793529	0.75834	0.724894	0.436055	0.397331	0.361386	0.761941	0.873981	0.781471	1	1	2	3	3	0.748967	0.847936	0.793136	0.964876	1.00906	0.91897	0.677686	0.769386	0.654909	2.125	1.54783	1.45281
O43505	1	1	5	4	4	0.953714	0.875339	0.803676	0.948332	0.719061	0.711779	0.938644	0.770551	0.73183	1.1324	0.977416	0.928154	1.05705	0.96748	0.84127	0.893434	0.65402	0.54553	1.0409	0.857272	0.758563	1.41981	1.12827	1.08438	1.37998	1.08401	0.949875	1	1	5	4	5	1.17064	1.10266	0.996571	1.78162	1.60628	1.83429	1.06444	1.11836	1.06171	1.10621	1.05193	1.024
Q6ZWJ8	1	1	1	1	3	0.87488	0.765584	0.902738	0.906641	0.780509	0.919736	0.778633	0.753292	0.786591	0.884504	0.858648	1.04438	0.87103	0.768218	0.935788	0.913378	0.870061	0.870633	0.850818	0.665496	0.762984	1.66987	1.5338	1.36355	0.87488	0.784021	0.855524	1		3	2	3	1.34624	1.07356	1.12045	0.671362	0.714712	0.630567	0.85446	0.763419	0.839069	0.744131	0.875746	0.808704
P61160	1	1	3	3	3	0.95198	0.816064	0.83252	1.05139	0.987952	0.962602	0.67818	0.64257	0.726016	0.741365	0.723695	0.747967	0.858467	0.710843	0.735772	0.94861	0.871486	0.852033	0.913227	0.84257	0.85122	0.792755	0.800803	0.771545	0.715249	0.636948	0.65122	1	1	5	4	3	1.03875	1.08174	0.984227	1.0549	1.07219	1.03785	1.0549	1.07856	0.991588	1.01507	1.02123	1.03365
P32926	1	1	2	2	3	0.560606	0.665612	0.621562	2.00909	2.13608	2.20242	0.764646	0.661392	0.693069	0.819192	0.863924	0.726073	0.590909	0.649789	0.650165	1.70505	1.62342	1.92079	0.609091	0.707806	0.789879	1.33333	1.33861	1.51155	0.708081	0.900844	0.886689	1			2	2		0.974099	0.916976		0.556306	0.705081		0.77027	0.858736		2.28604	2.56258
P04040	1		11	11	12	0.691892	0.633149	0.752037	0.76973	0.740331	0.833527	0.665946	0.643094	0.752037	0.794595	0.772376	0.80908	0.771892	0.732597	0.802095	3.44649	3.93923	3.6787	0.862703	0.775691	0.922002	1.1027	1.17901	1.27357	0.703784	0.634254	0.817229	1	1	8	11	9	0.971631	0.978178	0.98381	0.700355	0.762808	0.859048	0.897163	0.868121	0.84	1.77571	1.77989	1.90381
O43175	1	1	1	2	2	0.59879	0.700425	0.694687	0.499328	0.613314	0.560861	0.624328	0.639518	0.62273	0.692876	0.759915	0.688635	0.534274	0.565864	0.531271	0.673387	0.815864	0.694687	0.673387	0.617564	0.585743	0.588038	0.650142	0.6577	0.836694	0.720255	0.688635	1	1	5	5	4	0.864425	0.908681	0.819773	1.18655	1.23563	1.09269	0.738612	0.790304	0.780639	0.732104	0.713641	0.675592
P48594	1	1	3	3	2	1.0072	0.85034	0.962963	1.18848	1.55102	1.29391	1.14406	1.12245	1.24253	1.13445	1.03855	1.01314	1.16206	1.0068	1.03345	1.11044	1.14286	1.08841	1.22089	1.11565	1.08841	1.55702	1.19501	1.56033	1.48139	1.31633	1.66428	1	1	4	3	4	1.30122	0.867987	1.23757	0.648948	0.631463	0.702762	0.888151	0.679868	0.942541	2.57364	3.44444	2.4453
P07476	1	1	17	15	16	0.609244	0.56893	0.674393	1.81513	1.72428	1.7649	0.651261	0.559671	0.733996	0.866597	0.837449	0.92053	0.733193	0.679012	0.818985	1.02101	1.08128	1.13135	0.798319	0.756173	0.926049	2.36239	2.45062	2.31898	0.704832	0.770576	0.870861	1	1	24	25	24	0.994595	0.978425	0.977895	0.734054	0.797195	0.76	0.833514	0.845739	0.811579	2.09946	1.94498	1.92632
Q9UBR2	1	1	5	4	5	1.91641	1.62025	1.71681	1.02322	1.03235	0.929204	2.56966	2.16596	2.43068	1.19814	1.18003	1.10324	1.96285	1.67651	1.72861	1.26006	1.25457	1.15487	1.69814	1.49508	1.63717	0.933437	0.95218	1.03835	1.91641	1.69058	2.01032	1	1	5	5	4	1.01538	1.00911	1.16726	0.87574	0.817768	0.829152	2.25444	2.07745	2.4098	0.771598	0.718679	0.681004
Q96FL8	1	1	3	1	2	1.00573	0.8876	1.05206	0.866285	0.74041	0.769155	0.852913	0.884924	0.817289	1.0191	0.908118	1.05894	0.965616	0.898305	0.962672	0.716332	0.804639	0.845776	1.11939	0.988403	1.17583	0.858644	0.858162	0.964637	1.14804	0.950937	1.17583	1	1	3	2	3	1.04786	1.10588	0.889722	0.88218	1.00084	0.794449	0.541237	0.634454	0.63841	0.642857	0.807563	0.691673
P01769	1	1	1	1	1	1.01419	1.17654	1.01885	1.14738	1.11847	1.09978	1.19651	1.39141	1.49446	1.12445	1.18467	1.30155	1.20087	1.46574	1.28381	1.12991	1.13589	1.25277	1.28712	1.36353	1.27938	0.777293	0.800232	0.585366	1.0393	0.977933	0.77051	1	1	1	1	1	0.893027	0.991357	1.0438	0.55626	0.668107	0.442149	0.988906	1.07865	1.09669	1.2401	1.39412	1.61818
P42892	1	1	1	1	1	1.013	0.869478	1.01518	1.04009	0.940763	1	1.11593	1.03715	1.12364	1.06501	1.08434	1.02711	0.950163	0.846386	0.93167	0.809317	0.798193	0.808026	1.08776	1.09739	1.20824	1.27086	1.25703	1.23861	1.48212	1.10843	1.49458
P42702	1	1		1	1		0.90359	0.79925		1.14564	1.0985		0.888205	0.80394		1.07487	1.07692		1.00513	0.889306		0.741538	0.662289		1.13333	1.04221		1.35897	1.1379		1.00513	0.869606	1		1	1	1	0.928177	1.11912	0.949471	0.894107	0.736792	1.87192	1.03407	1.00865	0.877791	0.825967	1.01537	1.61692
Q05707	1	1	4	5	5	0.986284	0.931436	1.10232	1.09726	0.98577	1.09413	1.17332	1.53816	1.25784	1.14963	1.06727	1.31787	1.40025	1.28331	1.48295	0.84414	0.730918	1.01228	1.43516	1.30789	1.49795	1.3616	1.27296	1.79809	2.0212	2.81889	2.07913	1	1	3	3	2	1.47938	1.42121	1.25659	1.04433	1.01982	0.992195	1.28969	1.26462	1.58244	0.936082	0.874133	0.940488
P12724	1	1	1	1	1	0.913507	1.00491	0.845655	1.10664	1.23833	1.11414	1.08057	1.02948	1.16732	0.925355	0.929975	0.880674	1.10308	1.09951	1.10765	1.66114	1.5516	2.25551	1.14218	1.24693	1.24125	1.87915	2.15111	2.23735	1.03673	1.03194	1.12062	1	1	1	1	1	0.774912	1.0915	1	1.00821	1.06797	1.05868	0.930832	1.19739	0.964548	1.96131	1.6732	1.79707
P08729	1	1	6	6	5	0.248021	0.278202	0.235316	0.326046	0.368109	0.31906	0.262721	0.305768	0.278894	0.252921	0.308312	0.269799	0.302676	0.33715	0.277757	0.334338	0.405852	0.351269	0.331323	0.399491	0.327776	0.416887	0.470314	0.420235	0.294384	0.368533	0.30845	1	1	13	13	12	1.44202	1.37619	1.33981	0.758283	0.719324	0.752054	0.642319	0.68773	0.683346	0.576807	0.560617	0.589246
Q8IX04	1	1	2	2	2	0.909091	1.07958	0.976704	0.770202	0.794983	0.83434	0.635522	0.657439	0.671268	0.948653	0.957612	0.927524	0.741582	0.777682	0.710958	0.87963	0.8391	0.902502	0.80303	0.821799	0.836928	0.876263	0.939446	1.00345	0.852694	0.783737	0.764452	1	1	2	1	1	1.1683	1.21809	1.35756	1.08904	1.30745	1.55803	0.979452	0.737234	0.811254	0.850294	1.00957	1.0129
P11586	1	1	5	5	4	0.871171	0.779339	0.927239	0.788288	0.739669	0.864739	0.931532	0.747934	0.877799	0.947748	0.881818	1.03451	0.823423	0.693388	0.83209	0.823423	0.709091	0.80597	0.952252	0.879339	1.01586	0.97027	1.01818	1.05877	0.900901	0.815702	0.911381	1	1	5	5	4	0.907368	0.996767	0.912409	1.11789	1.0722	1.10949	0.875789	0.963362	0.912409	0.724211	0.735991	0.716371
P35606	1	1		1	1		0.986957	1.1163		0.976522	0.917064		0.76	0.966635		0.936522	1.15157		0.91913	0.975214		0.68087	0.897998		1.01304	1.01335		0.733043	0.690181		0.689565	0.804576	1	1			1			1.23853			1.31078			1.38991			0.901376
Q8IYS5	1	1	5	2	5	1.13274	0.957819	1.00927	0.975664	0.805556	0.895984	1.15708	1.09362	1.09166	1.03208	0.915638	0.977343	1.0354	0.909465	0.978373	0.975664	0.783951	0.882595	1.07965	0.930041	1.0793	1.15929	1.42695	1.03296	1.51438	1.46605	1.34912	1	1	2	3	3	0.866475	0.830474	0.896076	1.1806	1.16246	1.20148	0.909702	0.926337	0.882291	0.761768	0.803229	0.875928
Q16610	1	1	4	4	5	0.689906	0.795	0.682653	1.31946	1.036	1.07347	0.768991	0.801	0.682653	0.890739	0.859	0.859184	0.874089	0.799	0.796939	1.28512	1.231	1.27347	1.0666	0.979	0.946939	1.53382	1.616	2.0551	0.976067	0.886	0.834694	1		12	11	12	0.826999	0.888149	0.911888	0.847969	0.869507	0.921678	0.865007	0.898802	0.942657	0.93709	0.996005	1.05874
P29373	1	1	3	3	2	0.477551	0.537713	0.567742	2.10122	1.94079	1.86452	0.702857	0.699919	0.68629	0.626939	0.626115	0.58871	0.669388	0.674777	0.644355	1.0351	0.989457	0.93871	0.646531	0.706407	0.614516	0.728163	0.786699	0.770968	0.644082	0.61395	0.732258	1	1	1	1	1	0.898944	0.878417	0.859559	0.630468	0.552518	0.590441	0.619155	0.62518	0.593382	0.886124	0.893525	0.896324
Q15642	1	1	2		1	1.03723		0.916905	1.1117		0.946514	1.00213		0.868195	1.38404		1.23209	1.04681		1.02292	1.05532		0.813754	1.12766		0.954155	1.0883		1.02961	0.785106		0.767908	1	1	3	5	3	1.05645	1.08391	0.991991	1.03226	1.04713	1.18535	0.970046	0.933333	0.926773	1.05069	1.03678	1.07666
P01714	1	1	3	3	3	2.17566	2.00132	1.82705	1.00415	1.03694	1.02211	2.51314	2.14512	2.27308	0.893499	0.963061	0.903771	1.5574	1.55013	1.44863	0.922545	0.914248	0.827048	0.966805	0.937995	0.984395	0.907331	0.816623	0.914174	1.89212	1.82586	1.80494	1	1	3	3	3	0.700916	0.738523	0.745399	0.868769	0.822355	0.822086	0.994914	0.923154	0.95501	1.059	1.00299	0.948875
Q9HDC9	1	1	1	1	1	0.694419	0.659434	0.780019	0.935956	1.08113	1.00576	0.767612	0.681132	0.742555	0.803294	0.786792	0.793468	0.990851	0.933019	0.987512	0.938701	0.99434	0.980788	1.07136	1.31981	1.29491	1.086	1.16226	1.18252	0.861848	0.816038	0.838617	1	1	1	1	1	0.839604	1.00522	1.02744	0.890099	0.957158	0.934138	0.620792	0.68652	0.637761	1.78713	1.74922	1.7629
P07585	1	1	2	3	2	1.67663	1.43876	1.68428	1.6413	1.19779	1.73713	1.56522	1.0492	1.50949	1.42255	1.26104	1.42547	1.64946	1.06526	1.60976	1.01766	0.725904	1.04336	1.42527	0.911647	1.37805	1.04755	0.733936	1.06369	1.1413	0.657631	1.09892	1	1	2	4	4	1.09959	0.852781	0.902513	1.2378	1.61069	1.2201	1.08232	1.09051	1.09849	0.685976	0.827699	0.754774
O00461	1	1	5	6	4	0.693511	0.745082	0.625185	0.763096	0.812295	0.754815	0.767005	0.790984	0.673333	0.772478	0.830328	0.744444	0.749023	0.813115	0.694074	0.557467	0.594262	0.484444	0.835809	0.840984	0.756296	0.720876	0.771311	0.687407	0.960125	0.998361	0.988148	1	1	10	11	11	0.726627	0.766958	0.857314	1.0355	1.08534	1.18345	0.830769	0.756018	0.856115	0.60355	0.62035	0.889688
Q9ULC3	1	1	1		1	0.778184		0.880893	0.629575		0.722911	0.652269		0.782465	0.786237		0.920596	0.706442		0.865178	0.584187		0.635236	0.802343		0.819686	0.537335		0.664185	0.84407		0.980976
P55957	1	1	2	3	3	1.0523	1.01658	0.888018	1.13699	1.18495	0.964166	1.26775	1.16454	1.09742	1.21918	1.41964	1.13438	1.19054	1.26403	1.10078	1.10336	1.20663	1.07615	1.30884	1.29464	1.23852	1.2254	1.3176	1.1131	1.95019	1.88776	1.58791	1	1	2	2	2	0.857278	0.901037	1.01358	1.29773	1.20547	1.30721	0.81758	0.950047	1.05434	0.796786	0.795476	0.864159
P80723	1	1	6	8	6	0.843409	0.76494	0.70852	0.826561	0.883466	0.765022	1.45986	1.43825	1.37848	0.93558	0.967131	0.858296	0.80773	0.883466	0.772197	0.88999	0.918327	0.727354	1.43608	1.4253	1.30852	0.88107	0.723108	0.646637	0.831516	0.956175	0.804484	1	1	6	7	7	1.1678	1.09413	1.18856	0.963143	0.910531	0.916314	1.22696	1.24884	1.29343	0.589719	0.520037	0.610169
P01023	1		16	17	18	0.708189	0.745801	0.838471	0.835063	0.806271	0.847102	0.743945	0.759239	0.837238	0.972318	0.963046	1.04316	0.817762	0.81299	0.854501	3.09804	2.88242	3.24414	1.05882	1.01904	1.10851	1.44983	1.3841	1.61159	0.914648	0.824188	0.944513	1	1	13	16	16	0.799458	0.793226	0.818016	0.685637	0.713904	0.67061	0.722674	0.696078	0.750682	1.44806	1.31283	1.51046
Q9HBB8	1	1	4	5	5	1.20847	1.05882	1.25665	1.3233	1.33962	1.35607	1.0223	0.978912	0.984971	1.16054	1.18202	1.13988	1.17949	1.21421	1.22543	1.18283	1.24306	1.52601	1.09253	1.02109	0.998844	0.99777	1.00666	1.08555	0.982163	1.05327	0.987283	1	1	3	3	4	1.08029	1.12071	1.20815	1.04197	1.3788	1.63106	0.906934	0.85476	1.03414	0.597628	0.60844	0.690529
Q9HA64	1	1	1	1	1	0.578023	0.682171	0.602108	0.442133	0.631783	0.445323	0.519506	0.776744	0.507905	0.740572	0.805426	0.777339	0.470741	0.556589	0.471014	0.502601	0.526357	0.44137	0.564369	0.844186	0.604743	0.910273	0.982171	0.899209	0.773732	0.947287	0.839262	1		3	2	3	0.668468	0.484211	0.859394	0.795495	0.661654	1.17212	0.710811	0.645113	0.827879	0.676577	0.478195	0.871515
Q02383	1		16	15	13	0.369913	0.439311	0.394058	0.43314	0.425998	0.427678	0.93532	0.971809	0.960125	0.421512	0.437745	0.475371	0.442587	0.475333	0.452697	1.60828	1.94518	1.87725	1.05669	1.09632	1.09226	0.409157	0.416601	0.463643	0.59157	0.624119	0.704457	1		25	23	22	0.770473	0.755172	0.764032	0.750865	0.724138	0.721649	0.763552	0.735632	0.767468	0.568627	0.547126	0.611684
P22891	1	1	6	7	8	0.671649	0.665011	0.775439	0.675258	0.740066	0.753216	0.570619	0.5734	0.630994	0.460309	0.512141	0.522807	0.420619	0.478477	0.51462	0.326804	0.34106	0.343275	0.347938	0.431015	0.45731	0.286082	0.337748	0.336257	0.395876	0.440397	0.514035	1	1	11	10	7	0.69596	0.748132	0.74078	1.56869	1.5635	1.50896	0.745455	0.865528	0.927292	1.22626	1.27855	1.18862
P07996	1	1	11	12	17	1.08411	1.1481	0.963496	1.0479	1.19004	1.00774	1.05841	1.1979	1.02876	1.35397	1.56881	1.3031	1.32243	1.48493	1.21128	1.02687	1.12713	0.939159	1.31308	1.48493	1.25332	1.38084	1.55701	1.25442	1.09463	1.34862	1.10177	1	1	8	9	11	0.672515	0.576015	0.654355	0.552632	0.41914	0.531707	0.694444	0.622653	0.69338	0.611842	0.457299	0.572822
P02489	1	1	1	1	1	1.12788	1.01333	0.948864	1.05481	1.02756	1.08333	1	0.916444	1.08712	0.921154	0.848	0.870265	0.902885	0.760889	0.875	0.702885	0.600889	0.618371	0.833654	0.766222	0.982955	0.790385	0.735111	0.736742	1.28077	1.21867	1.26799	1	1	2	2	3	0.943155	0.882353	0.884125	0.948956	1.05757	1.02317	0.838747	0.889862	0.783314	0.785383	0.851064	0.834299
P07477	1	1	1	1	1	0.712102	0.849558	0.795455	1.14522	1.17193	1.13763	1.1172	1.19975	1.16288	1.28917	1.30088	1.25758	1.23949	1.24399	1.20833	0.93758	0.974716	0.90404	1.71592	1.62958	1.67551	1.74395	1.57901	1.65025	1.83822	1.69279	1.8346	1	1	1	1	1	1.03419	0.985761	1.05556	1.05021	1.06681	1.00534	1.45726	1.42059	1.45085	1.01282	1.02957	1.00962
Q9H190	1	1	2	2	2	0.716129	0.815976	0.692884	0.906912	1.0637	0.955056	0.730876	0.840243	0.710674	0.861751	1.04449	0.926966	0.9447	1.03842	0.926966	0.877419	0.980789	0.920412	1.11152	1.13549	1.06929	1.05622	1.18706	1.15918	1.00922	1.00506	1.00187	1	1	1	1	1	0.986441	0.975052	0.935743	1.17853	1.02703	1.01606	0.953672	0.840956	0.875502	2.22034	2.1684	2.13454
O95467	1		2	1	2	0.886102	1.05591	0.957974	1.42006	1.4871	1.33082	0.940439	1.04731	1.08621	1.1442	1.14301	1.27047	1.84222	2.25376	1.70151	0.785789	0.907527	0.806034	0.854754	0.83871	1.04526	0.650993	0.465591	0.53125	0.922675	0.554839	1.04741	1	1	1	2	2	0.674396	0.689024	0.668803	1.3285	1.42378	1.61966	0.774879	0.859756	0.854701	0.550725	0.498984	0.480769
Q86X29	1	1	4	5	5	0.760994	0.818452	0.906114	0.837476	0.839286	0.947598	0.856597	0.819444	0.974891	0.98088	0.970238	1.06114	1.03537	1.01587	1.13865	0.703633	0.743056	0.883188	1.01912	1.09524	1.19651	1.16061	1.37698	1.51092	1.2065	1.24206	1.29694	1	1	3	3	4	0.818	0.746032	0.900529	1.301	1.34815	1.21799	0.84	0.851852	0.906878	0.756	1.00106	0.887831
O75223	1	1	2	2	2	1.11281	1.0504	1.24664	2.05432	1.86207	2.05232	1.2883	1.25862	1.22571	1.08914	1.05836	1.43498	1.2688	1.14191	1.33333	1.39972	1.25332	1.713	1.46657	1.31034	1.46338	2.30919	2.22546	2.35277	0.938719	1.10345	1.12556	1	1	1	1	1	1.64895	2.03073	1.85024	1.29347	1.33688	1.25825	1.09745	1.21631	1.19811	1.28018	1.5922	1.50825
O60613	1	1	1	1	1	1.23718	1.46495	1.29978	0.990385	0.983645	0.794248	1.10577	1.31425	1.30752	1.33761	1.24065	1.14712	1.27778	1.58178	1.50996	0.905983	1.22664	1.08518	1.19551	1.18925	1.1604	0.654915	0.73014	0.778761	0.976496	0.948598	0.978982	1		3	1	3	1.20581	0.858146	1.04812	1.79167	3.65449	1.70305	1.14773		1.40728	1.01136	0.771067	0.838028
Q02252	1		3	3	4	0.899344	0.787046	0.764496	0.932166	0.86948	0.768064	1.56674	0.922473	0.840321	1.05033	1.08342	0.960749	1.07987	0.973503	0.806423	0.851204	0.787046	0.742194	1.13348	1.13445	1.02498	0.955142	1.1737	1.05442	1.47155	1.08145	0.958965	1	1	3	1	4	1.28605	1.14691	1.18224	1.02326	1.12963	1.0479	1.35465	1.05926	1.19509	1.31279	1.39383	1.23949
P06702	1	1	9	8	8	0.749684	0.698765	0.832206	2.00632	2.13086	2.20433	0.787611	0.698765	0.867388	0.810367	0.798765	0.890392	0.970923	0.924691	1.08254	2.2933	2.2963	2.36671	1.22377	1.17654	1.33694	1.86726	1.89877	1.98782	0.931732	0.77284	0.963464	1		8	7	7	1.24108	1.14257	1.21031	0.648649	0.591507	0.629897	0.780541	0.759353	0.798969	2.94162	2.76036	2.75464
Q9HC56	1	1	4	3	3	1.13111	1.34173	1.29929	1.31889	1.05257	1.0182	1.06444	1.09419	1.03337	1.10333	1.06353	0.935288	1.05444	1.01533	0.995956	0.818889	0.991238	0.812942	1.03222	1.00329	0.940344	1.04778	1.10843	1.03438	1.54111	1.28368	1.38726	1	1	2	2	2	1.12167	1.08811	1.37872	0.84981	1.00717	1.21167	0.710076	0.765369	0.855835	0.726236	0.776639	0.859268
Q99571	1	1	1	1	1	0.999141	0.998084	1.16013	0.844502	1.06705	1.16558	0.632302	0.706897	0.805011	0.743986	0.809387	1.04466	0.787801	0.835249	1.06972	0.646907	0.770115	0.778867	0.684708	0.764368	1.05773	0.670962	0.8659	0.918301	1.58076	1.76245	1.89107	1	1	1		1	1.38517		1.30176	0.612116		0.591458	0.500904		0.715877	0.538879		0.709378
Q96EL1	1	1	1	1	1	1.29313	1.15155	1.3745	1.10238	1.03627	1.05976	1.53436	1.46632	1.61886	1.6129	1.40415	1.29748	1.42076	1.32254	1.2324	0.793829	0.646373	0.800797	1.33941	1.23964	1.09827	1.29874	1.2228	1.24568	2.62833	2.46373	2.55378	1	1	1	1	1	1.22243	1.14836	1.16256	0.830798	0.830443	0.821918	0.864068	0.836224	0.894977	0.462928	0.421965	0.49589
P36969	1		1	1	1	1.43866	1.51637	1.27183	1.14468	1.26071	0.984716	1.13542	1.21537	1.14192	1.5081	1.56801	1.06987	1.09259	1.19521	1.12664	1.34838	1.60957	0.966157	1.19213	1.21411	1.12882	0.989583	1.14232	0.907205	0.725694	0.872796	1.32096	1		1	1	3	1.18577	1.16485	1.24831	0.769763	1.34498	1.09932	0.951581	1.10153	1.27878	0.496047	0.868996	0.935666
P06331	1	1		1	1		0.714286	0.809917		1.0212	1.1056		0.845161	0.917355		0.842396	0.885216		0.916129	0.859504		0.764055	0.714417		1.05346	0.998163		0.954839	0.92011		1.10507	0.972452
P21796	1	1	2	1	2	1.0647	1.1562	0.967563	0.611022	0.699174	0.588608	0.722843	0.990083	0.738133	0.65016	0.604132	0.578323	0.920927	1.13554	0.884494	0.70607	0.644628	0.677215	0.678115	0.773554	0.6875	0.85623	0.598347	0.988924	0.777955	0.66281	0.800633	1	1	3	4	5	1.40409	1.26549	1.15458	0.808184	0.912769	0.906064	1.02685	1.12137	1.00595	0.976982	1.00759	1.04875
P62140	1	1	2	2	1	1	0.83728	0.939738	0.829768	0.676853	0.779913	0.829768	0.684492	0.668996	0.970588	0.805959	1.05677	0.957219	0.747899	0.860262	0.783422	0.748663	0.876856	0.957219	0.763942	1.00699	0.730838	0.723453	0.676856	0.853832	0.650879	0.868996	1	1	3	3	3	1.29612	1.29456	1.33677	0.910123	0.928705	0.894934	0.82403	0.67167	0.772045	0.723746	0.668856	0.706379
P34932	1	1	3	4	3	1.34892	1.33788	1.14669	0.901978	0.943525	0.923077	0.811151	0.877313	0.809481	0.69964	0.736125	0.722719	0.833633	0.926972	0.81127	0.998201	1.13632	1.01699	0.835432	0.946446	0.820215	0.851619	0.93963	0.887299	0.71223	0.892892	0.805903	1	1	4	4	5	1.17595	1.14927	1.18626	1.03898	1.0202	0.997672	0.947661	1.02469	0.975553	0.944321	0.983165	1.01281
Q7KYR7	1	1	6	6	5	1.25251	1.4972	1.37108	1.77592	1.98505	1.64634	1.45485	1.66542	1.5993	2.50669	2.61495	2.50523	1.5301	1.82243	1.65854	1.44649	1.61308	1.57666	1.83278	2.05047	1.87631	1.47157	1.66168	1.56272	2.44816	2.78131	2.62718	1	1	3	5	4	1.01986	1.02688	0.943054	0.874549	0.895161	0.839517	0.796029	0.914875	0.766178	0.544224	0.607527	0.547023
B9A064	1	1	4	3	3	1.52432	1.68088	1.82282	1.03203	0.936693	0.916779	1.72123	1.93282	2.12081	0.864769	0.887597	0.973154	1.27639	1.36693	1.47919	0.896797	1.03101	1.0698	1.24792	1.29328	1.48859	1.05101	1.31525	1.24698	1.24792	1.47416	1.3047	1	1	3	3	4	0.825467	0.750524	0.811321	1.3326	1.30294	1.37514	1.21734	1.20964	1.13873	1.40834	1.35325	1.4162
O00159	1	1	1	2	1	0.827375	0.920252	0.989349	1.13585	1.03358	1.2142	0.963228	0.991605	1.20592	1.07354	1.01049	1.27101	0.930541	1.09654	1.21183	1.13994	1.09759	1.39408	1.12155	1.11542	1.29349	0.911134	1.10388	1.00355	1.11032	1.12487	1.2497	1	1	2	1	1	1.36692	1.56643	1.6255	1.40494	1.65705	1.88944	0.879278	0.943357	0.831673	0.874525	1.05355	1.03685
Q02809	1	1	3	4	4	1.0304	1.00539	1.18216	1.03149	1.00971	1.12688	1.20087	1.12837	1.3505	1.24756	1.18986	1.32035	1.04886	1.14239	1.3304	0.80456	0.96548	1.07035	1.19653	1.25998	1.47487	0.861021	0.87918	1.05528	1.43757	1.20928	1.64824	1	1	1	1	1	0.819138	0.745648	0.767729	1.16404	1.04062	1.05447	0.801262	0.736944	0.770812	0.708728	0.72824	0.798561
Q3LXA3	1	1	2	1	3	0.957886	1.14102	1.02306	0.737407	0.731668	0.803587	0.745665	0.788074	0.927412	0.838976	0.981467	0.932536	0.716763	0.607575	0.772844	0.587118	0.556003	0.609735	0.893476	0.71394	0.839453	0.894302	0.813054	0.842015	0.88687	0.725222	0.787361	1	1	4	4	4	0.77628	0.809896	0.895859	2.08086	1.86458	1.78043	0.800539	0.864583	0.811794	0.920485	0.946615	0.85069
Q9H2M3	1	1	4	3	4	1.2018	1.10624	1.00445	0.810811	0.720195	0.840747	0.775676	0.660178	0.831851	1.06757	0.99189	1.00801	0.809009	0.731549	0.850534	0.688288	0.549878	0.676157	0.884685	0.78751	0.887011	0.848649	0.801298	0.91548	0.921622	0.761557	0.883452	1	1	4	4	3	1.12749	0.926546	0.899457	1.2324	1.24742	1.30571	1.27224	0.979381	0.971467	1.06906	0.935567	0.910326
P26992	1	1	4	3	4	1.30759	1.35518	1.13948	1.08608	1.16907	1.08983	1.50127	1.54915	1.32151	1.28861	1.36697	1.22459	1.34684	1.3329	1.12766	0.972152	1.0118	0.862884	1.46076	1.47837	1.29078	1.07342	1.05505	1.09338	1.62152	1.78637	1.67139	1	1	3	3	3	1.03097	1.02928	1.04444	1.02186	0.913998	1.04537	0.920765	0.920403	0.838889	0.74408	0.777676	0.67963
Q9Y5F8	1	1		1	1		0.988395	1.12188		0.843327	0.918082		0.941973	1.13686		1.02224	0.915085		0.909091	1.03996		0.745648	0.929071		0.966151	0.988012		1.08994	0.92008		1.16538	1.02198	1		1	3		0.639792	0.82024		3.15345	2.39947		0.750325	0.781625		1.22627	0.736352
P33908	1	1	12	12	12	0.840102	0.721099	0.722882	0.856176	0.813258	0.790974	0.799492	0.704931	0.686461	1.00254	1.00243	0.979414	0.780034	0.698464	0.695962	0.613367	0.61439	0.600158	0.823181	0.783347	0.746635	0.880711	0.906225	0.889945	0.865482	0.839127	0.805226	1	1	13	13	13	0.845528	0.787258	0.822999	2.03368	2.14903	2.06539	0.747967	0.741752	0.766629	0.974448	0.88851	0.889515
P43652	1	1	9	9	8	1.70465	2.02344	1.97139	1.67916	1.60312	1.62349	1.8066	1.95781	1.77259	1.46627	1.525	1.53614	1.53373	1.57812	1.51958	1.64018	1.93906	1.87199	1.26087	1.1625	1.17771	1.22789	1.17656	1.09187	1.67316	1.65938	1.49548	1	1	5	6	6	0.916023	0.901578	0.877789	0.973938	0.909935	0.980601	1.42761	1.34912	1.39864	0.665058	0.662024	0.701261
Q10567	1	1	1	1		0.709818	0.806767		0.722182	0.745865		0.811636	0.854887		0.792	0.9		0.448	0.500752		0.615273	0.590977		0.872	0.818045		0.522909	0.515789		0.778909	0.785714		1		2	1	2	1.13326	0.970199	0.995947	0.962687	0.730132	0.766971	1.6951	0.838576	1.39311	0.846482	0.625	0.755826
Q14533	1	1	4	4		3.57074	4.05902		1.2508	1.28668		1.63023	1.74199		1.19614	1.25632		1.31029	1.3575		1.23633	1.2968		1.97106	2.07926		1.12701	1.14503		1.78457	1.64081		1	1	2	2		0.653281	0.852165		1.17826	1.15523		0.932419	0.891235		2.8903	2.53537
Q8NC42	1	1	2	2	2	1.28472	1.39017	1.15855	1.56111	1.3685	1.33519	1.26528	1.27457	1.32962	1.64028	1.59104	1.48261	1.52778	1.54913	1.62448	1.36528	1.20087	1.14325	1.42083	1.62717	1.69124	1.5	1.84538	1.33797	1.32361	1.60405	1.8025	1		1	1	1	2.73864	2.58167	2.15319	0.852273	0.958872	0.911702	2.77778	2.43008	2.07128	0.746212	0.647474	0.558511
P29279	1	1	1	1	2	0.744207	0.824166	0.893011	0.791444	0.8945	0.880932	1.01961	0.872858	0.729077	1.10695	1.30298	1.23296	1.10873	1.22453	1.31579	0.390374	0.309288	0.377049	1.17201	1.28224	1.1786	0.573975	0.559964	0.472821	1.00535	0.74752	0.547886	1	1	4	6	2	0.628749	0.65393	0.495103	1.1365	1.1583	1.2568	0.754912	0.770742	0.597388	0.828335	0.84607	0.773667
Q9UBC9	1		11	10	10	0.43218	0.518589	0.475691	1.32086	1.45949	1.35081	0.471469	0.490944	0.475691	0.607109	0.708294	0.612965	0.478017	0.56816	0.513823	1.20019	1.22402	1.07245	0.543499	0.617731	0.591992	2.84752	2.42135	2.95996	0.512629	0.524309	0.515729	1		12	13	10	0.837235	0.769874	0.737074	0.682274	0.639121	0.675468	0.713489	0.686192	0.644664	2.97547	2.96025	3.34873
Q9Y5I1	1	1	2	2	2	1.08766	0.943907	0.923375	1.07151	0.859768	0.843841	1.31257	0.881044	0.934045	0.951557	0.861702	0.890398	0.968858	0.937137	0.948594	1.18685	0.99323	1.07565	1.0496	0.935203	0.946654	1.07728	0.959381	0.85742	1.8293	1.30077	1.28128	1	1	2	2	2	1.06284	1.11258	1.00843	2.05292	1.75497	2.14699	0.919515	1.03642	0.955422	0.755237	0.924945	0.868675
Q5JPE7	1	1	2	2	2	0.970519	0.824865	0.840308	1.30542	1.10595	1.17181	1.16038	1.01405	1.30507	1.44104	1.22595	1.20595	1.11203	0.995676	1.11013	1.04599	0.892973	0.946035	1.34198	1.17838	1.22357	1.0059	1.23892	0.939427	1.41038	1.33405	1.27093	1	1	1	1	3	0.755877	0.847134	0.918534	1.11754	1.08826	1.18432	0.689873	0.745223	0.96945	0.783002	0.692448	0.847251
P18827	1	1	1	1	1	1.24886	1.07891	1.28401	1.66313	1.39715	1.73094	1.51593	1.28978	1.45291	1.90288	1.45796	1.8296	1.88012	1.48512	1.86248	1.17906	1.03752	1.24365	2.20334	1.69987	2.03139	1.09105	1.10479	1.09865	1.49165	1.38422	1.41555	1		1	1	1	3.41376	2.70659	2.89102	0.628571	0.861538	1.06826	2.26243	1.95604	1.98443	0.487831	0.532967	0.85988
P41271	1	1	1	1	1	1.08339	1.03662	1.23164	0.645756	0.705634	0.803874	0.942435	0.847183	1.0565	0.59262	0.621127	0.680387	1.21033	1.12606	1.38176	0.41476	0.385915	0.477805	0.780074	0.697887	0.793382	0.38155	0.319718	0.340597	0.329889	0.301408	0.306699	1		1	1		0.761845	0.88424		1.35536	1.34728		0.786783	0.864714		1.02743	1.16179
O00584	1	1	5	5	5	1.058	1.23138	1.25563	1.07773	1.25931	1.27815	1.12529	1.46941	1.37881	1.33411	1.36303	1.4	1.25406	1.56915	1.53245	1.17285	1.2141	1.29536	1.39559	1.73537	1.64901	1.00696	1.15559	1.16424	1.17633	1.30053	1.29272	1	1	3	3	2	1.37149	1.43976	1.31607	0.813253	0.743389	0.838188	1.75803	1.6856	1.92772	0.680723	0.734574	0.79288
[truncated: 3,043 more rows]
[truncated: 85 more columns]

## Sheet: Description
Supplementary Data 1: The raw TMT quantification data for the four groups (HC group, CRC-NM group; CRC-LNM group; CRC-DM group) with three technical repeats. 9 individual samples were respectively labeled with 126, 127N, 127C, 128N, 128C, 129N, 129C, 130N, and 130C TMT reagents in each group.
[truncated: 136 more rows]
