# Supplementary material for: Noninvasive urinary protein signatures associated with colorectal cancer diagnosis and metastasis
Source: Nat Commun. 2022 May 19;13:2757. doi: 10.1038/s41467-022-30391-8 (PMC9119985; doi:10.1038/s41467-022-30391-8)
Supplement: Supplementary file 5 — Supplementary Data 2 [file 41467_2022_30391_MOESM5_ESM.xlsx]

## Sheet: Supplementary Data 2
Ingenuity Canonical Pathways	-Log (P value)
Clathrin-mediated Endocytosis Signaling	14.5
LXR/RXR Activation	11.5
Regulation of Actin-based Motility by Rho	10.4
Remodeling of Epithelial Adherens Junctions	9.47
Actin Cytoskeleton Signaling	9.43
RhoGDI Signaling	8.95
Epithelial Adherens Junction Signaling	8.82
FXR/RXR Activation	8.65
Phagosome Maturation	8.53
Germ Cell-Sertoli Cell Junction Signaling	8.01
ILK Signaling	7.18
Leukocyte Extravasation Signaling	6.86
Integrin Signaling	6.42
Actin Nucleation by ARP-WASP Complex	6.27
Glucocorticoid Receptor Signaling	6
Axonal Guidance Signaling	5.84
Virus Entry via Endocytic Pathways	5.73
Acute Phase Response Signaling	5.51
Ephrin Receptor Signaling	5.51
Sertoli Cell-Sertoli Cell Junction Signaling	5.41
Signaling by Rho Family GTPases	5.28
Production of Nitric Oxide and Reactive Oxygen Species in Macrophages	5.27
RhoA Signaling	5.09
Synaptogenesis Signaling Pathway	4.65
Caveolar-mediated Endocytosis Signaling	4.43
Ephrin A Signaling	4.34
Intrinsic Prothrombin Activation Pathway	3.87
Agranulocyte Adhesion and Diapedesis	3.84
Ephrin B Signaling	3.73
Protein Ubiquitination Pathway	3.63
NRF2-mediated Oxidative Stress Response	3.58
Agrin Interactions at Neuromuscular Junction	3.55
Tight Junction Signaling	3.55
Cdc42 Signaling	3.53
Coagulation System	3.4
Regulation of Cellular Mechanics by Calpain Protease	3.38
Sirtuin Signaling Pathway	3.34
Aryl Hydrocarbon Receptor Signaling	3.29
Protein Kinase A Signaling	3.21
Atherosclerosis Signaling	3.14
Granulocyte Adhesion and Diapedesis	3.08
Semaphorin Signaling in Neurons	2.97
Ketolysis	2.95
IL-12 Signaling and Production in Macrophages	2.94
Rac Signaling	2.93
Fc-a Receptor-mediated Phagocytosis in Macrophages and Monocytes	2.9
Hepatic Fibrosis Signaling Pathway	2.82
Role of Tissue Factor in Cancer	2.78
Osteoarthritis Pathway	2.64
L-carnitine Biosynthesis	2.63
Methionine Salvage II (Mammalian)	2.63
Superpathway of Methionine Degradation	2.55
PTEN Signaling	2.52
Paxillin Signaling	2.51
Ketogenesis	2.51
Systemic Lupus Erythematosus In T Cell Signaling Pathway	2.47
Dendritic Cell Maturation	2.42
Iron homeostasis signaling pathway	2.39
Inhibition of Matrix Metalloproteases	2.39
Glioma Invasiveness Signaling	2.38
Glycolysis I	2.37
Phospholipase C Signaling	2.36
Arsenate Detoxification I (Glutaredoxin)	2.34
Phagosome Formation	2.3
FAK Signaling	2.29
Glycogen Degradation III	2.29
Mevalonate Pathway I	2.29
Histamine Degradation	2.29
Hepatic Fibrosis / Hepatic Stellate Cell Activation	2.25
Mechanisms of Viral Exit from Host Cells	2.25
PAK Signaling	2.24
Ethanol Degradation II	2.18
Pyruvate Fermentation to Lactate	2.12
Serine Biosynthesis	2.12
Glycerol Degradation I	2.12
Galactose Degradation I (Leloir Pathway)	2.12
Isoleucine Degradation I	2.1
Oxidative Ethanol Degradation III	2.1
Extrinsic Prothrombin Activation Pathway	2.02
Fatty Acid ɑ-oxidation	2.02
Noradrenaline and Adrenaline Degradation	2.02
Reelin Signaling in Neurons	1.98
Breast Cancer Regulation by Stathmin1	1.95
Putrescine Degradation III	1.95
Superpathway of Geranylgeranyldiphosphate Biosynthesis I (via Mevalonate)	1.95
Gɑ 12/13 Signaling	1.94
Role of Macrophages, Fibroblasts and Endothelial Cells in Rheumatoid Arthritis	1.94
Aldosterone Signaling in Epithelial Cells	1.92
Prostate Cancer Signaling	1.89
Death Receptor Signaling	1.86
Glucose and Glucose-1-phosphate Degradation	1.82
Superpathway of Serine and Glycine Biosynthesis I	1.82
Tryptophan Degradation X (Mammalian, via Tryptamine)	1.81
Ethanol Degradation IV	1.81
fMLP Signaling in Neutrophils	1.79
LPS/IL-1 Mediated Inhibition of RXR Function	1.79
Cardiac Hypertrophy Signaling	1.79
Autophagy	1.78
Neuregulin Signaling	1.77
GP6 Signaling Pathway	1.77
Maturity Onset Diabetes of Young (MODY) Signaling	1.75
Cholecystokinin/Gastrin-mediated Signaling	1.75
Complement System	1.74
Neuroinflammation Signaling Pathway	1.73
Mitochondrial Dysfunction	1.73
Histidine Degradation III	1.7
VEGF Signaling	1.7
Macropinocytosis Signaling	1.69
Apoptosis Signaling	1.68
Xenobiotic Metabolism Signaling	1.68
Colorectal Cancer Metastasis Signaling	1.64
MSP-RON Signaling Pathway	1.63
UDP-N-acetyl-D-galactosamine Biosynthesis II	1.6
Dopamine Degradation	1.59
NF-魏B Signaling	1.55
Glutamine Biosynthesis I	1.55
UDP-N-acetyl-D-galactosamine Biosynthesis I	1.55
PPARɑ/RXRɑ Activation	1.52
BAG2 Signaling Pathway	1.52
NAD Phosphorylation and Dephosphorylation	1.51
Pentose Phosphate Pathway	1.51
Glycine Betaine Degradation	1.51
Glutathione-mediated Detoxification	1.49
Gluconeogenesis I	1.49
Glycogen Degradation II	1.43
Purine Nucleotides De Novo Biosynthesis II	1.43
nNOS Signaling in Neurons	1.4
FAT10 Cancer Signaling Pathway	1.4
NGF Signaling	1.39
Role of Osteoblasts, Osteoclasts and Chondrocytes in Rheumatoid Arthritis	1.38
CXCR4 Signaling	1.36
Superpathway of Cholesterol Biosynthesis	1.36
Gap Junction Signaling	1.31
IL-15 Production	1.3

## Sheet: Description
Supplementary Data 2: IPA Canonical pathway analysis of CRC diagnosis related differential proteins.
Column name	Description
Ingenuity Canonical Pathways	Enriched IPA pathways
-Log (P value)	-Log (P value)	The P value was calculated using the right-sided Fisher’s exact test without adjustments.
