# Supplementary material for: Noninvasive urinary protein signatures associated with colorectal cancer diagnosis and metastasis
Source: Nat Commun. 2022 May 19;13:2757. doi: 10.1038/s41467-022-30391-8 (PMC9119985; doi:10.1038/s41467-022-30391-8)
Supplement: Supplementary file 6 — Supplementary Data 3 [file 41467_2022_30391_MOESM6_ESM.xlsx]

## Sheet: Supplementary Data 3
Diseases or Functions Annotation	-Log (P value)
Degranulation of cells	38.8041
Degranulation of neutrophils	32.8239
Degranulation of phagocytes	32.219
Cell movement	28.6757
Migration of cells	25.4034
Migration of blood cells	22.3851
Leukocyte migration	21.7352
Necrosis	20.1739
Binding of blood cells	19.5317
Apoptosis	18.1469
Interaction of tumor cell lines	17.209
Adhesion of blood cells	17.1085
Organization of extracellular matrix	16.9508
Binding of tumor cell lines	16.5031
Cell movement of tumor cell lines	16.1129
Degranulation of blood platelets	16.054
Endocytosis	16.04
Cell death of tumor cell lines	15.9957
Adhesion of tumor cell lines	15.6946
Hepatocellular carcinoma	15.6038
Metabolism of protein	15.5391
Progressive neurological disorder	15.382
Adhesion of immune cells	15.163
Binding of leukocytes	15.1457
Cell movement of leukocytes	14.5817
Hepatitis B virus-related hepatocellular carcinoma	14.3487
Apoptosis of tumor cell lines	14.1261
Migration of tumor cell lines	13.9245
Invasion of cells	13.4191
Cell-cell contact	13.0491
Viral Infection	12.9747
Dermatitis	12.9469
Progressive encephalopathy	12.8041
Invasion of tumor cell lines	12.4672
Psoriasis	12.3401
Receptor-mediated endocytosis	12.3002
Hepatitis B surface antigen-negative hepatitis C virus negative hepatocellular carcinoma	12.0921
Benign thyroid nodule	11.8665
Cholangiocarcinoma	11.8477
Autosomal dominant myopathy	11.1278
Neuromuscular disease	10.7375
Catabolism of protein	10.6091
Female genital tract serous carcinoma	10.5528
Cell movement of mononuclear leukocytes	10.4584
Cell proliferation of tumor cell lines	10.451
Activation of cells	10.4437
Angiogenesis	10.1772
Serous ovarian adenocarcinoma	10.1445
Metabolism of carbohydrate	10.1261
Proliferation of mononuclear leukocytes	9.98297
Disorder of basal ganglia	9.9393
Metabolism of cellular protein	9.86967
Cell movement of melanoma cell lines	9.77989
Migration of lymphatic system cells	9.6925
Adhesion of extracellular matrix	9.6216
Mucinous adenocarcinoma	9.60555
Inflammation of organ	9.59176
Liver cancer	9.55129
Cell-cell adhesion	9.54975
Catabolism of carbohydrate	9.53018
Hypersensitive reaction	9.52578
Migration of mononuclear leukocytes	9.52143
Mucinous ovarian carcinoma	9.47366
Clear-cell ovarian carcinoma	9.44009
Chemotaxis	9.43415
Hepatobiliary system cancer	9.39041
Atopic dermatitis	9.37263
Cell movement of lymphatic system cells	9.34104
Progressive motor neuropathy	9.19997
Lichen planus	9.16431
Allergy	9.1296
Cell movement of sarcoma cell lines	9.10568
Benign Tumors	9.09098
Poorly differentiated malignant tumor	9.08725
Binding of professional phagocytic cells	9.08355
Biliary tract adenocarcinoma	9.04818
Lymphocyte migration	9.04721
Familial amyloidosis	9.04287
Migration of melanoma cell lines	8.95468
Bile duct adenocarcinoma	8.82681
Cell spreading	8.82391
Proliferation of blood cells	8.8041
Non-traumatic arthropathy	8.76447
Benign lesion	8.73518
Proliferation of lymphocytes	8.69465
Cell movement of lymphocytes	8.69037
Movement Disorders	8.5817
Huntington Disease	8.58004
Transmigration of tumor cell lines	8.55596
Inflammation of joint	8.50585
Interaction of leukemia cell lines	8.50585
Benign solid tumor	8.49621
Adhesion of endothelial cells	8.47625
TNM stage T3 laryngeal squamous cell carcinoma	8.47496
Non-melanoma solid tumor	8.42597
Binding of endothelial cells	8.38722
Transmigration of cells	8.31158
Adhesion of melanoma cell lines	8.30715
Vasculogenesis	8.27165
Activation of leukocytes	8.26201
Binding of myeloid cells	8.18776
Benign thyroid disease	8.13253
Rheumatic Disease	8.08831
Proliferation of lymphatic system cells	8.08672
Epithelial neoplasm	8.05849
Autosomal dominant Emery-Dreifuss muscular dystrophy	8.01863
Cell proliferation of T lymphocytes	8.01144
Binding of leukemia cell lines	8.007
Activation of blood cells	7.9393
Serous adenocarcinoma	7.87943
Carcinoma	7.8729
Adhesion of epithelial cells	7.86012
Adhesion of leukemia cell lines	7.85387
Bladder cancer	7.84164
Advanced stage carcinoma	7.80967
Maturation of dendritic cells	7.80134
Keratosis	7.77211
Chronic psoriasis	7.76195
Cell death of leukemia cell lines	7.70774
Chronic skin disorder	7.6925
Amyloidosis	7.6925
Papillary carcinoma	7.67162
Tongue cancer	7.66555
Stage II-III breast cancer	7.61798
Organization of cytoskeleton	7.6038
Complement activation	7.58004
Stage I-III mammary tumor	7.56067
Familial encephalopathy	7.55909
Adhesion of kidney cell lines	7.45967
Cell movement of endothelial cells	7.4389
Aggregation of cells	7.43063
Adhesion of cell-associated matrix	7.40561
Chronic fatigue syndrome	7.40561
Advanced adenocarcinoma	7.39254
Advanced malignant solid tumor	7.37986
Morphology of tumor cell lines	7.36051
Familial dementia	7.32883
Breast or ovarian cancer	7.31966
Liver lesion	7.31158
Juvenile dermatomyositis	7.2993
Interaction of antigen presenting cells	7.28651
Invasive malignant bladder tumor	7.28651
Non-hematological solid tumor	7.28233
Ovarian cancer	7.28067
Primary solid tumor	7.27819
Migration of sarcoma cell lines	7.27819
Chronic inflammatory disorder	7.26043
Cell movement of myeloid cells	7.25337
Liver tumor	7.24642
Degenerative dementia	7.2321
Ovarian tumor	7.21325
Poorly differentiated carcinoma	7.20971
Binding of connective tissue cells	7.18776
Hepatobiliary carcinoma	7.18442
Activation of mononuclear leukocytes	7.16813
Gonadal tumor	7.14752
Familial tauopathy	7.14509
Locally advanced head and neck carcinoma	7.14509
Advanced ovarian tumor	7.13371
Primary tumor	7.11014
Neurological signs	7.08566
Stage 1B non-small cell lung carcinoma	7.04866
Organization of cytoplasm	7.00745
Nonhematologic malignant neoplasm	7
TNM stage T2 laryngeal squamous cell carcinoma	6.98716
Stabilization of protein	6.97881
Tauopathy	6.97062
Metabolism of reactive oxygen species	6.94692
Liver carcinoma	6.93181
Interaction of lymphoma cell lines	6.91721
Nonseminoma	6.91009
Ovarian serous cystadenocarcinoma	6.91009
Poorly differentiated squamous-cell carcinoma	6.91009
Stage IVB head and neck cancer	6.88941
Metastatic skin squamous cell carcinoma	6.88941
Stage III head and neck squamous cell carcinoma	6.88941
Interaction of kidney cell lines	6.85387
Advanced extracranial solid tumor	6.84164
Papillary adenocarcinoma	6.83565
Metastatic carcinoma	6.82681
Adhesion of kidney cells	6.79048
Shape change of tumor cell lines	6.77989
Cervical adenocarcinoma	6.76195
Invasive bladder carcinoma	6.72584
Frontotemporal degeneration spectrum disorder	6.69897
Tongue squamous cell carcinoma	6.6968
Locally advanced head and neck cancer	6.67162
Metabolism of polysaccharide	6.65365
Endometrial serous carcinoma	6.64975
Familial Alzheimer disease	6.61261
Hereditary myopathy	6.60206
Cell viability	6.5817
Extracranial solid tumor	6.5784
Advanced EGFR mutation negative lung squamous cell carcinoma	6.56864
Cell movement of phagocytes	6.54821
Alzheimer disease or frontotemporal dementia	6.54061
Rheumatoid arthritis	6.53462
Advanced ovarian cancer	6.53018
Locally advanced CD274 positive malignant solid tumor	6.52871
Stage III-IV endometrial carcinoma	6.52871
Advanced ovarian carcinoma	6.51999
Blastoma	6.51286
Interaction of carbohydrate	6.49894
High-grade serous carcinoma	6.49894
Cerebral disorder	6.49349
Stage IIIA lung squamous cell carcinoma	6.47756
TNM stage T1 laryngeal squamous cell carcinoma	6.45346
Diffuse palmoplantar keratoderma	6.45346
Primary carcinoma	6.44491
Angioimmunoblastic T-cell lymphoma	6.44491
Peripheral arterial disease	6.42946
Adhesion of myeloid cells	6.42366
Locally advanced squamous cell lung cancer	6.41908
Locally advanced head and neck squamous cell carcinoma	6.41908
Recurrent head and neck carcinoma	6.41454
Adhesion of embryonic cells	6.41341
Metastatic urothelial bladder carcinoma	6.41005
Urethral urothelial carcinoma	6.41005
Metastatic upper urinary tract transitional cell carcinoma	6.41005
Renal pelvis urothelial cancer	6.41005
Ureteral transitional cell carcinoma	6.41005
Peripheral vascular disease	6.40671
Benign pelvic disease	6.36351
Alzheimer disease	6.35067
Leiomyosarcoma	6.33724
EGFR mutation negative lung cancer	6.33724
Liver cholangiocarcinoma	6.33724
Glioblastoma	6.33068
Interaction of lymphocytes	6.32606
Primary neoplasm	6.30452
Stage IV ALK rearrangement negative EGFR mutation negative nonsquamous non-small cell lung cancer	6.29585
Binding of antigen presenting cells	6.29585
Stage IVA endometrial clear cell carcinoma	6.28904
Stage III endometrial undifferentiated carcinoma	6.28904
Stage IVA endometrial undifferentiated carcinoma	6.28904
Localized gastric adenocarcinoma	6.28904
TNM stage T3 gastroesophageal junction adenocarcinoma	6.28904
Stage III oropharyngeal squamous cell carcinoma	6.28904
Stage III endometrial clear cell carcinoma	6.28904
Human papillomavirus positive oropharyngeal squamous cell carcinoma	6.28904
Recurrent esophageal squamous cell carcinoma	6.28904
Cell survival	6.28233
Advanced laryngeal squamous cell carcinoma	6.27819
Relapsed classical Hodgkin lymphoma	6.27819
Metastatic bone lesion	6.27819
Stage III-IV breast cancer	6.27654
Cell movement of epithelial cell lines	6.22621
Migration of carcinoma cell lines	6.21325
Binding of kidney cell lines	6.20412
CDKN2A positive oropharyngeal papillary squamous cell carcinoma	6.20343
Stage III-IV resectable laryngeal squamous cell carcinoma	6.20343
Stage III-IV nonmetastatic oral squamous cell carcinoma	6.20343
Stage III human papillomavirus positive oropharyngeal squamous cell carcinoma	6.20343
Stage III-IV nonmetastatic laryngeal squamous cell carcinoma	6.20343
Stage IVB nasopharyngeal cancer	6.20343
TNM stage T1-2 basaloid squamous cell carcinoma of the tonsil	6.20343
TNM stage T1-2 oropharyngeal papillary squamous cell carcinoma	6.20343
TNM stage T3 papillary squamous cell carcinoma of the tonsil	6.20343
TNM stage T3 basaloid squamous cell carcinoma of the base of tongue	6.20343
High-risk squamous cell cancer of the hypopharynx	6.20343
TNM stage T3 basaloid squamous cell carcinoma of the soft palate	6.20343
TNM stage T1-2 oropharyngeal basaloid squamous cell carcinoma	6.20343
High-risk squamous cell cancer of the oral cavity	6.20343
TNM stage T3 oropharyngeal papillary squamous cell carcinoma	6.20343
Stage III-IV nonmetastatic hypopharyngeal squamous cell carcinoma	6.20343
TNM stage T3 oropharyngeal basaloid squamous cell carcinoma	6.20343
TNM stage T1-2 papillary squamous cell carcinoma of the soft palate	6.20343
TNM stage T1-2 papillary squamous cell carcinoma of the tonsil	6.20343
TNM stage T3 basaloid squamous cell carcinoma of the tonsil	6.20343
TNM stage T1-2 basaloid squamous cell carcinoma of the soft palate	6.20343
TNM stage T3 papillary squamous cell carcinoma of the base of tongue	6.20343
TNM stage T1-2 papillary squamous cell carcinoma of the base of tongue	6.20343
CDKN2A positive oropharyngeal basaloid squamous cell carcinoma	6.20343
High-risk laryngeal squamous cell carcinoma	6.20343
TNM stage T1-2 basaloid squamous cell carcinoma of the base of tongue	6.20343
Human papillomavirus negative oropharynx squamous cell carcinoma	6.20343
TNM stage T3 papillary squamous cell carcinoma of the soft palate	6.20343
Frontotemporal lobar degeneration or amyotrophic lateral sclerosis	6.1986
Catabolism of polysaccharide	6.19723
Invasion of carcinoma cell lines	6.18575
Migration of endothelial cells	6.18575
ALK rearrangement negative lung cancer	6.17393
Squamous cell carcinoma of the vagina or vulva	6.14813
Binding of granulocytes	6.14327
Stage IV ALK and ROS1 rearrangement negative, BRAF and EGFR mutation negative squamous cell carcinoma of lung	6.14267
Recurrent laryngeal squamous cell carcinoma	6.14267
Recurrent squamous cell cancer of the hypopharynx	6.14267
Metastatic squamous cell carcinoma of the hypopharynx	6.14267
Recurrent squamous cell cancer of the oral cavity	6.14267
Recurrent oropharyngeal squamous cell carcinoma	6.14267
Metastatic squamous cell carcinoma of the oral cavity	6.14267
Metastatic oropharyngeal squamous cell carcinoma	6.14267
Cellular homeostasis	6.1296
Ovarian serous tumor	6.11748
Cross-linkage of peptide	6.11295
Unresectable esophageal squamous cell carcinoma	6.11295
Recurrent cervical adenosquamous carcinoma	6.11295
Locally advanced esophageal squamous cell carcinoma	6.11295
Unresectable cervical squamous cell carcinoma	6.11295
Stage III cancer	6.10624
Connective tissue cancer	6.10513
Growth of epithelial tissue	6.09313
Autosomal dominant neuropathy	6.08355
Transendothelial migration of tumor cell lines	6.07935
Proteolysis	6.07779
Head and neck adenocarcinoma	6.07624
Metastatic head and neck tumor	6.07314
Inflammatory response	6.07212
Digestive system cancer	6.05552
Amyotrophic lateral sclerosis	6.04818
Catabolism of glycosaminoglycan	6.04624
Hereditary neuropathy	6.03668
Prostatic intraepithelial tumor	6.03292
Binding of lymphatic system cells	6.02457
Progressive metastatic lung cancer	6.02457
Stage IV recurrent non-small cell lung carcinoma	6.01323
Endometrial mixed carcinoma	6.01323
Cell movement of carcinoma cell lines	6.01189
Primary adenocarcinoma	6.00043
Urinary tract cancer	6
Early breast cancer	5.99568
Stage IV metastatic lung adenocarcinoma	5.97469
Stage IV metastatic non-squamous non-small cell lung cancer	5.97469
Interaction of T lymphocytes	5.96658
Stage IIIB-IV advanced non-squamous non-small cell lung cancer	5.95861
Stage IV ALK fusion negative non-small cell lung cancer	5.95861
Merkel-cell carcinoma	5.95861
Cervical cancer	5.94692
Interaction of embryonic cell lines	5.94692
Recurrent cervical adenocarcinoma	5.94692
Metastatic cervical adenosquamous carcinoma	5.94692
Stage IVA head and neck squamous cell carcinoma	5.94692
Advanced stage laryngeal cancer	5.94692
EGFR mutation negative ALK rearrangement negative PD-L1 expression positive squamous non-small cell lung cancer	5.94692
Recurrent cervical squamous cell carcinoma	5.94692
Stage IB cervical carcinoma	5.94692
EGFR exon 18 mutation positive nonsquamous non-small cell lung carcinoma	5.94692
Siewert type I gastroesophageal junction adenocarcinoma	5.94692
Local neoplasm recurrence	5.94692
Urinary tract tumor	5.9393
Stage I epithelial cancer	5.92812
Cell death of colorectal cancer cell lines	5.92082
Binding of vascular endothelial cells	5.91364
Refractory classical Hodgkin lymphoma	5.88941
Unresectable EGFR mutation positive non-squamous non-small cell lung cancer	5.88941
Stage IIIB locally advanced nonsquamous non-small cell lung cancer	5.88941
Advanced malignant tumor	5.88273
Cell spreading of tumor cell lines	5.87943
Progressive EGFR mutation positive lung cancer	5.87615
Stage IVA cancer	5.87615
Adhesion of epithelial cell lines	5.87615
Stage IVB cancer	5.87615
Stage I non-small cell lung carcinoma	5.86967
Peripheral T-cell lymphoma	5.84466
Connective or soft tissue tumor	5.84466
Migration of phagocytes	5.82681
Recurrent head and neck cancer	5.8041
EGFR mutation negative non-small cell lung carcinoma	5.8041
Stage III-IV ovarian carcinoma	5.79588
EGFR mutation positive lung cancer	5.79588
Recurrent pancreatic adenocarcinoma	5.79048
Metastatic cervical adenocarcinoma	5.79048
Stage III-IVB laryngeal squamous cell carcinoma	5.79048
Stage IVB head and neck squamous cell carcinoma	5.79048
Unresectable squamous cell cancer of the oropharynx	5.79048
Metastatic esophageal adenocarcinoma	5.79048
Stage III-IVB hypopharyngeal squamous cell carcinoma	5.79048
Mammary tumor	5.79048
Metastatic endometrial carcinoma	5.77989
Metastatic cholangiocarcinoma	5.76955
Early invasive breast carcinoma	5.76955
HER2 negative gastroesophageal junction adenocarcinoma	5.76955
Adhesion of phagocytes	5.74473
Adhesion of connective tissue cells	5.73518
ALK-EML4 fusion negative non-small cell lung carcinoma	5.73518
Binding of epithelial cell lines	5.73518
Refractory solid tumor	5.72125
Plaque psoriasis	5.72125
Malignant solid tumor	5.72125
Binding of carbohydrate	5.71444
ALK mutation negative lung cancer	5.71444
Stage IV EGFR mutation negative non-small cell lung carcinoma	5.71444
Phagocytosis	5.70997
Head and neck tumor	5.69897
Recurrent epithelial endometrial cancer	5.68613
Metastatic CD274 positive malignant solid tumor	5.68613
ALK rearrangement negative squamous cell non-small cell lung cancer	5.68613
Migration of tumor cells	5.68403
Attachment of cells	5.68403
Advanced non-small cell lung carcinoma	5.68403
Interaction of mononuclear leukocytes	5.65758
EGFR T790M mutation positive cancer	5.65561
EGFR T790M mutation positive solid tumor	5.65561
ALK translocation negative EGFR mutation negative squamous cell non-small cell lung carcinoma	5.65561
Metastatic HER2 negative gastric adenocarcinoma	5.65561
Stage IIIA EGFR mutation positive non-small cell lung cancer	5.64397
Metastatic EGFR mutation negative CD274 positive non-small cell lung cancer	5.64397
Stage I-III ductal breast carcinoma	5.64397
Unresectable HER2 negative gastric adenocarcinoma	5.64397
Metastatic germ cell tumor	5.64397
Localized osteosarcoma	5.64397
Sertoli cell tumor	5.64397
Unresectable squamous cell cancer of the hypopharynx	5.64397
HER2 positive locally advanced gastroesophageal junction adenocarcinoma	5.64397
Stage IV CD274 positive squamous non-small cell lung cancer	5.64397
Unresectable HER2 negative gastroesophageal junction adenocarcinoma	5.64397
Metastatic CD274 positive squamous non-small cell lung cancer	5.64397
Recurrent HER2 negative gastric adenocarcinoma	5.64397
Persistent cervical carcinoma	5.64397
Recurrent skin carcinoma	5.64397
Non-metastatic nasopharyngeal carcinoma	5.64397
Synthesis of amino acids	5.63639
Binding of prostate cancer cell lines	5.63639
Metastatic osteosarcoma	5.63639
High-grade serous ovarian carcinoma	5.63639
Binding of lymphoma cell lines	5.62525
Maturation of blood cells	5.62525
Hydrolysis of protein	5.60906
Metastatic lung tumor	5.6073
Disassembly of extracellular matrix	5.60033
ALK fusion negative non-small cell lung carcinoma	5.60033
High grade osteosarcoma	5.59517
Head and neck cancer	5.59176
Engulfment of cells	5.58503
Vascular tumor	5.58336
Osteoarthritis	5.58336
Metastatic adenocarcinoma	5.5817
Laminopathy	5.58004
Progressive non-small cell lung cancer	5.56703
Stage IV nonsquamous non-small cell lung carcinoma	5.56067
Microtubule dynamics	5.55752
Invasion of breast cancer cell lines	5.55129
Metastatic EGFR mutation negative non-small cell lung carcinoma	5.54668
Charcot-Marie-Tooth disease type 2	5.54668
Unresectable locally advanced non-small cell lung cancer	5.54668
Metastatic non-small cell lung carcinoma	5.53462
Adhesion of granulocytes	5.53462
Metastatic gastric carcinoma	5.53462
Infection of cells	5.52433
Stage IV ALK mutation negative EGFR mutation negative nonsquamous non-small cell lung carcinoma	5.51428
Metastatic HER2 negative CD274 positive gastric adenocarcinoma	5.51428
Epidermolytic hyperkeratosis	5.51428
Locally advanced CD274 positive esophageal adenocarcinoma	5.51428
Metastatic Siewert type I gastroesophageal junction adenocarcinoma	5.51428
Recurrent esophageal adenocarcinoma	5.51428
Locally advanced HER2 negative CD274 positive gastric adenocarcinoma	5.51428
Unresectable CD274 positive esophageal adenocarcinoma	5.51428
Locally advanced HER2 negative CD274 positive gastroesophageal junction adenocarcinoma	5.51428
Exanthem of skin	5.51145
Benign cold thyroid nodule	5.51004
Catabolism of lipid	5.50864
Keratinization	5.50864
ALK mutation negative EGFR sensitizing mutation negative non-small cell lung carcinoma	5.50585
Advanced gallbladder cancer	5.50585
Unresectable nasopharyngeal cancer	5.50585
Squamous cell cervical cancer	5.50585
Stage II-IV primary peritoneal cancer	5.50585
Metastatic gastrointestinal carcinoma	5.48545
Neoplasm of pleura	5.47756
Fibrogenesis	5.47625
Progressive squamous cell lung cancer	5.47108
Digestive organ tumor	5.46725
Refractory malignant solid tumor	5.45593
Stage I-II cancer	5.45593
EGFR exon 19 mutation positive nonsquamous non-small cell lung carcinoma	5.44129
Endometrial clear cell carcinoma	5.44129
Extrahepatic cholangiocarcinoma	5.44129
Metastatic advanced non-squamous non-small cell lung cancer	5.44129
EGFR exon 21 mutation positive nonsquamous non-small cell lung carcinoma	5.44129
Primary squamous cell carcinoma	5.44129
EGFR sensitizing mutation positive non-squamous non-small cell lung carcinoma	5.44129
Metastatic solid tumor	5.42366
Refractory Hodgkin lymphoma	5.42022
ROS1 rearrangement negative non-small cell lung cancer	5.42022
ALK fusion negative EGFR mutation negative non-small cell lung carcinoma	5.41341
Adhesion of colorectal cancer cell lines	5.41341
Nonmetastatic hypopharyngeal squamous cell carcinoma	5.40561
Nonmetastatic laryngeal squamous cell carcinoma	5.40561
Invasion of hepatoma cell lines	5.39577
Phagocytosis of cells	5.38405
Stage IV CD274 positive non-squamous non-small cell lung cancer	5.37366
Unresectable HER2 positive solid malignant tumor	5.37366
Stage III gastric adenocarcinoma	5.37366
TNM stage T1 gastroesophageal junction adenocarcinoma	5.37366
TNM stage M0 gastroesophageal junction adenocarcinoma	5.37366
Recurrent gastroesophageal junction adenocarcinoma	5.37366
Stage III gastroesophageal junction adenocarcinoma	5.37366
Hereditary palmoplantar keratoderma	5.37366
TNM stage M0 esophageal adenocarcinoma	5.37366
EGFR exon 19 deletion negative squamous cell lung carcinoma	5.37366
Recurrent hepatocellular carcinoma	5.37366
Unresectable bladder cancer	5.37366
TNM stage T2-T3 esophageal adenocarcinoma	5.37366
Locally advanced HER2 negative gastroesophageal junction adenocarcinoma	5.37366
Supratentorial primitive neuroectodermal tumor	5.37366
Stage IV small cell lung cancer	5.37366
Head and neck carcinoma	5.37059
Formation of skin	5.36351
Breast cancer	5.34582
Pleural mesothelioma	5.34104

## Sheet: Description
Supplementary Data 3: IPA Disease and biofunction analysis of CRC diagnosis related differential proteins.
Column name	Description
Diseases or Functions Annotation	Enriched IPA diseases or biofunctions
-Log (P value)	-Log (P value)	The P value was calculated using the right-sided Fisher’s exact test without adjustments.
