# Supplementary material for: Noninvasive urinary protein signatures associated with colorectal cancer diagnosis and metastasis
Source: Nat Commun. 2022 May 19;13:2757. doi: 10.1038/s41467-022-30391-8 (PMC9119985; doi:10.1038/s41467-022-30391-8)
Supplement: Supplementary file 7 — Supplementary Data 4 [file 41467_2022_30391_MOESM7_ESM.xlsx]

## Sheet: Supplementary Data 4
Ingenuity Canonical Pathways	-Log (P value)
Glycolysis I	5.25
Acute Phase Response Signaling	4.52
Intrinsic Prothrombin Activation Pathway	2.97
CMP-N-acetylneuraminate Biosynthesis I (Eukaryotes)	2.92
LXR/RXR Activation	2.64
Gluconeogenesis I	2.59
Sucrose Degradation V (Mammalian)	2.49
Inhibition of Angiogenesis by TSP1	2.28
Coagulation System	2.17
Complement System	2.14
tRNA Charging	2.07
Mechanisms of Viral Exit from Host Cells	1.98
Glutamine Biosynthesis I	1.95
FXR/RXR Activation	1.9
Extrinsic Prothrombin Activation Pathway	1.88
Parkinson's Signaling	1.88
Reelin Signaling in Neurons	1.85
NRF2-mediated Oxidative Stress Response	1.76
Fc Receptor-mediated Phagocytosis in Macrophages and Monocytes	1.7
Clathrin-mediated Endocytosis Signaling	1.69
Maturity Onset Diabetes of Young (MODY) Signaling	1.69
Spliceosomal Cycle	1.66
S-methyl-5-thio-伪-D-ribose 1-phosphate Degradation	1.66
L-cysteine Degradation III	1.66
Adenine and Adenosine Salvage I	1.66
Endoplasmic Reticulum Stress Pathway	1.65
Tumoricidal Function of Hepatic Natural Killer Cells	1.54
Type I Diabetes Mellitus Signaling	1.51
Hypusine Biosynthesis	1.48
Glutamate Degradation II	1.48
Aspartate Biosynthesis	1.48
Apelin Liver Signaling Pathway	1.48
Role of Tissue Factor in Cancer	1.4
Methylmalonyl Pathway	1.36
L-cysteine Degradation I	1.36
N-acetylglucosamine Degradation II	1.36
Caveolar-mediated Endocytosis Signaling	1.33

## Sheet: Description
Supplementary Data 4: IPA Canonical pathway analysis of CRC metastasis related differential proteins.
Column name	Description
Ingenuity Canonical Pathways	Enriched IPA pathways
-Log (P value)	-Log (P value)	The P value was calculated using the right-sided Fisher’s exact test without adjustments.
