# Supplementary material for: Noninvasive urinary protein signatures associated with colorectal cancer diagnosis and metastasis
Source: Nat Commun. 2022 May 19;13:2757. doi: 10.1038/s41467-022-30391-8 (PMC9119985; doi:10.1038/s41467-022-30391-8)
Supplement: Supplementary file 8 — Supplementary Data 5 [file 41467_2022_30391_MOESM8_ESM.xlsx]

## Sheet: Supplementary Data 5
Diseases or Functions Annotation	-Log (P value)
Degranulation of cells	14.1308
Degranulation of phagocytes	11.6402
Degranulation of neutrophils	10.5867
Autosomal dominant motor neuron disease	7.2204
Cell movement	6.93181
Stabilization of protein	6.68403
Migration of cells	6.45593
Autosomal dominant neuropathy	6.33536
Metabolism of protein	5.9393
Degranulation of blood platelets	5.91721
Hemostasis	5.90658
Activation of cells	5.87615
Leukemic transformation of essential thrombocythemia	5.27654
Volume of brain	5.27654
Transport of endosomes	5.17457
Coagulation of blood	5.15927
Efflux of levothyroxine	4.88273
Metabolism of fructose-1,6-diphosphate	4.88273
Efflux of L-triiodothyronine	4.88273
Autosomal dominant familial amyotrophic lateral sclerosis	4.58503
Metabolism of carbohydrate	4.03198
Endocytosis	4.01502
Atresia of ovarian follicle	3.91364
Maffucci syndrome	3.91364
Formation of cell-associated matrix	3.91364
Favorable-risk normal karyotype acute myeloid leukemia	3.91364
Chondrosarcoma in femur	3.91364
Volume of cerebrum	3.91364
IDH1 R132X mutation positive cancer	3.91364
Chondrosarcoma in humerus	3.91364
Chondrosarcoma in bone	3.91364
Hyperthyroxinemia	3.91364
Activation of blood cells	3.81816
Lichen planus	3.80134
Hereditary neuropathy	3.80134
Permeability of epithelial tissue	3.6925
Atresia	3.68613
Morphology of hepatoma cell lines	3.68613
Amyotrophic lateral sclerosis	3.63078
Nodular goiter	3.56384
Morphology of nervous system	3.53165
Hamartoma	3.45469
Chronic psoriasis	3.45346
Chronic phase primary myelofibrosis	3.44129
Metabolism of D-fructose	3.44129
Retrograde axonal transport	3.44129
Anaplastic oligoastrocytoma	3.44129
Activation of dermal cells	3.44129
Synthesis of glutamine	3.44129
Chondroma in bone	3.44129
Autosomal dominant spinal muscular atrophy	3.35262
Shape change of tumor cell lines	3.3439
Invasion of breast cancer cell lines	3.32975
Formation of vesicles	3.28316
Locomotion	3.25964
Fatty acid metabolism	3.24336
Cerebral disorder	3.2161
Peripheral vascular disease	3.18111
Myelodysplastic syndrome with multilineage dysplasia	3.17328
Receptor-mediated endocytosis	3.17198
Glioblastoma	3.14874
Modification of hyaluronic acid	3.14267
Enchondroma	3.14267
Acute myeloid leukemia with cuplike nuclei	3.14267
Adult-onset amyotrophic lateral sclerosis	3.14267
Diffuse astrocytoma	3.09205
Prostatic intraepithelial tumor	3.04383
Sporadic amyotrophic lateral sclerosis	3.01637
Leukocyte migration	3.01547
Familial amyotrophic lateral sclerosis	3.01189
Bile duct adenocarcinoma	3.00524
Astrocytoma	3.00349
Cholangiocarcinoma	3.00261
Metabolism of eicosanoid	2.99568
High grade astrocytoma	2.97881
Progressive neuropathy	2.97881
Permeability of cells	2.97881
Catabolism of protein	2.97881
Refractory anemia with excess of blasts type 2	2.94692
Accumulation of phospholipid	2.94692
Aggregation of blood cells	2.93554
Maturation of dendritic cells	2.93181
Autosomal dominant Ehlers-Danlos syndrome type VII	2.92445
Transport of oxygen	2.92445
Size of ovarian follicle	2.92445
Adhesion of melanoma cells	2.92445
Binding of Staphylococcus aureus	2.92445
Accumulation of phosphatidylinositol 4,5-diphosphate	2.92445
Hypersensitive reaction	2.92082
Hepatocellular carcinoma	2.8962
Ovarian tumor	2.89279
Adhesion of extracellular matrix	2.83863
Organization of extracellular matrix	2.83565
Biliary tract adenocarcinoma	2.83268
Gonadal tumor	2.82974
Assembly of multivesicular bodies	2.81531
Glioma cancer	2.79048
Permeability of endothelial cells	2.78252
Ovarian cancer	2.76195
Primary ovarian cancer	2.76195
Internalization of hyaluronic acid	2.75203
Morphology of cerebral cortex	2.75203
Combined hepatocellular carcinoma and cholangiocarcinoma	2.75203
Hyponatremia	2.75203
Invasive melanoma	2.75203
Anticoagulation of blood	2.75203
Grade II oligoastrocytoma	2.75203
Adhesion of Streptococcus pneumoniae	2.75203
Rheumatic Disease	2.74958
Organization of cytoplasm	2.74715
Gluconeogenesis	2.74715
Anemia	2.72584
Synthesis of eicosanoid	2.7167
Transport of molecule	2.70333
Juvenile rheumatoid arthritis	2.6925
Catabolism of glycosaminoglycan	2.67985
Philadelphia chromosome negative chronic myeloproliferative neoplasm	2.67778
Synthesis of prostaglandin	2.67778
Urination disorder	2.67162
Aggregation of blood platelets	2.66555
Progressive motor neuropathy	2.65365
Epithelial-mesenchymal transition of breast cell lines	2.64782
Metabolic bone disease	2.64207
Diffuse palmoplantar keratoderma	2.60906
Hereditary angioedema	2.60906
Catabolism of acidic amino acid	2.60906
Invasion of tumor cell lines	2.59517
Activation of leukocytes	2.59007
Organization of cytoskeleton	2.57675
Inflammation of joint	2.57512
Stimulation of blood cells	2.53165
Aciduria	2.52433
Essential thrombocythemia	2.52433
Metabolism of cellular protein	2.50864
Neck neoplasm	2.50585
Central nervous system neuroepithelial tumor	2.48678
Metabolism of glycerol	2.48678
Post essential thrombocythemia myelofibrosis	2.48678
Activation of CD8+ T lymphocyte	2.48678
Grade III oligoastrocytoma	2.48678
Iron deficiency anemia	2.48678
Oligoastrocytoma in brain	2.48678
Leukemic transformation of myelofibrosis	2.48678
Intermediate disease stage peripheral arterial disease	2.4828
Cell movement of endothelial cells	2.47366
Growth of connective tissue	2.47237
Blast-phase myeloproliferative neoplasm	2.46725
Progressive encephalopathy	2.45717
Cell movement of lung cell lines	2.44855
Chronic phase myeloproliferative neoplasm	2.44855
Undernutrition	2.44009
Tumorigenesis of tissue	2.43533
Glioma	2.43297
Head and neck cancer	2.42713
Primary tumor	2.41229
Peripheral arterial disease	2.40894
Synthesis of prostaglandin E2	2.40782
Genitourinary tumor	2.40671
Carcinoma	2.4023
Thyroid gland tumor	2.39469
Benign solid tumor	2.39254
Central nervous system cancer	2.38616
Polycythemia vera	2.3851
Apoptosis of cerebral cortex cells	2.38091
Organization of membrane ruffles	2.38091
Cell rounding of embryonic cell lines	2.38091
Cell rounding of epithelial cell lines	2.38091
Head and neck carcinoma	2.37572
Non-traumatic arthropathy	2.37469
Adhesion of tumor cell lines	2.37161
Organization of actin cytoskeleton	2.36351
Ehlers-Danlos syndrome	2.36251
Export of molecule	2.35754
Advanced extracranial solid tumor	2.34775
Morphology of tumor cell lines	2.33913
Non-hematological solid tumor	2.33819
Disorder of basal ganglia	2.3279
Cell death of cerebral cortex cells	2.32148
Type M0 acute myeloid leukemia	2.32148
Treatment-related acute myeloid leukemia	2.32148
Synthesis of hydrogen peroxide	2.30803
Thyroid carcinoma	2.30627
Cell rounding of kidney cell lines	2.28651
Homeostasis of neurons	2.28651
Folliculogenesis	2.28651
Adhesion of ovarian cancer cell lines	2.28651
Benign oral disorder	2.27491
Migration of endothelial cells	2.27409
Familial skeletal dysplasia	2.27003
Interaction of tumor cell lines	2.26841
Familial encephalopathy	2.2668
Advanced malignant tumor	2.266
Synthesis of fatty acid	2.25885
Abnormal ratio tissue	2.25885
Complement activation	2.25727
Polycythemia	2.25493
Non-melanoma solid tumor	2.24642
Papillary adenocarcinoma	2.24489
Familial Parkinson disease	2.24413
Activation of blood platelets	2.23958
Malignant genitourinary solid tumor	2.22841
Cell spreading	2.21467
Morphology of blood cells	2.20761
Apoptosis of chronic lymphocytic leukemia cells	2.20761
Binding of blood cells	2.20551
Cell movement of breast cell lines	2.20482
Movement of vascular endothelial cells	2.20343
Immune response of leukocyte cell lines	2.20273
Migration of glioma cells	2.20273
Nonhematologic malignant neoplasm	2.1986
Expression of protein	2.19791
Proliferation of connective tissue cells	2.19654
Adhesion of cell-associated matrix	2.1891
Chronic fatigue syndrome	2.1891
Cell movement of lymphocytes	2.1798
Allergy	2.17457
Catabolism of L-amino acid	2.17198
Aminoacylation of tRNA	2.17198
Sprouting of vascular endothelial cells	2.17198
Formation of centrosome	2.17198
Migration of sarcoma cell lines	2.1707
Contraction of heart	2.16622
Progressive neurological disorder	2.15614
Liver cholangiocarcinoma	2.14388
Localization of protein	2.14388
Cell movement of gonadal cell lines	2.13787
Binding of antigen presenting cells	2.13787
Advanced ovarian tumor	2.13077
Nociception	2.12668
Activation of cytotoxic T cells	2.12668
Cell death of RPE cells	2.12668
Differentiation of myofibroblasts	2.12668
Accumulation of cervical cancer cell lines	2.12668
Autosomal dominant myopathy	2.12668
Endoplasmic reticulum stress response	2.1209
Cancer of secretory structure	2.11577
Assembly of protein-protein complex	2.11126
Chronic inflammatory disorder	2.10735
Nonsense-mediated mRNA decay	2.10513
Delayed hypersensitive reaction	2.10458
Formation of cellular inclusion bodies	2.10458
Autosomal dominant encephalopathy	2.10018
Adhesion of blood cells	2.09745
Permeability of vascular endothelial cells	2.07263
Adhesion of melanoma cell lines	2.07263
Morphology of Golgi apparatus	2.0575
Papillary thyroid carcinoma	2.05651
Synthesis of protein	2.05061
Organization of organelle	2.05061
Migration of mononuclear leukocytes	2.03527
Central nervous system solid tumor	2.03058
Development of body trunk	2.02136
Proliferation of cancer cells	2.01547
Marfan syndrome	2.011
Secondary acute myeloid leukemia	2
Stimulation of lymphocytes	2
Cell proliferation of fibroblasts	1.99568
Relaxation of muscle	1.99568
Microalbuminuria	1.99568
Organization of sarcomere	1.99568
Proliferation of melanoma cells	1.99568
Advanced stage peripheral arterial disease	1.9914
Bile duct carcinoma	1.98716
Cell spreading of tumor cell lines	1.98297
Development of cytoplasm	1.97881
Advanced malignant solid tumor	1.97881
Binding of tumor cell lines	1.97469
Advanced stage carcinoma	1.97062
Migration of breast cell lines	1.95861
Metastasis of embryonic stem cell lines	1.95468
Autosomal dominant Charcot-Marie-Tooth disease axonal type 2D	1.95468
Contractility of dermal fibroblasts	1.95468
Metabolism of N-acetylmannosamine	1.95468
Cell-cell adhesion of melanoma cells	1.95468
Purpura fulminans	1.95468
Invasive sinonasal mucosal melanoma	1.95468
Quantity of ketone body	1.95468
Release of arginine	1.95468
Permeability of pulmonary artery endothelial cells	1.95468
Dystransthyretinemic euthyroidal hyperthyroxinemia	1.95468
Advanced stage secondary acute myeloid leukemia	1.95468
Refractory IDH2 mutation positive acute myeloid leukemia	1.95468
Autosomal dominant distal hereditary motor neuronopathy type VIIB	1.95468
Cell flattening of T lymphocytes	1.95468
Parkinson disease 11	1.95468
Contact hypersensitivity of skin	1.95468
Degranulation of BMMC cells	1.95468
Fusion of HIV-1	1.95468
G1/S phase transition of bladder cancer cell lines	1.95468
Autosomal dominant thrombophilia due to protein C deficiency	1.95468
Crystallization of cholesterol	1.95468
Left ventricular noncompaction type 9	1.95468
Alcoholic chronic pancreatitis	1.95468
Autosomal recessive thrombophilia due to protein C deficiency	1.95468
Refractory IDH1 mutation positive acute myeloid leukemia	1.95468
Autosomal recessive congenital cataract type 2	1.95468
Relapsed IDH1 mutation positive acute myeloid leukemia	1.95468
Autosomal recessive spinocerebellar ataxia type 14	1.95468
Morphology of microfilaments	1.95468
Cytotoxic reaction of chronic lymphocytic leukemia cells	1.95468
Prometaphase of bone cancer cell lines	1.95468
Lymphatic invasion by lymphoma cell lines	1.95468
Recovery of fibroblast cell lines	1.95468
Neurodegeneration of ommatidium	1.95468
Release of L-lysine	1.95468
Necrosis of exocrine region of pancreas	1.95468
Inflammation of C-cells	1.95468
Amyotrophic lateral sclerosis 10	1.95468
Beta-globin type methemoglobinemia	1.95468
Grade 4 non-Hodgkin disease	1.95468
Oligodendroglioma in parietal lobe	1.95468
Dedifferentiated chondrosarcoma	1.95468
Malignant schwannoma	1.95468
Co-stimulation of B lymphocytes	1.95468
Release of alanine	1.95468
Blood hypovolemia	1.95468
Release of L-methionine	1.95468
Hereditary type I protein c deficiency	1.95468
Chondroma in tibia	1.95468
Myeloid sarcoma in lymph node	1.95468
Production of cytoplasmic inclusions	1.95468
Idiopathic interstitial nephritis	1.95468
Release of L-aspartic acid	1.95468
Severe thrombosis	1.95468
Scapular chondrosarcoma	1.95468
Ichthyosis bullosa of Siemens	1.95468
Cytolysis of brain cancer cell lines	1.95468
Chondrosarcoma in periosteum	1.95468
Partial thyroxine-binding globulin deficiency	1.95468
Chondroma in phalanx	1.95468
Establishment of blood-brain barrier	1.95468
Coumarin-induced dermonecrosis	1.95468
Severe hypoalbuminemia	1.95468
Angiogenesis of allantois	1.95468
Acute myocarditis	1.95468
Arteriolar nephrosclerosis	1.95468
Advanced stage secondary relapsed acute myeloid leukemia	1.95468
Chondrosarcoma in medullary cavity	1.95468
Loss of nucleus	1.95468
Apoptosis of pyramidal neurons	1.95468
Malignancy of breast cell lines	1.95468
Exit from G1 checkpoint of breast cell lines	1.95468
Clearance of adenoviridae	1.95468
Perry syndrome	1.95468
Autosomal dominant Wolfram-like syndrome	1.95468
Collapse of nucleus	1.95468
Cardiac valvular form autosomal recessive Ehlers-Danlos syndrome	1.95468
Cataract type 41	1.95468
Quantity of colony forming unit-megakaryocytes	1.95468
Highly invasive bladder carcinoma	1.95468
NS1 antigen positive dengue hemorrhagic fever	1.95468
Quantity of Zaire ebolavirus	1.95468
Japanese type APRT deficiency	1.95468
Analbuminemia Baghdad	1.95468
Pure autonomic failure	1.95468
Relaxation of vascular smooth muscle cells	1.95468
Dysalbuminemic hyperthyroxinemia	1.95468
Acute myeloid leukemia type M1 associated with myelodysplastic syndrome	1.95468
Hb SO Arab disease	1.95468
Dominant beta-thalassemia intermedia	1.95468
Secretion of microvesicles	1.95468
CD59-mediated hemolytic anemia with immune-mediated polyneuropathy	1.95468
Delivery of spermine	1.95468
Acute myeloid leukemia type M5 associated with myelodysplastic syndrome	1.95468
Accumulation of thrombus	1.95468
Adhesion of smooth muscle cell lines	1.95468
Dental anomalies and short stature	1.95468
Formation of focal complexes	1.95468
Autosomal dominant familial encephalopathy with neuroserpin inclusion bodies	1.95468
Blebbing of breast cancer cell lines	1.95468
Cell cycle progression of B lymphocytes	1.95468
Presynaptic congenital myasthenic syndrome type 24	1.95468
Accumulation of cyclic GMP	1.95468
Cell death of superior cervical ganglion neurons	1.95468
Exit from G1 checkpoint of epithelial cell lines	1.95468
Congenital atransferrinemia	1.95468
Familial hypertrophic cardiomyopathy-3	1.95468
Attachment of Reoviridae	1.95468
Adhesion of articular cartilage	1.95468
Carboxylation of isocitric acid	1.95468
Movement of recycling endosomes	1.95468
Quantity of alitretinoin	1.95468
Hydrolysis of olmesartan medoxomil	1.95468
Scattering of lung cell lines	1.95468
Inflammation of follicular cells	1.95468
Inflammation of islets of Langerhans	1.95468
Nuclear type 16 mitochondrial complex I deficiency	1.95468
Familial craniofrontonasal syndrome	1.95468
Dilated cardiomyopathy 1y	1.95468
Gallbladder adenoma	1.95468
Amyloidosis of liver	1.95468
Inflammation of interalveolar septa	1.95468
Morphology of hippocampus	1.95468
Bardet-Biedl syndrome type 19	1.95468
Oxidative stress response of yeast	1.95468
Hydrolysis of D-sphingosine	1.95468
Prometaphase of sarcoma cell lines	1.95468
Alacrima, achalasia, and mental retardation syndrome	1.95468
Acute brain infarction	1.95468
Quantity of midazolam	1.95468
Pulmonary atresia with intact ventricular septum	1.95468
Arrest in G0/G1 phase transition of myeloid cells	1.95468
Activation-induced cell death of T lymphoblasts	1.95468
Advanced stage relapsed primary acute myeloid leukemia	1.95468
Prekallikrein deficiency	1.95468
Periodontal type Ehlers-Danlos syndrome type 1	1.95468
Isolated cardiac amyloidosis	1.95468
Cell death of C-cells	1.95468
Production of microvesicles	1.95468
Quantity of Cajal-Retzius neurons	1.95468
Familial nonspecific dementia	1.95468
Growth of vesicular stomatitis virus	1.95468
Isolated hyperchlorhidrosis	1.95468
Delay in reassembly of Golgi apparatus	1.95468
Cell flattening of kidney cancer cell lines	1.95468
Quantity of spindle cells	1.95468
D-2-hydroxyglutaric aciduria type 2	1.95468
Advanced stage sinonasal mucosal melanoma	1.95468
Autosomal dominant lower extremity-predominant spinal muscular atrophy 1	1.95468
Oligoastrocytoma in parietal lobe	1.95468
Advanced stage refractory primary acute myeloid leukemia	1.95468
Ehlers-Danlos syndrome type VIIB	1.95468
Bisphosphoglycerate mutase deficiency	1.95468
Adhesion of Streptococcus pyogenes	1.95468
Haptotaxis of melanoma cell lines	1.95468
Autosomal recessive amyotrophic lateral sclerosis type 1	1.95468
Autosomal recessive osteopetrosis type 7	1.95468
Amyotrophic lateral sclerosis type 17	1.95468
Acidification of breast cancer cell lines	1.95468
Auto-oxidation of homocysteine	1.95468
Priming of Tc2 cells	1.95468
Binding of melanoma cells	1.95468
Relapsed IDH2 mutation positive acute myeloid leukemia	1.95468
Genevieve type spondyloepimetaphyseal dysplasia	1.95468
Margination of chromatin	1.95468
Glutamine synthase deficiency	1.95468
Activation of keratinocytes	1.95468
Anhaptoglobinemia	1.95468
Autosomal dominant deafness type 6	1.95468
Adhesion of Listeria monocytogenes	1.95468
Parkinson disease type 17	1.95468
Diamond-blackfan anemia type 10	1.95468
Autosomal dominant mental retardation type 13	1.95468
Neuronal ceroid lipofuscinosis 5	1.95468
Advanced TNM stage head and neck squamous cell cancer	1.95468
Adhesion of hairy cell leukemia cells	1.95468
Active stage adult onset Still disease	1.95468
Beta-Knossos-thalassemia	1.95468
GARS-associated growth retardation and developmental delay	1.95468
Oral leukoplakia	1.95468
Binding of ketoprofen	1.95468
Oligodendroglioma in temporal lobe	1.95468
Growth of Bacteroides fragilis	1.95468
Fructose intolerance	1.95468
Intermediate-risk normal karyotype acute myeloid leukemia	1.95468
Posterior subcortical band heterotopia	1.95468
Autosomal dominant familial expansile osteolysis	1.95468
Beta Heinz body anemias	1.95468
Polymerization of heparan sulfate	1.95468
Beta-zero-thalassemia	1.95468
Mild severe combined immunodeficiency	1.95468
Gliosarcoma in frontal cortex	1.95468
Cytotoxic reaction of B-lymphocyte derived cell lines	1.95468
Release of leucine	1.95468
Climbing behavior	1.95468
Chondrosarcoma in tibia	1.95468
Reorganization of cortical actin filaments	1.95468
Hypohaptoglobinemia	1.95468
Medulloblastoma in supratentorial region	1.95468
Early-onset Paget disease of bone 2	1.95468
Niemann-Pick disease type C2	1.95468
Chondrosarcoma in skull	1.95468
Osteogenesis imperfecta type IX	1.95468
Chondrosarcoma in phalanx	1.95468
Autosomal recessive acroerythrokeratoderma	1.95468
Medulloblastoma in frontal cortex	1.95468
Morphology of Cajal-Retzius neurons	1.95468
Dominant beta-plus-thalassemia	1.95468
Metabolism of isocitric acid	1.95468
Chondrosarcoma in metacarpal bone	1.95468
Familial hypobetalipoproteinemia type 2	1.95468
Methylmalonic aciduria due to transcobalamin receptor defect	1.95468
Chromophilic cell carcinoma	1.95468
Advanced stage refractory acute myeloid leukemia	1.95468
Myxomatous tissue	1.95468
Hypocalcification type amelogenesis imperfecta	1.95468
Grade 4 oligoastrocytoma	1.95468
Exposure of aminophospholipid	1.95468
Charcot-Marie-Tooth disease axonal type 2O	1.95468
Injury of tubulointerstitium	1.95468
Morphology of microglia	1.95468
Hypomyelination with brainstem and spinal cord involvement and leg spasticity	1.95468
Formation of COPII vesicles	1.95468
Conversion of 5(S)-HETE	1.95468
Inflammation of exocrine region of pancreas	1.95468
Chondrosarcoma in pelvic girdle	1.95468
Development of anterior horn of the spinal cord	1.95468
Beta thalassemia, dominant inclusion body type	1.95468
Recruitment of hyaluronic acid	1.95468
Replication of Reoviridae	1.95468

## Sheet: Description
Supplementary Data 5: IPA Disease and biofunction analysis of CRC metastasis related differential proteins.
Column name	Description
Diseases or Functions Annotation	Enriched IPA diseases or biofunctions
-Log (P value)	-Log (P value)	The P value was calculated using the right-sided Fisher’s exact test without adjustments.
