# Supplementary material for: Noninvasive urinary protein signatures associated with colorectal cancer diagnosis and metastasis
Source: Nat Commun. 2022 May 19;13:2757. doi: 10.1038/s41467-022-30391-8 (PMC9119985; doi:10.1038/s41467-022-30391-8)
Supplement: Supplementary file 9 — Supplementary Data 6 [file 41467_2022_30391_MOESM9_ESM.xlsx]

## Sheet: Supplementary Data 6
Diseases and Bio Functions	NM vs. HC	LNM vs. HC	DM vs. HC
Necrosis	-1.514	-3.4	-3.875
Cell death of tumor cell lines	-0.881	-3.153	-3.274
Apoptosis	-0.766	-2.631	-3.396
Cell proliferation of tumor cell lines	1.91	1.449	2.771
Hepatocellular carcinoma	-2.213	-1.8	-1.8
Damage of endothelial tissue	2.157	1.811	1.811
Apoptosis of tumor cell lines	-0.394	-2.466	-2.363
Cell death of leukemia cell lines	-0.834	-1.498	-2.083
Necrosis of kidney	-2.239		-2.071
Cell death of kidney cells	-2.05		-2.208
Permeability of vascular system	1.668	0.905	1.62
Glucose metabolism disorder	1.326	2.109	0.585
Accumulation of cells	-1.593		-2.141
Accumulation of blood cells	-1.624		-2.083
Damage of epithelial tissue		2.01	1.69
Inflammation of organ	1.942	0.877	0.874
Inflammation of body cavity	2.648		1.01
Metabolism of protein	1.158	0.706	1.789
Cell death of kidney cell lines	-1.867		-1.778
Adhesion of immune cells	-0.912	-2.385	0.317
Cell movement of leukocytes	0.027	-2.684	-0.895
Binding of lymphatic system cells	-1.355	-2.213
Cell-cell contact	-2.594	-0.523	-0.443
Growth of epithelial tissue	0.975	1.085	1.383
Binding of vascular endothelial cells	-1.022		-2.414
Cell death of fibroblast cell lines	-0.993	-1.593	-0.819
Growth of lesion	0.636	0.848	1.897
Binding of lymphocytes	-1.063	-2.277
Necrosis of epithelial tissue	-1.152		-2.134
Cell movement of monocytes	0.392	1.949	0.937
Cell viability of tumor cell lines		1.503	1.755
Leukocyte migration	-0.076	-2.472	-0.704
Dermatitis	1.521	0.479	1.236
Adhesion of vascular endothelial cells	-0.918	-0.466	-1.824
Development of neurons	-2.047		-1.132
Cell death of neuroblastoma cell lines	-0.207	-1.493	-1.416
Binding of professional phagocytic cells	1.066	-1.55	0.488
Formation of lamellipodia	1.438	-0.323	1.316
Migration of tumor cell lines	0.237	1.006	1.815
Adhesion of blood cells	-0.773	-2.188	-0.082
Secondary tumor	0.831	1.11	1.086
Adhesion of extracellular matrix	1.072		1.951
Growth of tumor	0.479	0.738	1.805
Migration of sarcoma cell lines	0.853		2.164
Cell spreading of blood cells	-1.463		-1.534
Organization of actin cytoskeleton		1.394	1.589
Outgrowth of cells	-1.671		-1.291
Inflammation of absolute anatomical region	2.193		0.764
Cell death of lymphoma cell lines	-1.466		-1.472
Diabetes mellitus	1.546	1.156	0.205
Advanced malignant tumor	0.831	0.949	1.086
Cell movement of sarcoma cell lines	0.508	0.612	1.732
Formation of filaments	1.128	0.711	0.972
Cell movement of myeloid cells	0.126	-2.175	-0.489
Organization of filaments			2.789
Survival of organism	-1.82	-0.139	0.805
Generation of reactive oxygen species	-0.647		-2.105
Movement Disorders	1.501	0.552	0.684
Cell transformation	0.379	0.893	1.447
Cell movement of phagocytes	0.229	-2.035	-0.411
Chemotaxis	-0.936	-0.692	1.045
Strength of muscle	-0.896	-1.757
Cell survival	-0.498	0.658	1.489
Catabolism of protein	1.062	-0.101	1.481
Cell viability	-0.273	0.932	1.437
Binding of mononuclear leukocytes		-2.641
Cell death of epithelial cells			-2.633
Cellular homeostasis	0.495	1.2	0.906
Binding of extracellular matrix	0.686	0.468	1.406
Apoptosis of lymphoma cell lines	-1.568		-0.981
Hypersensitive reaction	-1.026	-0.853	-0.61
Metabolism of carbohydrate	0.489	0.387	1.592
Organismal death	0.242	0.119	-2.104
Organization of cytoskeleton	0.813	0.507	1.135
Organization of cytoplasm	0.813	0.507	1.135
Cell spreading of leukocytes	-1.195		-1.254
Migration of epithelial cells	1.108	0.47	0.835
Development of vasculature	1.196	-1.005	0.202
Viral Infection	1.509	0.079	0.787
Synthesis of reactive oxygen species	-0.187	-1.092	-1.045
Binding of leukocytes		-2.322
Cell death of connective tissue cells	-0.527	-1.077	-0.713
Inflammation of joint	1.678	-0.101	-0.528
Degradation of hydrogen peroxide		0.896	1.387
Angiogenesis	1.059	-1.003	0.205
Cell-cell adhesion	-1.249	0.294	-0.717
Invasion of carcinoma cell lines	-0.839	0	1.411
Receptor-mediated endocytosis	0.218	1.178	0.769
Binding of blood cells		-2.143
Permeability of endothelial cells			2.138
Benign lesion	-0.168	1.394	-0.567
Binding of fibroblasts	-0.396	-0.647	1.078
Secretion of protein	2.121
Benign Tumors	-0.537	1.463	-0.116
Reorganization of cytoskeleton			2.106
Apoptosis of colorectal cancer cell lines			-2.105
Growth of organism			2.097
Organization of organelle			2.051
Neuritogenesis	-1.199		-0.85
Cell movement of tumor cell lines	-0.555	0.379	1.112
Morbidity or mortality			-1.982
Binding of hepatoma cell lines	-1.977
Progressive neurological disorder			-1.966
Migration of myeloid cells	-0.048	-1.698	-0.217
Binding of tumor cell lines	-1.141	-0.336	-0.483
Motor dysfunction or movement disorder	1.091	0.514	0.351
Cell movement of cancer cells	0.222	0.473	1.26
Cell death of epithelial cell lines			-1.941
Reorganization of actin cytoskeleton			1.94
Polymerization of protein			1.926
Non-hematological solid tumor	-1.921
Migration of carcinoma cell lines	-0.647		1.233
Migration of melanoma cells	-0.762	-1.109
Catabolism of carbohydrate		1.177	0.692
Cellular infiltration	0.406	-1.259	-0.192
Fatty acid metabolism	-1.094		-0.752
Atherosclerotic lesion	1.06		0.776
Lymphocyte migration	0.382	-1.179	-0.272
Aggregation of cells	-1.346	-0.486
Interaction of tumor cell lines	-1.141	-0.364	-0.311
Hepatobiliary carcinoma			-1.8
Liver carcinoma			-1.8
Rearrangement of cytoskeleton	1.783
Vascular lesion	1.782
Cell movement of lymphocytes	0.482	-1.088	0.212
Adhesion of connective tissue cells	-0.242	-0.466	1.065
Cell movement of melanoma cell lines	-1.749
Vasculogenesis	0.062	-1.562	-0.109
Cell-cell adhesion of endothelial cells	-1.718
Migration of phagocytes	0.151	-1.439	-0.122
Invasion of tumor cell lines	-1.308	-0.297	-0.105
Permeability of endothelial tissue			1.706
Nonhematologic malignant neoplasm	-1.686
Binding of red blood cells	-0.447		-1.219
Quantity of tumor cell lines			-1.653
Cell movement of tumor cells	0.124	0.499	1.024
Transmigration of leukocytes	0.036		-1.604
Central nervous system tumor		-1.633
Recruitment of phagocytes			-1.631
Metabolism of hydrogen peroxide	1.373		0.237
Detachment of cells			1.596
Formation of cytoskeleton	1.063		0.533
Binding of antigen presenting cells	0.406		1.184
Cell death of colorectal cancer cell lines			-1.586
Cell movement of smooth muscle cells	-1.275		-0.284
Metastatic solid tumor	-0.475		1.08
Advanced malignant solid tumor	-0.475		1.08
Efflux of cholesterol			1.55
Export of cholesterol			1.55
Transendothelial migration of tumor cell lines	-1.309		0.239
Migration of melanoma cell lines	-1.547
Cell death of neuroglia	1.528
Adhesion of lymphatic system cells	-1.512
Cell movement of bone cancer cell lines			1.51
Shape change of blood cells			-1.485
Cell spreading	-0.246	0.08	-1.148
Binding of epithelial cell lines			-1.47
Invasion of cells	-1.308	-0.037	0.121
Formation of vacuole			1.446
Apoptosis of neuroglia	1.437
Stimulation of cells	-0.346		1.085
Liver cancer			-1.406
Cell movement of muscle cells	-1.275		0.131
Hepatobiliary system cancer			-1.406
Shape change of plasma membrane			1.387
Transport of lipid	-1.132		-0.218
Electrical resistance of endothelial cells		0	-1.342
Progression of carcinoma	-1.342
Neurological signs			1.342
Progression of malignant tumor	-1.342
Transmigration of lymphatic system cells	1.342
Cell movement of neuroglia	-1.342
Transmigration of lymphocytes	1.342
Proliferation of tumor cells	0.225	0.036	1.078
Concentration of glutathione			1.339
Binding of prostate cancer cell lines	-1.339
Growth of malignant tumor	0.135		1.174
Migration of embryonic cells			1.309
Formation of focal adhesions			1.308
Cell death of breast cancer cell lines			-1.305
Fragmentation of DNA			-1.298
Carcinoma	-1.257
Activation of lymphocytes	1.252
Cell movement of fibroblasts			1.249
Cell movement of embryonic cells			1.219
Contraction of cells			1.219
Sensory system development	1.214
Apoptosis of muscle cells			-1.201
Transport of steroid			1.195
Scattering of cells			1.195
Adhesion of kidney cell lines	1.195
Shape change of leukocytes	-1.195
Thrombus	1.181
Cellular infiltration by mononuclear leukocytes	-0.044		1.136
Attachment of tumor cell lines	-1.172
Proliferation of neuronal cells			-1.168
Production of reactive oxygen species	1.05		-0.111
Interaction of protein			1.154
Quantity of lymphatic system cells			-1.14
Quantity of steroid	1.132
Adhesion of prostate cancer cell lines	-1.131
Damage of lung	1.118
Cellular degradation			1.114
Interaction of lymphocytes	-1.11
Outgrowth of tumor cell lines	-1.109
Formation of cellular inclusion bodies			1.102
Binding of myeloid cells	1.018		-0.082
Shape change of connective tissue cells			1.094
Neuromuscular disease			1.091
Synthesis of fatty acid			-1.081
Binding of connective tissue cells			1.068
Proliferation of epithelial cell lines			1.066
Quantity of blood cells			-1.064
Quantity of lymphocytes			-1.061
Shape change of fibroblast cell lines	1.054
Epithelial-mesenchymal transition of breast cancer cell lines			1.038

## Sheet: Description
Supplementary Data 6: IPA disease and biofunction analysis of differential proteins in CRC-NM, CRC-LNM, and CRC-DM groups vs. HC group.
Column name	Description
Diseases or Functions Annotation	Enriched IPA diseases or biofunctions
NM vs. HC	z score between NM and HC groups
LNM vs. HC	z score between LNM and HC groups
DM vs. HC	z score between DM and HC groups
