# Supplementary material for: Noninvasive urinary protein signatures associated with colorectal cancer diagnosis and metastasis
Source: Nat Commun. 2022 May 19;13:2757. doi: 10.1038/s41467-022-30391-8 (PMC9119985; doi:10.1038/s41467-022-30391-8)
Supplement: Supplementary file 10 — Supplementary Data 7 [file 41467_2022_30391_MOESM10_ESM.xlsx]

## Sheet: Supplementary Data 7
Canonical Pathways	NM vs. HC	LNM vs. HC	DM vs. HC
Clathrin-mediated Endocytosis Signaling	8.54822	7.90827	11.7265
LXR/RXR Activation	8.06383	6.07197	7.58857
Phagosome Maturation	3.26886	8.8943	8.60198
Epithelial Adherens Junction Signaling	3.72369	5.85617	9.85359
Regulation of Actin-based Motility by Rho	4.63632	6.63298	7.39167
Actin Cytoskeleton Signaling	4.22476	5.83247	8.44137
Glucocorticoid Receptor Signaling	4.1498	5.7889	7.94835
Remodeling of Epithelial Adherens Junctions	1.93217	6.88475	8.86289
Germ Cell-Sertoli Cell Junction Signaling	3.76244	7.15995	6.12791
FXR/RXR Activation	6.02714	4.33578	6.53944
RhoGDI Signaling	3.86135	5.78382	7.05
Leukocyte Extravasation Signaling	4.61374	4.3183	6.81475
ILK Signaling	5.53927	5.18795	4.9579
Production of Nitric Oxide and Reactive Oxygen Species in Macrophages	4.7614	4.47243	3.07975
Acute Phase Response Signaling	5.29643	4.34647	2.38704
Virus Entry via Endocytic Pathways	3.65429	2.3833	5.85915
Signaling by Rho Family GTPases	2.62039	3.97857	4.92948
Axonal Guidance Signaling	1.88245	4.68176	4.85161
Integrin Signaling	3.11096	3.47926	4.47057
Sertoli Cell-Sertoli Cell Junction Signaling	1.95939	4.95479	4.08195
Actin Nucleation by ARP-WASP Complex	3.46609	2.9655	4.53943
Ephrin A Signaling	2.84875	3.2463	4.00397
Ephrin Receptor Signaling	2.56134	1.9992	5.51795
RhoA Signaling	1.63496	3.02281	5.05178
Synaptogenesis Signaling Pathway	1.53156	2.97586	4.80881
IL-12 Signaling and Production in Macrophages	3.10762	3.11509	2.97238
Rac Signaling	2.81689	1.72427	4.1368
Atherosclerosis Signaling	2.17572	2.30621	4.16605
Tight Junction Signaling	2.14097	2.707	3.76345
NRF2-mediated Oxidative Stress Response	1.72115	3.82108	3.06209
Caveolar-mediated Endocytosis Signaling	2.58722	1.51506	4.49406
Cdc42 Signaling	2.11097	2.84339	3.35932
Ephrin B Signaling	1.80438	2.90139	3.59206
Agranulocyte Adhesion and Diapedesis	2.02194	2.02702	4.19902
PAK Signaling	2.42538	3.26998	2.47939
Methionine Salvage II (Mammalian)	3.27802	1.30933	3.04697
Role of Tissue Factor in Cancer	4.17363	1.65029	1.56345
Aryl Hydrocarbon Receptor Signaling	3.28985	2.67804	1.03736
Fc-a Receptor-mediated Phagocytosis in Macrophages and Monocytes	2.08845	1.1579	3.65698
Aldosterone Signaling in Epithelial Cells	1.10869	2.6544	3.08597
Semaphorin Signaling in Neurons	3.01436	2.59452	1.11276
Regulation of Cellular Mechanics by Calpain Protease	1.97797	1.66076	3.06645
Protein Ubiquitination Pathway	0.835017	2.75965	3.0772
Dendritic Cell Maturation	1.40987	2.3942	2.79077
Phagosome Formation	2.75822	2.23236	1.59202
Protein Kinase A Signaling	0.844385	3.58764	2.10949
Iron homeostasis signaling pathway	1.50552	2.19658	2.674
Sirtuin Signaling Pathway	1.43567	1.32061	3.32419
Glioma Invasiveness Signaling	2.93634	1.22827	1.72471
Gɑ 12/13 Signaling	0.880671	3.11509	1.84788
Hepatic Fibrosis / Hepatic Stellate Cell Activation	1.44863	2.45622	1.83291
Agrin Interactions at Neuromuscular Junction	1.72628	0.442311	3.44638
Mitochondrial Dysfunction	2.7664	1.23719	1.5881
Granulocyte Adhesion and Diapedesis	1.15179	1.23719	3.18616
PTEN Signaling	1.5685	1.72427	2.17938
fMLP Signaling in Neutrophils	0.593999	2.19658	2.674
Cardiac Hypertrophy Signaling	0.931502	3.00323	1.50844
Prostate Cancer Signaling	1.29549	2.10535	2.01106
Superpathway of Methionine Degradation	1.95025	0.94047	2.50923
FAK Signaling	1.23461	0.964506	3.18951
Glycerol Degradation I	2.76283	0	2.53416
Paxillin Signaling	1.63496	1.28697	2.2738
Role of Macrophages, Fibroblasts and Endothelial Cells in Rheumatoid Arthritis	0.886897	2.17193	2.01916
Glycolysis I	2.41325	0.479629	2.09211
Breast Cancer Regulation by Stathmin1	0.495053	3.02232	1.46358
Macropinocytosis Signaling	2.10781	1.72784	1.11323
Glycine Betaine Degradation	2.12877	0.811404	1.90599
Serine Biosynthesis	1.18742	1.09466	2.53416
PI3K/AKT Signaling	1.01581	2.21438	1.57766
Intrinsic Prothrombin Activation Pathway	3.68629	0.303254	0.796471
L-carnitine Biosynthesis	1.40351	0	3.04697
Complement System	1.91669	0.920233	1.611
Maturity Onset Diabetes of Young (MODY) Signaling	1.54121	0.54517	2.31912
Glycogen Degradation III	0.765863	2.83961	0.661183
Superpathway of Serine and Glycine Biosynthesis I	1.04703	0.955672	2.22198
Colorectal Cancer Metastasis Signaling	1.21923	1.91961	1.06611
Neuregulin Signaling	1.42992	1.14446	1.61441
Role of Osteoblasts, Osteoclasts and Chondrocytes in Rheumatoid Arthritis	1.04669	1.80877	1.30113
GP6 Signaling Pathway	2.70126	0.75031	0.701508
14-3-3-mediated Signaling	0.536425	2.60011	0.99742
BAG2 Signaling Pathway	0.36509	2.29186	1.43767
Xenobiotic Metabolism Signaling	1.8339	1.30484	0.898252
CXCR4 Signaling	1.02798	1.97182	1.01998
Ketolysis	0.991891	0.901235	2.10205
Autophagy	0.802966	1.9359	1.18775
Phospholipase C Signaling	0.633838	2.07719	1.17355
TR/RXR Activation	2.65147	0.634641	0.596626
CD28 Signaling in T Helper Cells	0.60636	1.6794	1.59202
Death Receptor Signaling	0.924184	1.76513	1.14066
IL-15 Production	1.13415	0.873075	1.76118
PPARɑ/RXRɑ Activation	1.49887	0.762108	1.44593
Gɑq Signaling	0.727887	2.14306	0.768821
Gap Junction Signaling	0	2.09749	1.53671
Coagulation System	2.93144	0.352461	0.337513
Neuroinflammation Signaling Pathway	0.659019	1.88804	1.07356
Ketogenesis	0.900677	0.811404	1.90599
UDP-N-acetyl-D-galactosamine Biosynthesis I	0	1.77923	1.75891
Mevalonate Pathway I	0	1.78802	1.74962
eNOS Signaling	0.734135	1.65984	1.13969
Gluconeogenesis I	2.36199	0	1.1561
Apoptosis Signaling	0.844385	1.62216	1.03579
UDP-N-acetyl-D-galactosamine Biosynthesis II	0.862122	1.86245	0.754914
Thrombin Signaling	0.776359	1.95917	0.740938
Inhibition of Matrix Metalloproteases	1.04029	0.881772	1.54956
Mechanisms of Viral Exit from Host Cells	0	0.303254	3.15597
NGF Signaling	0.619025	1.21413	1.62122
Neurotrophin/TRK Signaling	0.945677	0.743528	1.72471
NF-魏B Signaling	0.61977	1.42938	1.33836
Telomerase Signaling	0.672936	1.83502	0.811757
Glucose and Glucose-1-phosphate Degradation	0	3.30008	0
Osteoarthritis Pathway	0.847586	0.886513	1.54748
Isoleucine Degradation I	0	1.65801	1.62006
3-phosphoinositide Biosynthesis	1.75296	0.937825	0.573636
Calcium Signaling	0.306501	1.31817	1.63668
Glutathione Redox Reactions I	1.4639	1.29111	0.493749
IL-8 Signaling	0.817081	1.59823	0.785618
CCR3 Signaling in Eosinophils	0.564363	1.58019	1.04763
Huntington's Disease Signaling	0	1.62104	1.50844
VEGF Signaling	0.359287	1.42072	1.34802
Superpathway of Inositol Phosphate Compounds	1.42887	1.02239	0.653687
Nitric Oxide Signaling in the Cardiovascular System	0.740538	1.43503	0.899855
Histamine Degradation	1.77984	0.652836	0.634865
nNOS Signaling in Neurons	0.336083	1.38844	1.33817
FAT10 Cancer Signaling Pathway	0.336083	1.38844	1.33817
Adenine and Adenosine Salvage I	1.57671	1.48182	0
Superpathway of Geranylgeranyldiphosphate Biosynthesis I (via Mevalonate)	0	1.54733	1.50983
HER-2 Signaling in Breast Cancer	1.36045	1.08014	0.604717
Formaldehyde Oxidation II (Glutathione-dependent)	1.57671	0	1.46167
Hypoxia Signaling in the Cardiovascular System	0.602814	0.927831	1.43241
Extrinsic Prothrombin Activation Pathway	2.93709	0	0
Apelin Liver Signaling Pathway	1.33067	0.451626	1.12621
HIF1ɑ Signaling	0.29493	0.451274	2.16111
Mitotic Roles of Polo-Like Kinase	0.687593	1.68324	0.522256
Oxidative Ethanol Degradation III	1.67508	0.605417	0.587767
Cardiac Hypertrophy Signaling (Enhanced)	0.323856	1.46847	1.06784
Cholecystokinin/Gastrin-mediated Signaling	0.687285	1.33851	0.830427
Endometrial Cancer Signaling	0	1.4399	1.37732
Fatty Acid ɑ-oxidation	1.62771	0.584048	0.566557
Chemokine Signaling	0.561759	0.864459	1.34219
NAD Phosphorylation and Dephosphorylation	0	1.94484	0.792616
Lymphotoxin 尾 Receptor Signaling	0.218425	1.55474	0.923995
Putrescine Degradation III	1.58319	0.564012	0.546678
Glycerol-3-phosphate Shuttle	1.40351	0	1.28936
Glutathione Biosynthesis	1.40351	0	1.28936
NADH Repair	1.40351	0	1.28936
Tryptophan Degradation X (Mammalian, via Tryptamine)	1.54121	0.54517	0.527993
S-adenosyl-L-methionine Biosynthesis	0	1.30933	1.28936
Regulation of eIF4 and p70S6K Signaling	0.422339	1.68516	0.489049
Glutathione-mediated Detoxification	1.36167	1.19161	0
RANK Signaling in Osteoclasts	0.402665	1.55644	0.580821
Ethanol Degradation IV	1.50152	0.527406	0.510384
Pyruvate Fermentation to Lactate	0	0	2.53416
Glycogen Degradation II	0	1.78802	0.720804
Sperm Motility	0.49098	0.541319	1.45345
Crosstalk between Dendritic Cells and Natural Killer Cells	0	0.733623	1.70564
Apelin Cardiomyocyte Signaling Pathway	0.346071	1.37885	0.495548
Granzyme A Signaling	0.689961	1.49769	0
Histidine Degradation III	0	0	2.10205
GDP-glucose Biosynthesis	0	2.03699	0
Valine Degradation I	0	1.45125	0.566557
tRNA Charging	0	1.60178	0.312015
Glutamine Biosynthesis I	1.87485	0	0
NAD Salvage Pathway II	0	1.32781	0.510384
Pentose Phosphate Pathway	0	0	1.82382
Alanine Biosynthesis II	0	1.48182	0
Alanine Degradation III	0	1.48182	0
FAT10 Signaling Pathway	0	1.45125	0
Inosine-5'-phosphate Biosynthesis II	1.40351	0	0
Aspartate Biosynthesis	1.40351	0	0
Glutamate Degradation II	1.40351	0	0
L-cysteine Degradation III	1.40351	0	0
Ascorbate Recycling (Cytosolic)	1.40351	0	0
4-hydroxyproline Degradation I	1.40351	0	0
S-methyl-5-thio-ɑ-D-ribose 1-phosphate Degradation	1.40351	0	0
Endoplasmic Reticulum Stress Pathway	0	1.32781	0
5-aminoimidazole Ribonucleotide Biosynthesis I	0	1.30933	0
Diphthamide Biosynthesis	0	1.30933	0

## Sheet: Description
Supplementary Data 7: IPA canonical pathway analysis of differential proteins in CRC-NM, CRC-LNM, and CRC-DM groups vs. HC group.
Column name	Description
Canonical Pathways	Enriched IPA canonical pathways
NM vs. HC	-Log (P value) between NM and HC groups	The P value was calculated using the right-sided Fisher’s exact test without adjustments.
LNM vs. HC	-Log (P value) between LNM and HC groups	The P value was calculated using the right-sided Fisher’s exact test without adjustments.
DM vs. HC	-Log (P value) between DM and HC groups	The P value was calculated using the right-sided Fisher’s exact test without adjustments.
