# Supplementary material for: Noninvasive urinary protein signatures associated with colorectal cancer diagnosis and metastasis
Source: Nat Commun. 2022 May 19;13:2757. doi: 10.1038/s41467-022-30391-8 (PMC9119985; doi:10.1038/s41467-022-30391-8)
Supplement: Supplementary file 11 — Supplementary Data 8 [file 41467_2022_30391_MOESM11_ESM.xlsx]

## Sheet: Supplementary Data 8
Sample ID	1016	1049	NU157	NU171	209	242	62	676	977	D896	D928	NU149	Nu150	NU151	Nu222	Nu243	Nu253	Nu257	Nu262	Nu264	Nu306	Nu321	Nu329	Nu350	NU355	D356	D150	D159	D160	D162	D164	D168	D175	D176	D177	D184	D205	D213	D219	D237	D241	D246	D267	D269	D322	D129	D182	D190	D222
group	HC	HC	HC	HC	HC	HC	HC	HC	HC	HC	HC	HC	HC	HC	HC	HC	HC	HC	HC	HC	HC	HC	HC	HC	HC	CRC-NM	CRC-NM	CRC-NM	CRC-NM	CRC-NM	CRC-NM	CRC-NM	CRC-NM	CRC-NM	CRC-NM	CRC-NM	CRC-NM	CRC-NM	CRC-NM	CRC-NM	CRC-NM	CRC-NM	CRC-NM	CRC-NM	CRC-NM	CRC-LNM	CRC-LNM	CRC-LNM	CRC-LNM
ATPA_HUMAN_AVDSLVPIGR	422.95	820.927	2302.34	0	177.606	895.84	1241.73	1237.75	903.326	0	1189.64	167.614	1160.51	5572.97	1038.48	36.7916	0	0	129.681	704.857	1215.2	982.64	777.905	806.782	0	635.558	0	3340.12	3982.91	460.207	1364.5	1241.62	466.656	467.593	1354.62	5127.98	7224.3	831.596	1828.94	974.172	2158.38	10743.2	1125.9	16810.3	2521.31	2235.58	2622.88	5044.48	15658.3
HS90A_HUMAN_APFDLFENR	273.809	238.226	246.65	213.437	0	1140.93	1222.97	990.859	341.374	1304.91	1425.53	623.276	1182.55	342.222	255.196	980.51	574.336	633.633	384.737	0	1013.34	2154.18	337.554	2985.32	0	993.665	984.025	877.87	3499.73	728.02	1485.75	441.319	403.221	460.135	1967.5	5117.5	2793.81	1651.8	4721.03	4676.02	1024.32	3766.99	485.966	0	303.689	5725.77	6681.19	8623.57	800.029
HS90A_HUMAN_GVVDSEDLPLNISR	51.3161	20089.6	0	0	8301.39	11936.6	3681.79	0	51.8808	11686.7	17671.7	17118.2	49303.9	3883.22	4247.59	23160.8	13448.5	15512.3	14602.5	11536.6	36791.2	74944	21860	100109	10335.3	23438.1	11158.5	12917.1	33012.1	9184.1	25736.5	2888.37	3498.67	4565.98	18731.7	32578.3	20629.6	30080.4	45502.3	77798.9	43980.2	63989.7	29266.1	6888	3088.86	35838.9	142312	212329	11201.7
PRDX1_HUMAN_ADEGISFR	704.346	7179.72	355.094	1669.07	3135.19	315.42	194.419	11644.8	2333.65	1753.91	11127.4	4142.07	5297.78	1143.44	2118.63	13903.3	5004.04	5775.31	5655.27	13283.9	2077.15	7206.66	3588.86	7276.85	3449.69	2837.28	9931.75	340.998	30725.5	10477.8	27559.1	0	0	2654.2	16079.4	2882.37	4261.07	13825.6	35629.1	21088.1	1926.07	5414.58	421.734	0	610.571	18066.3	8513.66	0	1112.84
F10A1_HUMAN_VAAIEALNDGELQK	1180.24	1589.78	401.263	343.606	209.677	1121.8	265.867	1126.05	1076.71	902.119	1752.47	1529.17	1637.98	580.638	2142.05	2970.08	1166	1452.11	1398.74	1367.49	821.573	2381.23	2931.29	3534.47	458.1	4082.77	1040.92	1624.45	1833.9	1288.51	1655.59	0	905.419	615.123	6044.48	4106.82	1534.08	9301.85	2775.46	7300.97	2475.91	4985.78	1210.93	1969.53	922.611	1449.53	3909.02	4317.77	7113.09
PROZ_HUMAN_RAPDLQDLPWQVK	4858.63	1838.49	4904.04	1243.51	227.22	11032.2	3243.57	4355.34	6001.65	2143.38	20647.3	7556.11	14373.6	0	7368.61	7043.23	11541.9	12134.2	11931.9	2694.61	4927.42	6433.91	7711.16	41281.5	23931.1	4924.59	8564.22	14200.9	7411.17	23829.8	13707.2	6141.59	25152.3	3388.87	10961.8	7834.3	5854.03	9405.33	9943.39	45913.6	14985.5	7669.97	2396.32	4587.48	11652.8	19262.9	3345.18	2478.35	1874.12
PROZ_HUMAN_DFAEHLLIPR	9245.49	8028.13	901.672	1400.93	1920.64	25336.7	525.413	5372.21	14401.7	7405.78	40898.9	3450.68	4136.45	1989.04	2660.97	3570.22	7764.35	9030.01	3441.23	2272.04	10450.3	1253.58	1248.47	9152.57	4597.14	1845.21	6343.02	1907.86	1852.59	9825.22	16018	0	5007.06	1035.1	97184.4	109859	60477	791.771	64442.4	30678.2	7531.65	1028.74	20997.6	55337.5	2420.83	193374	0	13719.7	0
CBR1_HUMAN_TNFFGTR	116.693	3382.4	1327.56	1029.28	1516.9	152.551	1696.61	2350.64	134.591	595.666	403.664	341.991	2484.01	0	0	2020.88	887.331	1073.16	1242.21	993.793	900.299	2348.8	1859.98	1774.02	335.015	673.088	1995.39	220.156	3830.58	2632.77	3651.71	332.31	173.643	1825.75	5310.03	3832.96	2563.98	3033.1	2098.97	2147.84	263.279	910.47	1838.6	8327.79	0	2942.45	3584.82	154.409	1236.2
CBR1_HUMAN_DVCTELLPLIKPQGR	1673.55	2251.58	777.828	149.845	733.126	3389.01	373.918	0	1140.82	3839.92	2654.55	514.045	1982.07	0	482.732	4975.48	1855.23	2411.15	3119.82	1676.62	710.55	3955.36	2741.06	8006.8	1930.62	1601.73	2431.79	2236.71	5145.18	4408.26	4698.25	799.885	2493.39	567.645	1550.27	589.712	416.672	7975.81	794.59	4718.64	2037.13	4412.63	358.816	667.786	1754.44	1332.19	5555.8	4323.09	3632.45
PRDX5_HUMAN_THLPGFVEQAEALK	1008.2	751.704	118.906	0	412.665	236.709	3803.29	693.636	532.47	1553.25	422.407	609.276	596.416	305.317	0	1448.93	1439.42	1537.03	2396.08	1159.04	1073.9	372.068	561.688	264.407	1143.06	1495.32	749.076	0	1072.92	2654.43	2138.24	0	760.047	0	1420.45	853.039	0	2858.5	1818.38	2445.13	628.015	2415.42	419.66	0	96.5035	3797.92	0	965.71	805.034
PRDX5_HUMAN_LLADPTGAFGK	2640.51	5381.67	584.663	871.978	4450.98	3806.91	593.81	5564.59	3889.17	6816.35	5597.95	74.495	785.191	931.09	763.968	1151.38	1382.54	1984.04	833.227	1137.73	3490.17	1371.88	267.975	1986.45	465.099	754.509	2094.27	0	4301.72	3585.07	3005.96	0	980.493	0	24220.6	14220.2	8483.58	4243.92	15562.5	5544.98	1663.47	4094.69	3109.06	12353.6	1632.26	48385.4	0	9720.19	1234.83
PRDX5_HUMAN_FSMVVQDGIVK	627.989	974.61	2851.41	0	1846.41	676.987	1697.98	1453.07	633.819	1655.27	1363.26	822.916	2445.67	0	3983.15	2148.17	1334.2	1630.74	2240.4	1384.55	2725.12	4331.25	3935.18	5272.33	0	2992.18	2538.94	1417.29	2788.34	3669.63	3725.25	0	1637.88	1115.78	4699.54	2742	912.275	8787.53	5849.22	6477.44	2337.82	16099.1	410.512	2477.03	983.899	6894.02	2677.3	875.176	4330.19
BHMT1_HUMAN_AGPWTPEAAVEHPEAVR	13350.7	11107.2	4405.52	7325.96	25447.6	55055.8	6029.82	5776.24	11669.2	10683.9	13935.3	14635.8	37615	942.675	13709.5	90443.5	16161.1	17992.5	18963.7	70045.5	8682.03	39899	21082.8	37313.1	7703.87	132533	59560.6	30010.4	131787	32537.1	260214	13977.3	57215.1	17576.9	26500.3	3713.26	2498.66	71355.4	42734.9	146888	50347.9	76626.1	15115.7	58496.1	17768.2	30360.4	21983.8	6309.03	49103.5
BHMT1_HUMAN_ISGQEVNEAACDIAR	24.8034	9328.99	0	29.65	2289.22	31473.3	245.266	107.336	8.64232	4523.11	7651.14	5645.49	14098.3	11829.1	10738.3	73162.5	9843.13	10068.7	18837	41859.2	3607.25	25747.1	17690.4	11496.1	4867.92	93147.5	30185.2	56912.1	70960.8	17262.8	192476	7837.67	30864.6	10666.3	67680.7	10407	2319.57	34471.5	22496.8	104200	34182.7	28008.5	2533.59	2034.12	7110.9	32706	6978.32	9742.97	50012.2
DCP1B_HUMAN_TDVEGTLFVYTR	2719.44	3402.38	1004.05	716.638	371.963	2370.92	637.733	387.64	2804.67	0	1008.34	1304.75	1225.01	0	0	1423.25	576.426	602.664	0	1592.64	502.633	110.666	274.943	271.187	1034.32	370.843	2898.89	1733.27	3218.9	4110.94	3828.57	1718.05	2723.74	0	3395.12	1620.82	494.146	4397.84	2134.18	11193.5	3943.88	454.698	155.357	3140.22	0	2083.43	1308.41	2607.39	1536.01
ANXA4_HUMAN_GLGTDEDAIISVLAYR	1736.41	1871.79	235.261	256.192	1721.64	1031.96	545.079	0	745.056	2564.54	1576.53	0	932.422	1664.71	590.317	1256.84	1405.18	2092.38	633.169	591.477	1148.59	2459.46	1145.24	8824.88	1087.84	3849.72	877.391	1823.53	176.061	2087.53	1827.64	0	1108.14	275.068	3695.01	4008.83	2895.91	3738.57	842.746	5387.26	2867.66	3719.11	486.187	480.009	2147.03	5865.06	5887.2	3450.16	1809.33
CYB5_HUMAN_FLEEHPGGEEVLR	13453.4	15673.3	4176.46	8184.1	30948.4	12058.9	7300.67	13030.1	9783.56	33790.3	27281.3	7303.33	17964.6	4392.24	25865.2	6012.84	1645.79	2607.77	7613.08	7044.39	26799	44318	18047.9	21437.3	5568.44	8083.1	2947.78	3142.84	1872.51	0	312.164	3978.27	481.87	9673.75	11728.6	4518.11	2107.41	3912.92	878.893	762.087	1000.31	833.701	3681.9	3274.24	3595.02	2645.44	0	4431.73	777.712
HS90B_HUMAN_GVVDSEDLPLNISR	51.3161	20089.6	0	0	8301.39	11936.6	3681.79	0	51.8808	11686.7	17671.7	17118.2	49303.9	3883.22	4247.59	23160.8	13448.5	15512.3	14602.5	11536.6	36791.2	74944	21860	100109	10335.3	23438.1	11158.5	12917.1	33012.1	9184.1	25736.5	2888.37	3498.67	4565.98	18731.7	32578.3	20629.6	30080.4	45502.3	77798.9	43980.2	63989.7	29266.1	6888	3088.86	35838.9	142312	212329	11201.7
CNDP2_HUMAN_EGGSIPVTLTFQEATGK	2035.4	3166.43	1786.27	1349.16	4282.33	4695.99	0	2182.03	1938.28	2656.35	2070.64	2666.71	7131.55	0	1699.93	8084.36	2401.77	2804.27	2104.11	4934.16	2523.26	13226.5	9484.33	19331.1	3513.27	4325.09	2707.28	19552.3	5492.76	4158.86	11890.9	1535.87	4061.58	1706.05	8641.32	9808.06	1665.34	9846.3	6263.67	18385.5	11848.6	16982.7	2755	14703.1	2898.43	5458.81	13013.3	17628.5	21317.4
TPM3_HUMAN_LVIIEGDLER	26985.8	35507.8	2648.38	34893.4	25063.8	12773.9	6040.49	16728.1	28809.9	4323.54	12674.4	26124.1	29484.9	3009.42	8534.37	12438.5	3221.92	5574.12	3931.77	12125.1	3532.56	15495.2	35150.3	36386.5	6091.24	22610.2	54259.2	18398	58329.1	70135.4	49859.6	26515.7	34187	7443.42	42314.7	21705.3	36839	59655.6	28562.7	126036	44082.8	17685.1	22151	58326.1	3417.95	60122.7	12772.5	54056.6	22144.3
AMD_HUMAN_EGPVLILGR	2260.15	3361.89	2981.05	1211.17	2764.7	894.422	0	1848.09	1912.94	1709.31	5491.06	1342.47	1771.67	0	1692.77	3695.3	1867.56	2454.97	2334.09	2789.55	2876.52	2606.38	2412.66	3351.42	3878.73	1270.94	2922.57	887.818	1231.32	3612.1	2358.35	756.56	2646.52	791.481	14380.7	5947.33	3116.98	3933.34	16147.2	6127.57	2321.44	733.888	834.384	7314.53	0	12052.1	0	649.087	425.689
HSPB1_HUMAN_LFDQAFGLPR	11686	11539.5	2433.53	7251.33	46730.3	21615.6	3034.85	83554.5	7318.23	32755.1	75225.7	3563.83	4385.07	4365.39	304.17	3091.82	1301.63	1984.08	757.378	3571.35	6919.79	6590.37	3481.19	12214.7	1023.27	2022.84	2822.3	10079.8	7380.45	3257.22	5198.13	0	2933.94	4537.51	18543.7	65559.8	25394	7610.59	37514.5	16633.5	3933.54	21841.5	9026.31	17211	1356.53	134665	17060.9	121386	7210.43
HSPB1_HUMAN_LATQSNEITIPVTFESR	3495.28	4787.4	6232.85	1051.76	14394.6	6847.11	6222.03	26171.8	1934.18	28137.1	19951.4	4812.21	16204.9	6725.78	6059.21	9025.04	3116.55	3124.32	5849.66	11138.6	7450.68	25605.9	12731.5	13807.9	3193.87	8538.58	4715.03	25303.4	10114.6	4696.92	15750.3	1148.18	6093.87	4697.11	9976.24	23426.3	8842.25	20038.2	16318.4	60273.6	15882.2	83760.1	5775.7	14314.9	10434.9	17389.9	57490.4	41312.6	41347.6
RD23B_HUMAN_AVEYLLMGIPGDR	735.669	3243.81	0	894.739	1181.09	1869.83	437.965	2987.89	2242.74	1468.46	3465.92	465.775	157.251	0	0	389.328	437.778	246.217	245.255	141.427	2678.69	2921.21	0	2962.72	0	1533.33	338.85	431.556	0	0	1692.71	0	0	774.771	5861.29	8679.56	2826.49	0	5788.44	2768.11	305.037	0	709.959	647.056	445.401	20408.4	0	8069.04	1234.58
PECA1_HUMAN_STESYFIPEVR	14769.4	21922.4	12160.2	9672.88	17512.9	13224.8	7162.17	11510.3	11058.5	15221.5	26232	11776.1	15226.9	3901.58	32959.6	22986.8	14995.9	15476.5	28429.9	16890.4	25242.7	30671.7	29791.2	47139.1	23011.7	3507.91	910.456	0	581.526	2961.81	282.806	3140.59	867.965	0	2037.49	823.064	707.105	2387.23	681.53	1341.87	1098.02	0	418.916	380.308	5343.37	4250.06	0	230.582	0
CATZ_HUMAN_GDGLAPLGR	2704.48	8589.3	2308.32	11470.7	1975.63	1980.08	284.602	9207.5	26295.6	0	6017.26	8090.03	6775.18	696.49	3501.91	5849.78	9528.03	10954.3	3127.4	7357.89	4917.33	5575.29	7893.89	6144.65	23267.7	5185.11	7053.91	2415.22	5305.81	2017.05	1303.04	7616.02	957.219	698.762	1172.69	2186.14	2264.06	5793.94	4576.47	7232.69	3166.6	3054.89	8189.71	2272.8	1259.37	1509.3	4522.33	397.931	3640.73
EPCR_HUMAN_TLAFPLTIR	655142	627476	765963	626303	927886	1.42365e+06	195032	658500	457962	784857	1.47021e+06	11045.5	15256.9	27268.3	2140.17	25064.9	30977	58849.1	5255.69	34488.4	123220	10980.8	41379.8	195255	11674.8	63769.2	17726.5	7278.16	2509.72	12446.1	2942.92	34895	8059.06	895.245	414988	151227	65884.7	15261.6	164342	7705.43	1310.18	1679.3	12944.9	26481.4	55692.8	493900	7438.23	58799.6	1257.05
EPCR_HUMAN_CFLGCELPPEGSR	160469	245044	44103.1	57620.5	56842.4	256300	19573.7	56825	39180.4	158977	277023	45996.2	268203	42456.5	149518	310412	36095.1	53391.3	309533	244005	101518	202021	857892	190339	99208.6	107470	27307.5	30790.5	5328.43	26483.2	8886.04	83512.3	23812.8	0	29634.8	9694.6	2850.28	43795.3	12064.6	45092.3	3913.53	6625.64	4556.7	579.424	61086.2	26208	15641.7	5256.7	7458.07
LAIR1_HUMAN_GPVGVQTFR	0	407051	0	0	110130	352.594	225.261	0	8.64905	6987.49	437616	65809.3	43498.5	2814.13	44434.6	109418	64263.8	67157.3	49737.8	109769	128832	52343.2	67380.4	80562.9	60964.5	10501.2	8466.17	0	2041.5	12571.7	4041.33	2219.75	293.792	0	20791	16020.9	8127.85	7409.5	8974.29	5174.75	225.116	863.648	328.567	525.027	7883.07	98810.1	0	143.603	0
LAIR1_HUMAN_FRIDSVSEGNAGPYR	41665	77643.1	460.291	9370.86	38053.9	641.853	1285.06	22221.8	38520.4	14514.5	55868.6	143216	283760	165961	206066	243845	67137.9	93414.6	353137	182643	255455	321129	445529	249094	151191	1918.1	18964.7	23179.3	5848.31	32572.9	9690.96	126317	2942.75	0	7885.81	2008.87	1058.35	5735.78	340.462	16946.9	1310.87	1622.73	520.128	421.974	66077.2	7623	0	185.814	6199.17
MUC18_HUMAN_GATLALTQVTPQDER	20523.7	19175.2	3775.27	28290	18486.7	23766.8	19726	22055.2	19140	15286.3	25750.4	22844.5	20216.8	64851.5	19578.8	20816.8	12708.8	13079.6	12801.2	21724.6	28420	38622.5	41410.2	41934.6	9866.97	13832.9	4066.33	9391.66	3036.86	9388.37	1203.91	13192.1	6914.22	0	3727.4	3946.39	2803.26	6867.45	5482.08	13232.1	1417.79	1900.02	3854.49	2556.19	13192.4	5769.82	3836.25	3468.25	3830.85
AACT_HUMAN_EQLSLLDR	83398.6	80458.8	370.272	129716	54888.2	140205	4511.65	30277.7	118747	93297.9	64426.8	8941.96	1980.44	231.704	1998.28	13243.1	38067.4	52041.5	2081	22450.7	88843	6344.23	3235.59	3645.21	22217.2	3675.05	6915.95	0	5131.13	1671.43	3510.31	4553.78	2212.48	1810.11	17377.4	21298.5	13082.3	1085.36	41411	9218.3	1208.48	0	33962.8	23096.5	630.065	28159.3	2898.24	25955.3	0
AACT_HUMAN_MEEVEAMLLPETLK	41482.2	42139.4	472.262	10932.5	8006.44	85417	401.402	3179.23	54622.8	88541.4	60165.6	434.499	38.4701	595.154	263.127	1516.03	5607.51	5754.71	0	2519.22	3914.08	1743.95	325.648	1792.1	4659.07	0	0	0	0	157.285	0	0	0	0	8585.4	18499.8	6106.64	296.078	9953.8	689.988	145.041	0	3871.14	2580.29	1332.86	12620	0	19802.3	0
AACT_HUMAN_ADLSGITGAR	226182	137272	4243.56	277943	25844.5	319.691	192.101	76667.8	311140	263649	118823	164152	70144.5	67939.2	79775.4	109327	94415.3	129132	41442	113317	96358.3	104793	119394	117295	90612.4	63090	29895.1	22337.5	16014.1	24657.2	12532.2	94377.1	9789.46	18609.1	31139.8	76037.7	15838	92927.6	34468.6	40807.7	17011.7	2797.12	121.547	187.845	23461.5	64548.8	107424	129.519	18869.6
AACT_HUMAN_ITLLSALVETR	30590.4	24710.1	1038.29	6376.57	13746.1	65612.6	2915.83	11313.3	61583.4	64917.6	35733.9	16474.3	17835.5	673.687	13925.9	19988.4	7368.16	11480.4	4177.52	18368.1	9761.99	35716.6	12049.9	55051	10111.8	5021.6	673.339	0	0	648.068	0	632.326	0	463.883	11210.7	44447.9	15026.1	3550.01	24995.8	745.654	338.504	267.347	11909.2	10047.8	1405.75	16834.4	2016.72	19334.2	0
PEPA4_HUMAN_QYFTVFDR	1.87516e+06	1.8726e+06	296473	1.51502e+06	810899	1.32736e+06	68333.6	582635	819947	742728	1.32378e+06	572162	614502	66994.5	906079	633357	791524	924532	521477	801616	549078	951509	911303	2.66522e+06	679599	385713	95938	58759.7	101869	123910	22916.4	281433	33058	11777.1	310560	87930	224483	32688.4	127825	36482.7	18356.9	6995.14	67037	72818.1	68934.2	284189	0	97790.5	21777.6
PEPA4_HUMAN_ANNQVGLAPVA	55096.8	79102.3	515.912	38879.2	11418.2	33000.9	337.391	3751.38	31621.1	32664.8	1809.11	44100.1	46468.4	113.404	227.116	69889.6	106816	109803	43221.1	50523.7	322.977	307.194	113.186	987.573	68704.9	25593	16044.5	13961.5	14404.2	19555.1	4430.01	42902.2	5790.19	1302.54	331.606	177.847	553.96	6149.47	11560.9	5553.93	3674.72	3916.44	35220.8	43545.7	301.11	0	0	6616.73	6995.19
LAMP2_HUMAN_GILTVDELLAIR	68352.1	75105	233.216	480.193	4867.74	100223	196.737	4859.3	28263.1	173674	61575.3	14199.4	9424.72	353.808	2641.54	20977.2	7195.02	13460	5628.94	31137.9	123521	56018.1	9556.22	21010.2	13479.9	2726.36	0	0	0	0	236.893	0	0	0	17662.6	24172.6	8794.27	0	8803.79	1064.4	602.967	0	2517.55	4378.17	604.485	8670.48	0	38283.4	0
LAMP2_HUMAN_IPLNDLFR	341536	402649	42747.1	532914	397131	568891	19206.3	377234	205040	801475	599947	206549	140351	8565.49	30948.2	143504	99722.8	117568	51976.9	129739	302682	430408	184964	220801	136955	25149	2981.2	0	3928.46	2090.66	3836.39	4017.41	1673.52	362.36	57436.3	59587.6	17307.2	3193.33	35164.6	6273.59	8043.97	0	15570.3	17990.9	8039.98	64353	2683.61	168870	0
ENDD1_HUMAN_ALTPQCGSGEDLYILTGTVPSDYR	38442.5	44717.8	14033.7	4038.28	6639.28	30417.3	6968.27	3764.18	34261.6	25564.3	27262.8	22134.8	14762.4	4465.79	44233.1	28366.1	38204.1	23272.6	23326.8	15644.1	14842.8	12598.8	50132	46481.5	54378.6	22889.3	5893.52	3461.97	2763.78	3266.03	1437.19	9280.85	2641.6	1743.67	2274.7	3141.86	1685.51	1905.27	0	4228.65	812.671	474.149	0	0	41041.1	3521.18	2991.78	6377.38	2689.64
ENDD1_HUMAN_DSDIIEDVMVK	12062.8	10134.8	1223.63	8683.3	3874.58	9490.84	1328.78	1971.28	10605.9	2833.87	6572.63	11792.1	5345.86	464.349	6916.39	9836.28	20920.7	16444.6	6550.38	11067.1	13668	10793.8	8430.7	21243	32219	3782.82	4986.44	2196.53	2658.17	2808.94	774.623	6672.01	974.22	208.627	792.13	966.516	631.779	1142.91	632.75	1182.57	937.956	586.838	0	128.277	5589.23	1717.5	1914.26	949.536	1694.18
ENDD1_HUMAN_ILEVVNQIQDEER	121584	60328.5	86971.4	46994.1	33120.6	100175	73456.9	21142.3	71665.4	48771.7	51921.5	43066.8	22070.8	11108	31527	35649.8	61994.2	81582.1	26003.1	32771.1	48622.2	25783.3	31355	75652.2	85872.2	20877.7	13705	7987.87	6070.36	5545.69	2232.11	22453.3	3026	430.762	8200.57	11715.2	15349.4	2002.42	2404.72	3382.75	3204.07	1509.86	10042.4	4467.78	74135.2	12456.9	3094.18	5317.2	5614.35
CD59_HUMAN_LRENELTYYCCK	23108.9	1.34793e+06	224301	240824	437775	3807.29	12767.1	363233	744596	7386.4	562742	35586.9	86114.5	51136.3	25598.2	314244	402562	518650	30663.2	201690	104267	22417.6	149898	297712	193554	487743	111278	15032.1	25867.3	82004.2	23688.2	175210	27921.8	3733.24	10899.8	3280.13	2191.93	36766.2	4050.58	41121.6	9235.11	1292.79	1430.09	1855.04	27196.1	12571	6574.69	1228.72	6767.14
PTGDS_HUMAN_TMLLQPAGSLGSYSYR	8.51218e+06	8.82759e+06	7.91303e+06	1.31724e+07	2.28072e+06	3.62821e+06	3.36519e+06	3.19581e+06	8.29827e+06	3.72294e+06	4.56729e+06	52456.2	4871.35	157372	16712.9	66344	360876	2.43397e+06	13258.7	86693.8	113539	18574.8	29795	381429	132987	281550	106228	30907.1	18541.3	54254.9	11779.1	205535	41520.7	3336.06	983723	455643	641665	28646.9	82211.9	8345.52	40674.5	19487.3	261376	35768.5	463432	658715	5895.28	332718	15813
PTGDS_HUMAN_AQGFTEDTIVFLPQTDK	2.60451e+06	2.535e+06	115727	409140	274039	3.02656e+06	128090	188123	1.79819e+06	1.01474e+06	1.28349e+06	364474	123639	10713.8	512870	692829	2.89365e+06	4.3778e+06	396878	1.4889e+06	1.20527e+06	213069	217902	904377	2.1963e+06	164876	31181.7	13456.4	14170.5	8578.91	7043.91	38433.4	6791.46	1122.88	86739.6	86923.4	258327	6693.88	8794.54	12322.9	15828.5	3588.27	96001.5	36535.6	195240	53607.1	689.302	51788.7	3597.57
LYVE1_HUMAN_LLGLSLAGK	62036.8	35912.3	2174.82	61726.3	13262.5	97202.4	1523.66	16167.7	110760	44316.1	53537.1	2039.11	289.768	342.222	948.469	4860.5	6895.79	7233.88	784.123	4305.22	8849.58	568.596	535.438	1100.57	11606	221.912	0	0	0	0	0	0	0	0	3650.09	8202.8	8432.18	0	1236.53	265.331	918.344	133.063	4574.53	1766.67	0	7514.83	0	53.6582	0
A1AG1_HUMAN_TYMLAFDVNDEK	74467.6	32251.5	8017.47	36223.2	13696.3	38378.9	1029.55	11582.1	142552	43324.1	65370.1	6083.87	1540.36	1358.06	7142.85	11608.8	79164.8	93190.4	5699.92	14525.7	108365	4048.86	1629.92	9887.03	229017	709.165	5066.34	0	1742.42	1347.39	1287.59	2159.79	1180.05	4148.59	10627.8	7378.57	10516.8	4980.77	2175.16	1345.3	5350.05	2210.8	20872.4	338.435	1122.43	1956.55	0	5543.4	1328.78
A1AG1_HUMAN_NWGLSVYADKPETTK	26062	14027.6	925.488	7620.72	1852.29	88695.1	874.314	1449.04	219011	27574.6	16331.8	978.944	111.167	0	2156.48	5731.34	35304.7	78721.4	3605.17	9795.38	25493	1385.24	0	1629.38	214594	258.633	2684.84	0	0	0	0	0	0	1350.84	828.385	686.506	2083.6	1199.19	268.264	1020.53	1548.78	335.506	11997.9	1008.64	0	0	0	697.832	636.927
A1AG1_HUMAN_EQLGEFYEALDCLR	445155	181116	1011.35	208394	23931.2	1.00931e+06	1370.02	25047	1.51037e+06	368048	267520	14610.8	3189.88	592.246	134577	78229.8	617939	576713	26229.6	96452.2	358664	17422.3	5586.75	33371.8	1.46224e+06	2018.24	7953.43	0	1600.01	679.651	1619.97	0	839.617	5362.57	4550.98	12962.7	22916	2892.14	203.453	4490.9	10424.8	0	33689.4	1700.43	1304.97	2632.03	0	15692.2	229.538
RNAS1_HUMAN_CKPVNTFVHEPLVDVQNVCFQEK	53272.8	46654.3	11115.9	3087.25	21604.9	95338.3	25309.5	6850.83	35447.5	93757.6	93171.5	16277.1	14892.2	3232.52	134023	167285	89070.1	66537	138988	64206.5	15932.9	13089.1	27741.1	63270.2	187762	7576.43	1659.33	0	0	525.035	0	981.815	0	0	708.892	1113.24	1843.7	699.084	351.935	544.693	521.994	602.18	0	900.055	7608.74	0	0	1133.97	1343.48
RNAS1_HUMAN_HIIVACEGSPYVPVHFDASVEDST	177359	229058	142682	2894.76	57867.2	232742	15693.2	14954.9	121763	306043	224888	151103	81767.9	429101	626153	615599	229991	151659	307514	281853	140798	167509	194932	441445	431897	109066	18272.5	4837.49	3542.9	12897.2	6500.47	17694.1	15871.1	0	4357.36	826.635	929.883	30596.9	396.036	15277.5	5280.2	1206.65	0	565.462	515928	11576.8	8646.34	5617.33	22903.9
MANEL_HUMAN_HSPPDDLGSSFYPELGPYSSR	10455.2	27685	29121.5	39695.3	10350.8	14297.9	9688.2	12045.2	29691.1	12777.2	13065.2	59115.1	15445.7	3344.68	26944.5	14781.4	30592.2	30238	16690.8	21479.6	27552	46029.5	29508.3	73570.8	31584.9	12649.1	1616.07	1152.94	0	4672.77	855.626	1465.32	967.79	0	702.291	1287.62	564.546	3351.16	186.463	2747.12	1000.05	0	3582.67	574.041	11524.3	0	2947.18	846.683	618.543
ERF3B_HUMAN_LPIVDKYK	2087.52	1667.99	819.365	235.855	717.85	4151.13	241.452	1153.6	1896.56	3939.05	1018.41	644.795	484.659	115.852	0	1383.97	790.633	471.91	214.959	1421.09	0	301.47	0	180.791	1512.72	375.208	1071.75	0	1381.36	1034.53	1559.14	0	570.423	939.067	2163.6	0	211.536	729.946	15160.3	2449.83	760.872	1170.08	892.244	2656.94	199.553	781.075	877.455	6511.55	337.64
ARPC5_HUMAN_ALAAGGVGSIVR	847.989	2230.47	288.941	0	1014.18	2377.38	0	0	834.907	1003.76	843.721	896.279	1396.44	249.529	56.3508	1548.38	575.453	771.159	2374.65	1899.76	161.489	223.241	142.514	0	1281.44	4503.51	1493.6	2668.77	2343.56	2312.59	4209.22	763.13	942.805	504.216	97.3839	230.055	70.7366	3489.82	5204.1	3715.19	1744.35	10316.5	356.521	3215.25	303.897	0	4901.52	4776.96	2314.18
K2C8_HUMAN_SLDMDSIIAEVK	1385.59	2219.16	820.062	205.157	2122.69	1506.93	691.977	1040.62	1146.12	1941.63	2042.05	688.241	1054.49	470.119	640.751	939.563	515.149	443.123	955.53	495.164	1065.83	1188.71	1642.76	3254.25	0	110.912	1418.25	1279.22	3301.31	0	3145.69	437.465	1036.83	959.196	6270.17	4303.26	9575.44	1598.65	2965.79	3535.58	4504.55	85191	2429.53	2181.19	414.37	717.153	4582.39	26196.3	7262.39
K2C8_HUMAN_ASLEAAIADAEQR	7.74018	6146.97	0	0	5891.83	2688.4	978.5	0	9.7579	6289.44	6125.12	719.774	614.748	461.43	1016.12	991.014	1858.01	1732.38	785.732	987.542	2446.55	776.572	509.586	1001.13	0	359.365	2650.15	455.219	5181.23	798.35	5953.47	816.684	1666.34	1244.5	17485.1	14594.2	50536.8	1007.88	15385.1	10465.5	6007.66	26095.5	14138.2	9612.27	1009.63	9762.65	2961.73	91318.4	3605.59
K2C8_HUMAN_LSELEAALQR	1609.63	4816.03	472.636	442.291	4417.16	2707.66	190.675	3922.2	2089.99	4450.72	4427.53	1127.17	1747.6	10882.8	2188.67	1851.22	2498.81	2833.3	1671.61	523.625	3276.2	3266.56	8052.65	5864.42	0	164.04	3960.28	0	6865.77	924.815	6182.9	892.255	1198.78	1392.13	10834.9	6423.7	27382.2	248.149	11380.3	6588.42	8357.1	21971	8398.35	7010.59	3001.11	3899.92	2488.74	38391.6	3359.63
K2C7_HUMAN_VDALNDEINFLR	962.193	1347.17	514.818	380.341	1350.2	620.799	203.387	1652.99	1078.55	1935.53	1710.59	0	875.167	704.742	0	336.761	415.789	239.176	391.485	154.763	2991.58	715.515	0	1841.81	0	147.242	432.585	0	745.701	191.544	834.446	586.952	552.185	0	3262.86	2451.34	16632.4	0	3928.48	1028.4	1214.06	5919.13	2157.97	1782.75	882.269	2095.71	734.353	30495	667.372
COR1C_HUMAN_AIFLADGNVFTTGFSR	324.07	2102.61	925.351	1046.94	0	1575.7	587.786	269.162	777.875	826.767	1363.74	312.78	546.026	1885.54	624.18	511.127	487.324	392.917	802.205	825.674	613.657	457.929	1034.21	908.477	462.341	986.989	1298.9	232.925	648.21	1615.12	2375.27	338.367	1084.75	621.045	2838.74	2109.76	746.701	3325.51	264.035	2781.08	1883.17	0	1071.34	1142.96	876.806	3691.48	875.288	2123.69	642.293
NECD_HUMAN_YQRVPYVEPPEYEFFWGSR	16860.8	59664.1	1811.67	6727.93	11115.3	0	901.874	14515.5	27044	17364.9	54410.1	1255.15	1185.75	500.139	2081.82	6204.93	4074.01	5346.46	0	7427.04	3803.06	4978.07	863.627	7631.66	5615.45	3344.72	17054.3	371.183	3619.25	5919.8	23793.9	938.978	3924.05	2281.52	66894.7	32783.4	16392.3	2600.06	51056.6	47202	3751.69	824.77	22211.3	13194.6	3680.23	161006	0	4570.32	3985.58
CALD1_HUMAN_GNVFSSPTAAGTPNK	0	3026.01	1002.38	269.993	61.3851	546.733	169.854	2536.39	2728.28	1635.94	1379.26	561.816	1934.13	458.534	123.121	959.523	0	34.7995	391.495	969.767	161.489	74.4135	280.625	716.386	0	1523.55	4209.43	256.165	2493.35	14479.4	8579.69	1565.09	3061.59	1404.31	353.236	229.028	211.873	6383.83	550.419	13880.6	2623.57	774.363	741.589	287.942	400.088	0	0	729.134	356.27
S10A9_HUMAN_NIETIINTFHQYSVK	14455.1	54141.7	4053.57	1421.97	193343	5062.47	1272.74	79286.6	2155.28	244929	307729	2190.96	4606.38	8211.48	476.727	1338.09	477.767	1038.63	12767.4	5814.32	26799	3867.6	375.671	2153.68	0	6680.82	0	821.624	528.999	89.4921	0	789.141	630.831	1046.05	2796.67	2078.04	2604.71	224.39	1603.19	128.634	1466.59	0	365.922	387.667	1230.22	73143.5	0	2491.13	252.276
S10A9_HUMAN_LGHPDTLNQGEFK	13589.1	32970.9	346.966	69.2143	24984	199.365	381.256	6343.66	2524.73	970.078	113081	19322.2	33984.2	1507.45	29226.2	11842.7	4355.5	4030.88	287014	57480.9	46906.4	5165.06	2722.58	3152.55	0	14583.6	531.006	4693.5	1773.56	1244.59	0	1887.62	1560.17	5521.22	503.709	2121.28	800.435	1077.02	784.523	444.065	5208.95	0	204.517	258.707	739.722	59892.2	0	1093.5	23.1286
S10A9_HUMAN_VIEHIMEDLDTNADK	9551.01	24575.6	579.312	698.246	34663.2	6376.12	1483.98	14276.2	4512.19	51472	61423.3	1203.71	1471.62	1143.29	1376.12	2329.54	863.906	949.644	12616.4	32709.9	51983.2	2264.84	2161.25	456.498	0	1522.16	0	0	0	0	0	0	0	567.628	8672.96	3562.97	634.609	250.637	212.266	63.3276	628.879	0	356.002	2206.92	1080.75	12858.8	0	5822.45	77.9761
CD44_HUMAN_ALSIGFETCR	205889	175009	8951.36	49063.4	87713.7	272382	57675.8	90304.6	100160	283017	342256	188021	307868	2159.74	779364	598796	197731	231893	522410	385310	177159	363247	273313	235280	592920	199316	15582.3	16799.4	9317.1	9004.31	3246.79	72615.6	8694.84	1690.12	17713.1	27009.3	14542.5	4425.41	21708.5	5466.61	4055.25	3265.52	19329	21733.4	1110.51	18526	0	6780.22	2218.49
CD44_HUMAN_YGFIEGHVVIPR	277920	410146	396710	277423	662364	5367.58	288636	464699	151709	524814	334536	274972	321164	71538.2	231283	253230	81591.3	134881	230377	235237	414041	716068	322518	337714	200661	98228.4	8165.36	6423.55	4347.09	2674.54	1213.8	35394.3	4116.38	0	42890.4	73845.3	35537.1	1351.29	38029.5	2741.33	2178.65	2153.33	15486.6	10976.2	54608.9	84432.5	0	887.315	548.765
[truncated: 53 more columns]

## Sheet: Description
Supplementary Data 8: PRM validation results of the 41 proteins at the peptide level.
Column name	Description
Sample ID	sample ID
group	HC, health control; NM, not metastasis; LNM, lymph node metastasis; DM, distant metastasis; QC, quality control
The normalized relative abundance of the peptides in each sample and QC were shown.
