# Supplementary material for: Noninvasive urinary protein signatures associated with colorectal cancer diagnosis and metastasis
Source: Nat Commun. 2022 May 19;13:2757. doi: 10.1038/s41467-022-30391-8 (PMC9119985; doi:10.1038/s41467-022-30391-8)
Supplement: Supplementary file 12 — Supplementary Data 9 [file 41467_2022_30391_MOESM12_ESM.xlsx]

## Sheet: Supplementary Data 9
Sample ID	1016	1049	NU157	NU171	209	242	62	676	977	D896	D928	NU149	Nu150	NU151	Nu222	Nu243	Nu253	Nu257	Nu262	Nu264	Nu306	Nu321	Nu329	Nu350	NU355	D356	D150	D159	D160	D162	D164	D168	D175	D176	D177	D184	D205	D213	D219	D237	D241	D246	D267	D269	D322	D129	D182	D190	D222
group	HC	HC	HC	HC	HC	HC	HC	HC	HC	HC	HC	HC	HC	HC	HC	HC	HC	HC	HC	HC	HC	HC	HC	HC	HC	CRC-NM	CRC-NM	CRC-NM	CRC-NM	CRC-NM	CRC-NM	CRC-NM	CRC-NM	CRC-NM	CRC-NM	CRC-NM	CRC-NM	CRC-NM	CRC-NM	CRC-NM	CRC-NM	CRC-NM	CRC-NM	CRC-NM	CRC-NM	CRC-LNM	CRC-LNM	CRC-LNM	CRC-LNM
ATPA_HUMAN	422.95	820.927	2302.34	0	177.606	895.84	1241.73	1237.75	903.326	0	1189.64	167.614	1160.51	5572.97	1038.48	36.7916	0	0	129.681	704.857	1215.2	982.64	777.905	806.782	0	635.558	0	3340.12	3982.91	460.207	1364.5	1241.62	466.656	467.593	1354.62	5127.98	7224.3	831.596	1828.94	974.172	2158.38	10743.2	1125.9	16810.3	2521.31	2235.58	2622.88	5044.48	15658.3
HS90A_HUMAN	325.125	20327.9	246.65	213.437	8301.39	13077.5	4904.76	990.859	393.255	12991.6	19097.2	17741.5	50486.4	4225.44	4502.78	24141.3	14022.8	16145.9	14987.2	11536.6	37804.5	77098.1	22197.6	103094	10335.3	24431.7	12142.5	13795	36511.8	9912.12	27222.3	3329.69	3901.89	5026.12	20699.2	37695.8	23423.4	31732.2	50223.3	82474.9	45004.5	67756.6	29752	6888	3392.55	41564.6	148993	220952	12001.7
PRDX1_HUMAN	704.346	7179.72	355.094	1669.07	3135.19	315.42	194.419	11644.8	2333.65	1753.91	11127.4	4142.07	5297.78	1143.44	2118.63	13903.3	5004.04	5775.31	5655.27	13283.9	2077.15	7206.66	3588.86	7276.85	3449.69	2837.28	9931.75	340.998	30725.5	10477.8	27559.1	0	0	2654.2	16079.4	2882.37	4261.07	13825.6	35629.1	21088.1	1926.07	5414.58	421.734	0	610.571	18066.3	8513.66	0	1112.84
F10A1_HUMAN	1180.24	1589.78	401.263	343.606	209.677	1121.8	265.867	1126.05	1076.71	902.119	1752.47	1529.17	1637.98	580.638	2142.05	2970.08	1166	1452.11	1398.74	1367.49	821.573	2381.23	2931.29	3534.47	458.1	4082.77	1040.92	1624.45	1833.9	1288.51	1655.59	0	905.419	615.123	6044.48	4106.82	1534.08	9301.85	2775.46	7300.97	2475.91	4985.78	1210.93	1969.53	922.611	1449.53	3909.02	4317.77	7113.09
PROZ_HUMAN	14104.1	9866.62	5805.71	2644.44	2147.86	36368.9	3768.98	9727.55	20403.4	9549.16	61546.1	11006.8	18510	1989.04	10029.6	10613.4	19306.2	21164.2	15373.1	4966.65	15377.8	7687.49	8959.63	50434	28528.2	6769.79	14907.2	16108.8	9263.75	33655	29725.3	6141.59	30159.4	4423.96	108146	117693	66331	10197.1	74385.8	76591.8	22517.2	8698.71	23393.9	59925	14073.7	212637	3345.18	16198.1	1874.12
CBR1_HUMAN	1790.25	5633.97	2105.39	1179.12	2250.03	3541.57	2070.53	2350.64	1275.41	4435.59	3058.21	856.036	4466.09	0	482.732	6996.36	2742.56	3484.31	4362.03	2670.42	1610.85	6304.16	4601.05	9780.82	2265.64	2274.82	4427.19	2456.87	8975.75	7041.03	8349.96	1132.19	2667.03	2393.4	6860.3	4422.67	2980.66	11008.9	2893.57	6866.48	2300.41	5323.1	2197.41	8995.58	1754.44	4274.64	9140.62	4477.5	4868.65
PRDX5_HUMAN	4276.7	7107.98	3554.98	871.978	6710.05	4720.61	6095.07	7711.29	5055.46	10024.9	7383.61	1506.69	3827.27	1236.41	4747.12	4748.49	4156.16	5151.81	5469.71	3681.32	7289.19	6075.2	4764.85	7523.18	1608.16	5242.01	5382.28	1417.29	8162.97	9909.13	8869.44	0	3378.42	1115.78	30340.6	17815.3	9395.85	15890	23230.1	14467.5	4629.31	22609.2	3939.24	14830.6	2712.67	59077.4	2677.3	11561.1	6370.06
BHMT1_HUMAN	13375.5	20436.2	4405.52	7355.61	27736.9	86529.1	6275.08	5883.58	11677.9	15207	21586.5	20281.2	51713.3	12771.8	24447.8	163606	26004.2	28061.2	37800.7	111905	12289.3	65646.1	38773.2	48809.2	12571.8	225681	89745.8	86922.5	202747	49799.9	452690	21815	88079.7	28243.2	94181	14120.2	4818.23	105827	65231.8	251088	84530.6	104635	17649.3	60530.2	24879.1	63066.4	28962.1	16052	99115.7
DCP1B_HUMAN	2719.44	3402.38	1004.05	716.638	371.963	2370.92	637.733	387.64	2804.67	0	1008.34	1304.75	1225.01	0	0	1423.25	576.426	602.664	0	1592.64	502.633	110.666	274.943	271.187	1034.32	370.843	2898.89	1733.27	3218.9	4110.94	3828.57	1718.05	2723.74	0	3395.12	1620.82	494.146	4397.84	2134.18	11193.5	3943.88	454.698	155.357	3140.22	0	2083.43	1308.41	2607.39	1536.01
ANXA4_HUMAN	1736.41	1871.79	235.261	256.192	1721.64	1031.96	545.079	0	745.056	2564.54	1576.53	0	932.422	1664.71	590.317	1256.84	1405.18	2092.38	633.169	591.477	1148.59	2459.46	1145.24	8824.88	1087.84	3849.72	877.391	1823.53	176.061	2087.53	1827.64	0	1108.14	275.068	3695.01	4008.83	2895.91	3738.57	842.746	5387.26	2867.66	3719.11	486.187	480.009	2147.03	5865.06	5887.2	3450.16	1809.33
CYB5_HUMAN	13453.4	15673.3	4176.46	8184.1	30948.4	12058.9	7300.67	13030.1	9783.56	33790.3	27281.3	7303.33	17964.6	4392.24	25865.2	6012.84	1645.79	2607.77	7613.08	7044.39	26799	44318	18047.9	21437.3	5568.44	8083.1	2947.78	3142.84	1872.51	0	312.164	3978.27	481.87	9673.75	11728.6	4518.11	2107.41	3912.92	878.893	762.087	1000.31	833.701	3681.9	3274.24	3595.02	2645.44	0	4431.73	777.712
HS90B_HUMAN	51.3161	20089.6	0	0	8301.39	11936.6	3681.79	0	51.8808	11686.7	17671.7	17118.2	49303.9	3883.22	4247.59	23160.8	13448.5	15512.3	14602.5	11536.6	36791.2	74944	21860	100109	10335.3	23438.1	11158.5	12917.1	33012.1	9184.1	25736.5	2888.37	3498.67	4565.98	18731.7	32578.3	20629.6	30080.4	45502.3	77798.9	43980.2	63989.7	29266.1	6888	3088.86	35838.9	142312	212329	11201.7
CNDP2_HUMAN	2035.4	3166.43	1786.27	1349.16	4282.33	4695.99	0	2182.03	1938.28	2656.35	2070.64	2666.71	7131.55	0	1699.93	8084.36	2401.77	2804.27	2104.11	4934.16	2523.26	13226.5	9484.33	19331.1	3513.27	4325.09	2707.28	19552.3	5492.76	4158.86	11890.9	1535.87	4061.58	1706.05	8641.32	9808.06	1665.34	9846.3	6263.67	18385.5	11848.6	16982.7	2755	14703.1	2898.43	5458.81	13013.3	17628.5	21317.4
TPM3_HUMAN	26985.8	35507.8	2648.38	34893.4	25063.8	12773.9	6040.49	16728.1	28809.9	4323.54	12674.4	26124.1	29484.9	3009.42	8534.37	12438.5	3221.92	5574.12	3931.77	12125.1	3532.56	15495.2	35150.3	36386.5	6091.24	22610.2	54259.2	18398	58329.1	70135.4	49859.6	26515.7	34187	7443.42	42314.7	21705.3	36839	59655.6	28562.7	126036	44082.8	17685.1	22151	58326.1	3417.95	60122.7	12772.5	54056.6	22144.3
AMD_HUMAN	2260.15	3361.89	2981.05	1211.17	2764.7	894.422	0	1848.09	1912.94	1709.31	5491.06	1342.47	1771.67	0	1692.77	3695.3	1867.56	2454.97	2334.09	2789.55	2876.52	2606.38	2412.66	3351.42	3878.73	1270.94	2922.57	887.818	1231.32	3612.1	2358.35	756.56	2646.52	791.481	14380.7	5947.33	3116.98	3933.34	16147.2	6127.57	2321.44	733.888	834.384	7314.53	0	12052.1	0	649.087	425.689
HSPB1_HUMAN	15181.3	16326.9	8666.38	8303.08	61124.9	28462.8	9256.88	109726	9252.4	60892.2	95177.1	8376.04	20589.9	11091.2	6363.38	12116.9	4418.18	5108.4	6607.04	14709.9	14370.5	32196.3	16212.7	26022.7	4217.14	10561.4	7537.33	35383.2	17495	7954.14	20948.4	1148.18	9027.81	9234.62	28520	88986.1	34236.3	27648.8	53832.9	76907.2	19815.8	105602	14802	31526	11791.4	152055	74551.3	162699	48558
RD23B_HUMAN	735.669	3243.81	0	894.739	1181.09	1869.83	437.965	2987.89	2242.74	1468.46	3465.92	465.775	157.251	0	0	389.328	437.778	246.217	245.255	141.427	2678.69	2921.21	0	2962.72	0	1533.33	338.85	431.556	0	0	1692.71	0	0	774.771	5861.29	8679.56	2826.49	0	5788.44	2768.11	305.037	0	709.959	647.056	445.401	20408.4	0	8069.04	1234.58
PECA1_HUMAN	14769.4	21922.4	12160.2	9672.88	17512.9	13224.8	7162.17	11510.3	11058.5	15221.5	26232	11776.1	15226.9	3901.58	32959.6	22986.8	14995.9	15476.5	28429.9	16890.4	25242.7	30671.7	29791.2	47139.1	23011.7	3507.91	910.456	0	581.526	2961.81	282.806	3140.59	867.965	0	2037.49	823.064	707.105	2387.23	681.53	1341.87	1098.02	0	418.916	380.308	5343.37	4250.06	0	230.582	0
CATZ_HUMAN	2704.48	8589.3	2308.32	11470.7	1975.63	1980.08	284.602	9207.5	26295.6	0	6017.26	8090.03	6775.18	696.49	3501.91	5849.78	9528.03	10954.3	3127.4	7357.89	4917.33	5575.29	7893.89	6144.65	23267.7	5185.11	7053.91	2415.22	5305.81	2017.05	1303.04	7616.02	957.219	698.762	1172.69	2186.14	2264.06	5793.94	4576.47	7232.69	3166.6	3054.89	8189.71	2272.8	1259.37	1509.3	4522.33	397.931	3640.73
EPCR_HUMAN	815611	872521	810067	683924	984728	1.67995e+06	214605	715325	497143	943834	1.74724e+06	57041.7	283460	69724.8	151658	335476	67072.1	112240	314789	278493	224738	213002	899272	385594	110883	171239	45034	38068.6	7838.15	38929.2	11829	118407	31871.9	895.245	444623	160922	68735	59056.9	176406	52797.7	5223.72	8304.94	17501.6	27060.9	116779	520108	23080	64056.3	8715.12
LAIR1_HUMAN	41665	484695	460.291	9370.86	148183	994.447	1510.32	22221.8	38529.1	21502	493485	209025	327259	168775	250501	353263	131402	160572	402875	292412	384286	373472	512909	329657	212155	12419.3	27430.8	23179.3	7889.81	45144.5	13732.3	128537	3236.54	0	28676.8	18029.8	9186.2	13145.3	9314.75	22121.7	1535.98	2486.38	848.695	947.002	73960.3	106433	0	329.416	6199.17
MUC18_HUMAN	20523.7	19175.2	3775.27	28290	18486.7	23766.8	19726	22055.2	19140	15286.3	25750.4	22844.5	20216.8	64851.5	19578.8	20816.8	12708.8	13079.6	12801.2	21724.6	28420	38622.5	41410.2	41934.6	9866.97	13832.9	4066.33	9391.66	3036.86	9388.37	1203.91	13192.1	6914.22	0	3727.4	3946.39	2803.26	6867.45	5482.08	13232.1	1417.79	1900.02	3854.49	2556.19	13192.4	5769.82	3836.25	3468.25	3830.85
AACT_HUMAN	381654	284580	6124.38	424968	102485	291554	8020.97	121438	546093	510406	279150	190003	89998.8	69439.8	95962.7	144075	145458	198409	47700.5	156655	198877	148598	135005	177784	127600	71786.6	37484.4	22337.5	21145.2	27133.9	16042.5	99563.2	12001.9	20883	68313.4	160284	50053.1	97859	110829	51461.7	18703.7	3064.46	49864.6	35912.5	26830.2	122163	112339	65221.4	18869.6
PEPA4_HUMAN	1.93026e+06	1.95171e+06	296989	1.5539e+06	822317	1.36036e+06	68671	586386	851568	775393	1.32559e+06	616262	660970	67107.9	906306	703247	898339	1.03433e+06	564698	852139	549401	951816	911417	2.66621e+06	748304	411306	111982	72721.2	116273	143466	27346.4	324335	38848.2	13079.6	310892	88107.9	225037	38837.9	139386	42036.6	22031.6	10911.6	102258	116364	69235.3	284189	0	104407	28772.8
LAMP2_HUMAN	409888	477754	42980.3	533394	401999	669114	19403.1	382093	233303	975148	661522	220748	149775	8919.29	33589.7	164481	106918	131028	57605.9	160877	426203	486426	194520	241811	150434	27875.4	2981.2	0	3928.46	2090.66	4073.28	4017.41	1673.52	362.36	75098.9	83760.2	26101.5	3193.33	43968.4	7337.99	8646.93	0	18087.9	22369.1	8644.46	73023.5	2683.61	207153	0
ENDD1_HUMAN	172090	115181	102229	59715.7	43634.4	140083	81754	26877.8	116533	77169.9	85756.9	76993.7	42179	16038.2	82676.5	73852.2	121119	121299	55880.3	59482.3	77133	49175.9	89917.7	143377	172470	47549.9	24585	13646.4	11492.3	11620.7	4443.93	38406.2	6641.81	2383.06	11267.4	15823.6	17666.7	5050.6	3037.47	8793.97	4954.69	2570.84	10042.4	4596.06	120766	17695.6	8000.21	12644.1	9998.17
CD59_HUMAN	23108.9	1.34793e+06	224301	240824	437775	3807.29	12767.1	363233	744596	7386.4	562742	35586.9	86114.5	51136.3	25598.2	314244	402562	518650	30663.2	201690	104267	22417.6	149898	297712	193554	487743	111278	15032.1	25867.3	82004.2	23688.2	175210	27921.8	3733.24	10899.8	3280.13	2191.93	36766.2	4050.58	41121.6	9235.11	1292.79	1430.09	1855.04	27196.1	12571	6574.69	1228.72	6767.14
PTGDS_HUMAN	1.11167e+07	1.13626e+07	8.02876e+06	1.35815e+07	2.55476e+06	6.65478e+06	3.49328e+06	3.38394e+06	1.00965e+07	4.73768e+06	5.85078e+06	416930	128511	168086	529583	759173	3.25453e+06	6.81177e+06	410137	1.57559e+06	1.31881e+06	231644	247697	1.28581e+06	2.32929e+06	446426	137410	44363.5	32711.8	62833.8	18823	243968	48312.1	4458.94	1.07046e+06	542567	899992	35340.8	91006.4	20668.4	56503	23075.6	357377	72304.1	658672	712322	6584.58	384507	19410.5
LYVE1_HUMAN	62036.8	35912.3	2174.82	61726.3	13262.5	97202.4	1523.66	16167.7	110760	44316.1	53537.1	2039.11	289.768	342.222	948.469	4860.5	6895.79	7233.88	784.123	4305.22	8849.58	568.596	535.438	1100.57	11606	221.912	0	0	0	0	0	0	0	0	3650.09	8202.8	8432.18	0	1236.53	265.331	918.344	133.063	4574.53	1766.67	0	7514.83	0	53.6582	0
A1AG1_HUMAN	545685	227395	9954.31	252238	39479.8	1.13638e+06	3273.89	38078.1	1.87193e+06	438947	349222	21673.7	4841.41	1950.31	143877	95569.9	732408	748625	35534.7	120773	492522	22856.4	7216.67	44888.3	1.90585e+06	2986.04	15704.6	0	3342.43	2027.04	2907.56	2159.79	2019.66	10862	16007.2	21027.8	35516.5	9072.1	2646.88	6856.73	17323.6	2546.3	66559.6	3047.5	2427.4	4588.58	0	21933.4	2195.24
RNAS1_HUMAN	230632	275713	153798	5982.01	79472.1	328080	41002.7	21805.7	157211	399801	318059	167380	96660.1	432334	760177	782884	319061	218196	446501	346060	156731	180598	222673	504715	619659	116643	19931.9	4837.49	3542.9	13422.2	6500.47	18675.9	15871.1	0	5066.25	1939.87	2773.58	31296	747.972	15822.2	5802.19	1808.83	0	1465.52	523537	11576.8	8646.34	6751.29	24247.4
MANEL_HUMAN	10455.2	27685	29121.5	39695.3	10350.8	14297.9	9688.2	12045.2	29691.1	12777.2	13065.2	59115.1	15445.7	3344.68	26944.5	14781.4	30592.2	30238	16690.8	21479.6	27552	46029.5	29508.3	73570.8	31584.9	12649.1	1616.07	1152.94	0	4672.77	855.626	1465.32	967.79	0	702.291	1287.62	564.546	3351.16	186.463	2747.12	1000.05	0	3582.67	574.041	11524.3	0	2947.18	846.683	618.543
ERF3B_HUMAN	2087.52	1667.99	819.365	235.855	717.85	4151.13	241.452	1153.6	1896.56	3939.05	1018.41	0	0	115.852	0	1383.97	790.633	471.91	214.959	1421.09	0	301.47	0	180.791	1512.72	375.208	1071.75	0	1381.36	1034.53	1559.14	0	570.423	939.067	2163.6	0	211.536	729.946	15160.3	2449.83	760.872	1170.08	892.244	2656.94	199.553	781.075	877.455	6511.55	337.64
ARPC5_HUMAN	847.989	2230.47	288.941	0	1014.18	2377.38	0	0	834.907	1003.76	843.721	896.279	1396.44	249.529	56.3508	1548.38	575.453	771.159	2374.65	1899.76	161.489	223.241	142.514	0	1281.44	4503.51	1493.6	2668.77	2343.56	2312.59	4209.22	763.13	942.805	504.216	97.3839	230.055	70.7366	3489.82	5204.1	3715.19	1744.35	10316.5	356.521	3215.25	303.897	0	4901.52	4776.96	2314.18
K2C8_HUMAN	3002.97	13182.2	1292.7	647.448	12431.7	6902.99	1861.15	4962.83	3245.87	12681.8	12594.7	2535.19	3416.84	11814.4	3845.54	3781.8	4871.97	5008.8	3412.87	2006.33	6788.58	5231.84	10205	10119.8	0	634.317	8028.67	1734.44	15348.3	1723.17	15282.1	2146.4	3901.95	3595.83	34590.1	25321.1	87494.5	2854.68	29731.2	20589.5	18869.3	133258	24966.1	18804.1	4425.11	14379.7	10032.8	155906	14227.6
K2C7_HUMAN	962.193	1347.17	514.818	380.341	1350.2	620.799	203.387	1652.99	1078.55	1935.53	1710.59	0	875.167	704.742	0	336.761	415.789	239.176	391.485	154.763	2991.58	715.515	0	1841.81	0	147.242	432.585	0	745.701	191.544	834.446	586.952	552.185	0	3262.86	2451.34	16632.4	0	3928.48	1028.4	1214.06	5919.13	2157.97	1782.75	882.269	2095.71	734.353	30495	667.372
COR1C_HUMAN	324.07	2102.61	925.351	1046.94	0	1575.7	587.786	269.162	777.875	826.767	1363.74	312.78	546.026	1885.54	624.18	511.127	487.324	392.917	802.205	825.674	613.657	457.929	1034.21	908.477	462.341	986.989	1298.9	232.925	648.21	1615.12	2375.27	338.367	1084.75	621.045	2838.74	2109.76	746.701	3325.51	264.035	2781.08	1883.17	0	1071.34	1142.96	876.806	3691.48	875.288	2123.69	642.293
NECD_HUMAN	7576.46	59664.1	1811.67	6727.93	11115.3	0	901.874	14515.5	27044	17364.9	54410.1	1255.15	1185.75	500.139	2081.82	6204.93	4074.01	5346.46	0	7427.04	3803.06	4978.07	863.627	7631.66	5615.45	3344.72	17054.3	371.183	3619.25	5919.8	23793.9	938.978	3924.05	2281.52	66894.7	32783.4	16392.3	2600.06	51056.6	47202	3751.69	824.77	22211.3	13194.6	3680.23	161006	0	4570.32	3985.58
CALD1_HUMAN	0	3026.01	1002.38	269.993	61.3851	546.733	169.854	2536.39	2728.28	1635.94	1379.26	561.816	1934.13	458.534	123.121	959.523	0	34.7995	391.495	969.767	161.489	74.4135	280.625	716.386	0	1523.55	4209.43	256.165	2493.35	14479.4	8579.69	1565.09	3061.59	1404.31	353.236	229.028	211.873	6383.83	550.419	13880.6	2623.57	774.363	741.589	287.942	400.088	0	0	729.134	356.27
S10A9_HUMAN	37595.2	111688	4979.85	2189.43	252990	11638	3137.97	99906.5	9192.2	297371	482233	22716.9	40062.2	10862.2	31079	15510.4	5697.17	6019.16	312398	96005.2	125689	11297.5	5259.5	5762.73	0	22786.6	531.006	5515.12	2302.56	1334.08	0	2676.76	2191	7134.9	11973.3	7762.29	4039.75	1552.05	2599.98	636.026	7304.42	0	926.441	2853.29	3050.68	145895	0	9407.09	353.381
CD44_HUMAN	483809	585155	405661	326487	750078	277749	346312	555004	251869	807831	676792	462993	629032	73698	1.01065e+06	852025	279322	366774	752787	620548	591200	1.07931e+06	595831	572994	793581	297544	23747.7	23222.9	13664.2	11678.9	4460.59	108010	12811.2	1690.12	60603.5	100855	50079.6	5776.7	59738.1	8207.94	6233.9	5418.86	34815.7	32709.6	55719.4	102958	0	7667.54	2767.25
[truncated: 53 more columns]

## Sheet: Description
Supplementary Data 9: PRM validation results of the 41 proteins at the protein level.
Column name	Description
Sample ID	sample ID
group	HC, health control; NM, not metastasis; LNM, lymph node metastasis; DM, distant metastasis; QC, quality control
The normalized relative abundance of the proteins in each sample and QC were shown.
