# Supplementary material for: Noninvasive urinary protein signatures associated with colorectal cancer diagnosis and metastasis
Source: Nat Commun. 2022 May 19;13:2757. doi: 10.1038/s41467-022-30391-8 (PMC9119985; doi:10.1038/s41467-022-30391-8)
Supplement: Supplementary file 13 — Supplementary Data 10 [file 41467_2022_30391_MOESM13_ESM.xls]

## Sheet: Supplementary data 10
ID	Sex	Age	Group	CORO1C/creatinine	ARPC5/creatinine	RAD23B/creatinine	GSPT2/creatinine	NDN/creatinine	CEA (ng/ml)	FIT test (0: negative; 1: positive)
1737	Male	60	HC	0.014643	0.0758276	0.158496	1.38112	0.0643743	NA	NA
1050	Male	56	HC	0.0014895	0.00945225	0.318025	0.29079	0.00533154	NA	NA
803	Male	54	HC	0.0016185	0.0228338	0.0512897	0.300847	0.013273	0.6	NA
B	Male	23	HC	0.0013155	0.000669864	0.00527685	0.550854	0.000988325	0.9	NA
1284	Male	64	HC	0.0039075	0.0152014	0.21449	0	0.002411	NA	NA
1184	Female	46	HC	0.002445	0.0130662	0.0489888	0.710782	0.00124849	NA	NA
1715	Female	62	HC	0.0023625	0.0175712	0.360432	0.355375	0.00511716	NA	NA
1186	Male	56	HC	0.0054165	0.0227275	0.431891	2.42587	0.120051	NA	NA
A	Female	26	HC	0.0012135	0.0127021	0.0228578	0.0209447	0.0259673	1.5	NA
1153	Male	66	HC	0.0018195	0.0141213	0.113592	0.362294	0.00837912	1.2	NA
1144	Male	53	HC	0.0012345	0	0.0585932	0.89489	0.00872797	0.6	NA
230	Male	26	HC	0.000993	0.00986148	0.0239653	0.0333241	0.000448624	NA	NA
1804	Male	51	HC	0.0017175	0.00465063	0.0680552	0.635796	0.00178524	0.5	NA
1203	Male	40	HC	0.00222	0.00816763	0.0639267	0.349633	0.00895013	NA	NA
1340	Female	77	HC	0.0026145	0.0290939	0.365449	2.07168	0.00325506	NA	NA
1756	Male	62	HC	0.0051555	0.0249865	0.158454	0	0.0390858	NA	NA
1451	Female	61	HC	0.0024345	0.0108358	0.00496147	2.95813	0.0012449	NA	NA
C	Female	24	HC	0.0005535	0.0105395	0.0438499	0.0405559	0.0144915	0.6	NA
1318	Female	59	HC	0.001974	0.0145868	0.0582152	0.405009	0.00349889	0.2	NA
1027	Male	54	HC	0.002214	0.0058414	0.0627995	0.180326	0.00378653	NA	NA
322	Female	54	HC	0.002754	0.0141245	0.0265135	0.140033	0.0214271	NA	NA
1409	Male	63	HC	0.003966	0.0116165	0.157406	0	0.0114846	NA	NA
1072	Female	62	HC	0.0018885	0.0325016	0.161193	0.726522	0.0179038	NA	NA
1717	Female	64	HC	0.0018345	0.113741	0.0483999	1.1627	0.0196579	NA	NA
S-69	Male	38	HC	0.0017385	0.0166563	0.0161999	0.549068	0.0149053	NA	NA
581	Male	45	HC	0.0049725	0.011061	0.0187055	0.704831	0.00989643	NA	NA
1360	Female	77	HC	0.001968	0.0392533	1.26953	2.51978	0.0768992	NA	NA
614	Male	31	HC	0.002502	0.0132529	0.124267	0.282094	0.00711483	NA	NA
1210	Male	62	HC	0.006243	0.0216409	0.056185	0	0.0479791	NA	NA
1742	Female	63	HC	0.0006075	0.0192153	0.355921	0.075577	0.0225572	NA	NA
1266	Male	62	HC	0.000873	0.00727541	0.200264	1.3007	0.021837	NA	NA
1174	Male	58	HC	0.0055155	0.00337871	0.185932	0.282993	0.00226476	NA	NA
1393	Female	71	HC	0.0108405	0.00648117	0.0321884	0.282946	0.00177863	NA	NA
H126	Female	57	HC	0	0.027611	0	0.940427	0.00057829	NA	NA
H52	Female	58	HC	0.00101012	0.0781376	0.0915975	0.511238	0.00111933	1.33	0
H113	Male	65	HC	0.000834266	0.0395592	0.0240253	0.0969579	0.000634646	2.13	0
H130	Female	64	HC	0.00063805	0.0582638	0	0.0389774	0.00126186	NA	NA
H100	Male	57	HC	0.000330672	0.00935348	0	0.00930571	0.000670081	3.99	NA
H31	Female	65	HC	0.00170398	0.111063	0.182412	0.508393	0.00191837	0.782	0
H33	Male	60	HC	0.000410873	0.0339398	0.0175112	0.111342	0.000739097	3.89	NA
H39	Male	55	HC	0.000826977	0.0737661	0.10645	0.525094	0.00121972	NA	NA
H54	Male	60	HC	0.00239115	0.121305	0	0.214819	0.00246097	1.24	0
H469	Female	75	HC	0.0113389	0.0843984	0.0722264	0.526589	0.00537423	1.33	0
H2	Female	47	HC	0.00306603	0.0440104	0.105685	0.316292	0.0013734	1.52	0
H14	Female	64	HC	0.00669479	0.0740122	0.112521	0.737176	0.00361795	2.58	NA
H974	Male	64	HC	0.00530665	0.0449818	0.0572756	0.259365	0.00317642	3.56	0
H947	Female	64	HC	0.00184152	0.0311659	0.0688778	0.0973841	0.000142146	NA	NA
H6	Male	51	HC	0.00113486	0.0195833	0.0988969	0.148435	0.0013518	NA	NA
H18	Male	46	HC	0.00148701	0.0209006	0.035485	0.147819	0.00180107	1.58	0
H21	Female	46	HC	0.00668613	0.0407828	0.0637009	0.532029	0.00289835	0.8	0
H116	Male	50	HC	0.00371743	0.0467303	0.0918407	0.443705	0.00276252	1.05	0
H118	Male	46	HC	0.00125265	0.024018	0.0941536	0.195051	0.00151501	NA	NA
H127	Female	51	HC	0.000997347	0.0235621	0.0923048	0.139754	0.000791219	0.796	0
H908	Female	45	HC	0.0012667	0.0195002	0.0643202	0.100969	0.000179523	0.522	NA
H1007	Male	69	HC	0.00182058	0.0677768	0.0655181	0.142939	0.0198025	1.14	NA
H41	Male	47	HC	0.00536401	0.126131	0.0714326	0.185308	0.0431433	NA	NA
H792	Male	53	HC	0.00802841	0.103565	0.17069	0.403169	0.0331034	NA	NA
H805	Female	44	HC	0.00169653	0.104095	0.393167	1.14013	0.0388113	NA	NA
H505	Female	68	HC	0.00156912	0.0574045	0.228264	0.82517	0.0349686	2.07	NA
H778	Male	66	HC	0.00266761	0.0594804	0.087532	0.435796	0.0423703	0.942	0
H981	Female	53	HC	0.00210401	0.060581	0.0418857	0.152311	0.0352654	0.789	0
H528	Female	78	HC	0.00205714	0.0439799	0.132018	0.0597792	0.00948152	NA	NA
H37	Female	44	HC	0.00194467	0.0703662	0.0977092	0.492345	0.0271181	NA	NA
H779	Female	54	HC	0.00161764	0.0365803	0.254255	0.415292	0.0325563	NA	NA
H460	Male	71	HC	0.00134591	0.0397733	0.0941084	0.335225	0.0209185	NA	NA
H133	Male	56	HC	0.00169769	0.0477183	0.0775281	0.235617	0.00248876	1.29	0
H140	Male	38	HC	0.00304671	0.0982245	0.103446	0.538163	0.00327229	NA	NA
H147	Male	62	HC	0.00245094	0.0831961	0.103433	0.339193	0.0037505	3.27	0
H182	Male	46	HC	0.00324404	0.102585	0.0436065	0.118006	0.0011024	1.73	NA
H582	Female	56	HC	0.00795984	0.199386	0.13011	0.715312	0.0052924	0.809	0
H313	Male	64	HC	0.00150852	0.059578	0.10947	0.414125	0.00271855	1.93	NA
7	Male	56	HC	0.00167939	0.0157663	0.313043	0.171812	0.00624364	NA	NA
H556	Female	58	HC	0.00741443	0.0772251	0.591056	0.986818	0.0198265	2.36	NA
H148	Female	50	HC	0.00242276	0.0259969	0.189892	0.205409	0.00627037	1.21	0
H465	Male	69	HC	0.00267225	0.0398417	0.249569	0.290305	0.0072274	NA	NA
H890	Female	34	HC	0.00305387	0.0366217	0.222755	0.232212	0.00730115	0.949	NA
H195	Male	42	HC	0.00251247	0.0218978	0.432139	0.236234	0.00664095	NA	NA
H546	Female	62	HC	0.00389904	0.0248698	0.332425	0.628086	0.00898805	NA	NA
H895	Male	33	HC	0.011532	0.163879	0.735548	1.05462	0.0361809	NA	NA
17	Female	62	HC	0.00538446	0.081033	0.567	0.551997	0.0067003	NA	NA
H79	Male	36	HC	0.00478944	0.023912	0.380273	0.268379	0.00421243	NA	NA
H580	Male	63	HC	0.00348083	0.0186976	0.229893	0.231185	0.00359212	NA	NA
H61	Male	46	HC	0.00646658	0.0821444	0.681647	0.393183	0.011579	NA	NA
H943	Male	66	HC	0.00271374	0.0310685	0.397069	0.347522	0.0042095	NA	NA
4	Male	65	HC	0.00850306	0.0667165	1.86524	1.24042	0.00835327	NA	NA
H50	Female	45	HC	0.00507206	0.0318657	0.135792	0.263649	0.00423815	0.894	0
30	Male	59	HC	0.00371703	0.00341495	0.39826	0.516993	0.00590998	NA	NA
60	Male	62	HC	0.00397638	0.113018	0.72265	1.3287	0.0286249	NA	NA
H958	Male	46	HC	0.00119725	0.0229879	0.103717	0.321976	0.00172534	1.85	0
H975	Male	65	HC	0.00186557	0.0459322	0.49579	0.913054	0.00924695	NA	NA
55	Female	66	HC	0.00253859	0.0410698	0	0.208319	0.00623858	1.2	NA
H506	Male	66	HC	0.00127087	0.167241	0.0130383	0.385524	0.00680607	6.01	NA
H23	Female	39	HC	0.0095963	0.0575117	0.173782	1.464	0.0122546	NA	NA
H25	Male	34	HC	0.00245681	0.0239218	0.130828	0.686552	0.00662974	0.843	0
89	Female	56	HC	0.00403937	0.0529349	0.129409	0.661819	0.016533	1.7	0
100	Male	60	HC	0.00585299	0.0576869	0.162594	1.01483	0.018768	3.36	NA
116	Female	52	HC	0.00233458	0.0304649	0.0988258	0.532717	0.014572	3.64	NA
74	Male	61	HC	0.00238478	0.0211886	0.0488971	0.302054	0.00447209	0.94	0
109	Female	54	HC	0.00217927	0.0197327	0.0789967	0.272906	0.00570899	1.52	NA
H22	Female	35	HC	0.00314235	0.026681	0.0775026	0.317122	0.00967011	NA	NA
108	Male	55	HC	0.00100989	0.0128882	0.0793449	0.268467	0.00576961	3.56	NA
H916	Male	49	HC	0.0012091	0.0199593	0.112894	0.453582	0.0109167	2.57	NA
H26	Female	55	HC	0.0065557	0.0977642	0.0811463	0.406366	0.0213537	1.58	0
H950	Male	60	HC	0.0019782	0.0435194	0.0910072	0.355676	0.00800692	4.27	0
111	Female	55	HC	0.00167262	0.0275172	0.00623556	0.370873	0.00433695	2.31	NA
114	Male	51	HC	0.0034604	0.0582944	0.383467	1.22572	0.0103582	NA	NA
H32	Female	60	HC	0.00218606	0.314761	0.673292	0.304283	0.00255384	NA	NA
H977	Male	60	HC	0.00186274	0.0447481	0	0.236155	0.00807951	NA	NA
H962	Female	63	HC	0.00382619	0.0173292	0	0.454307	0.0241379	NA	NA
H512	Male	62	HC	0.00272359	0.0370162	0.0598871	0.34251	0.00903211	3.25	0
H645	Male	46	HC	0.00309639	0.056448	0.0158889	0.296018	0.0149495	1.72	0
H652	Female	55	HC	0.00134476	0.0219474	0	0.219409	0.00112646	1.67	NA
H354	Female	46	HC	0.00181656	0.0295294	0	0.358243	0.00710213	NA	NA
H765	Male	42	HC	0.00229987	0.0447362	0.145781	0.248104	0.00767558	0.718	0
104	Female	52	HC	0.00438388	0.0621224	0.222622	0.201033	0.0178672	0.9	NA
87	Male	52	HC	0.00190614	0.0273854	0.127248	0.0224468	0.00859155	NA	NA
H747	Female	49	HC	0.015311	0.08614	1.00973	0.805502	0.0542629	NA	NA
H764	Male	55	HC	0.00806743	0.0377658	0.355581	0.109912	0.0244987	NA	NA
170	Male	65	HC	0.00282241	0.0137149	0.114401	0.210082	0.00685147	2.82	0
123	Female	62	HC	0.00337403	0.0541362	0.0694456	0.0347431	0.00784439	1.61	NA
H763	Male	41	HC	0.00394857	0.0608062	0.410139	0.41727	0.0127613	1.47	0
29	Male	61	HC	0.00955212	0.152737	0.259982	0.0605098	0.0422383	NA	NA
H762	Female	55	HC	0.00320873	0.0314672	0.152071	0.230131	0.00907525	1.34	NA
H754	Female	28	HC	0.00191016	0.00800268	0.0883083	0.0183387	0.00441728	1.07	NA
H750	Male	43	HC	0.00452677	0.0487188	0.312192	0.701645	0.00888341	0.661	NA
158	Male	62	HC	0.00175409	0.0331165	0.103139	0.245897	0.00518662	NA	NA
51	Male	57	HC	0.00340595	0.0482833	0.0892974	0.450841	0.0050564	NA	NA
H740	Male	40	HC	0.00393985	0.0445049	0.0553203	0.221195	0.0128055	0.865	NA
192	Female	61	HC	0.00162456	0.0146816	0	0.280788	0.00143258	2.02	NA
150	Male	50	HC	0.00620106	0.0451399	0	0.732202	0.0112736	1.59	NA
8	Female	65	HC	0.00347826	0.0448933	0	0.307031	0.0116995	2.23	NA
48	Male	57	HC	0.0033372	0.0394395	0.117123	0.390122	0.0120032	NA	NA
H756	Female	43	HC	0.00841782	0.0651416	0.0981552	0.529221	0.0122724	0.817	0
79	Female	52	HC	0.00354324	0.050554	0.0957601	0.199105	0.0184129	NA	NA
H743	Female	31	HC	0.00387712	0.0559788	0	0.198417	0.0183316	0.359	NA
H761	Female	44	HC	0.00827407	0.0773909	0.00573433	0.275768	0.0336729	3.84	0
H749	Male	62	HC	0.0062996	0.0589802	0.28836	0.682585	0.0244662	5.21	0
H677	Male	62	HC	0.00547122	0.0597577	0.251549	0.322952	0.0302995	1.67	NA
H1004	Female	67	HC	0.00772686	0.0998263	0.370024	0.904025	0.030566	NA	NA
H759	Female	39	HC	0.00293195	0.0256665	0.0707193	0.0611418	0.0105513	0.574	NA
H55	Male	37	HC	0.00432931	0.0420976	0.102133	0.0943204	0.0133356	3.9	0
164	Male	70	HC	0.00319961	0.0371255	0.128837	0	0.0134354	2.14	NA
H739	Female	62	HC	0.00210521	0.0316844	0.207213	0.0487052	0.0155092	NA	NA
H46	Male	49	HC	0.00252396	0.0509033	0.129985	0.00309436	0.0181533	16.9	0
H45	Male	42	HC	0.00394246	0.0101814	0.323572	0.468227	0.0148271	NA	NA
H746	Male	68	HC	0.00425739	0.0685206	0.0680859	0.138776	0.0211574	1.23	0
H758	Male	45	HC	0.000964557	0.0125203	0.0651648	0.00797857	0.00358576	NA	NA
H493	Male	63	HC	0.00237504	0.0488758	0.121589	0.0843923	0.016208	1.81	0
93	Female	67	HC	0.00398025	0.0624323	0.211932	0	0.0161005	2.97	0
H468	Male	63	HC	0.00136083	0.0247169	0.0891294	0.0564809	0.00797164	3.47	NA
129	Male	70	HC	0.00418222	0.0752358	0.169165	0.143536	0.0227295	NA	NA
H760	Female	48	HC	0.0081614	0.0656432	0.494034	0	0.0235468	NA	NA
H5	Female	48	HC	0.0120895	0.26896	0.339342	0	0.0799926	NA	NA
H510	Female	66	HC	0.00281679	0.0362985	0.107457	0.212692	0.014753	1.92	NA
H4	Male	50	HC	0.00165017	0.0369952	0.140931	0.216354	0.00711895	2.14	0
H94	Male	48	HC	0.00339042	0.06896	0.1883	0.469428	0.0152452	2.35	NA
H103	Female	43	HC	0.0033694	0.0802566	0.557793	0.733949	0.0205171	1.09	NA
H91	Male	41	HC	0.00552365	0.0721722	0.202516	0.687355	0.0136467	NA	NA
H90	Male	49	HC	0.00188827	0.036813	0.0277194	0.164082	0.0123041	NA	NA
180	Male	60	HC	0.00178236	0.0312826	0.0285642	0.124437	0.00772017	1.77	NA
128	Female	66	HC	0.00191725	0.0692558	0.193576	0.218281	0.00958794	4.19	0
H17	Male	48	HC	0.00182619	0.0491264	0.0416301	0.0598955	0.00946961	1.79	0
H137	Female	53	HC	0.00341245	0.0590349	0.0440094	0.137067	0.0124855	1.72	NA
173	Female	63	HC	0.00371554	0.0735826	0.280616	0.924977	0.0151962	1.23	NA
H104	Female	46	HC	0.00907558	0.150816	0.0191353	0.362495	0.0510687	NA	NA
H138	Male	60	HC	0.00181049	0.0395558	0.00140543	0.0816839	0.00964003	5.24	0
H11	Female	43	HC	0.00365546	0.0475071	0	0.0379588	0.00726686	1.1	0
H97	Male	42	HC	0.000898465	0.0307877	0.0102185	0.0388405	0.00544016	NA	NA
H134	Male	56	HC	0.00195996	0.0402374	0	0.0381977	0.00591073	NA	NA
H15	Male	43	HC	0.00218247	0.0367542	0.0615721	0.321938	0.00701024	2.22	0
160	Male	68	HC	0.00505804	0.0771169	0.060967	0.508205	0.0201549	3.67	NA
H105	Female	47	HC	0.00246142	0.0331839	0.0400657	0.151952	0.00653985	1.11	0
5	Male	68	HC	0.00205613	0.0329793	0.0719482	0.23097	0.00801442	1.86	NA
H971	Male	68	HC	0.00371836	0.0529859	0.0859046	0.163291	0.00959097	1.75	NA
H452	Male	63	HC	0.0006303	0.0260704	0.0430368	0.168215	0.00165254	3.06	0
H441	Male	51	HC	7.42222e-05	0.0176912	0.0301012	0.144648	0	2.37	0
H555	Male	60	HC	0.00565269	0.0382538	0.235567	0.900334	0.0143295	6.55	NA
H972	Female	65	HC	0.00135335	0.0177506	0.041621	0.1382	0.00247934	1.16	NA
H67	Male	45	HC	0.00318048	0.0329756	0	0.156997	0.00936637	NA	NA
H66	Male	55	HC	0.00660832	0.0823523	0	0.264461	0.0334818	2.42	NA
H83	Female	39	HC	0.000711091	0.0115141	0	0.160975	0.00234354	NA	NA
H381	Female	51	HC	0.00159165	0.0126423	0	0.0624257	0	1.09	0
H502	Female	65	HC	0.00363837	0.0147816	0	0.113643	0.00633676	2.18	NA
H68	Male	48	HC	0.00240512	0.00812408	0	0.0947268	0.000581096	1.22	0
H530	Female	63	HC	0.00382752	0.0194678	0	0.124809	0.0168614	1.39	NA
H92	Female	45	HC	0.00221782	0.0456736	0	0.0555908	0.00791846	1.78	NA
H709	Male	63	HC	0.00110592	0.0557245	0.275357	0.56978	0.00724829	1.54	NA
H445	Male	59	HC	0.00408279	0.0380395	0	0.091681	0.02622	2.69	NA
H85	Female	39	HC	0.00312052	0.0543762	0.0684666	0.164943	0.0477074	0.592	0
H436	Male	61	HC	0.00711861	0.0305857	0.270301	0.29001	0.0133131	4.96	NA
H173	Female	50	HC	0.00216734	0.0103813	0.131535	0.288641	0.00471368	0.635	0
H135	Male	42	HC	0.00354627	0.0180887	0.256187	0.47356	0.0102793	2.19	0
H58	Female	62	HC	0.00647437	0.0223566	0.309256	0.546976	0.0186605	3.89	0
61	Male	67	HC	0.00501667	0.0205837	0.138555	0.225218	0.00839179	3.3	0
H443	Male	61	HC	0.00862186	0.0919696	0.264719	0.602272	0.0195883	4.22	0
H440	Female	60	HC	0.00362901	0.0270069	0.111925	0.1651	0.0144721	NA	NA
H661	Male	30	HC	0.00223553	0.0178551	0.0818187	0.145243	0.00524319	1.13	NA
H477	Male	60	HC	0.00557365	0.0193502	0.11718	0.152602	0.0100025	1.81	0
H229	Male	50	HC	0.00274006	0.00622631	0.0670309	0.0966868	0.00969929	NA	NA
H114	Female	55	HC	0.00372733	0	0.219774	0.456368	0.0132203	1.12	0
H62	Male	50	HC	0.00192749	0.00317408	0.224614	0.484039	0.00744487	2.98	0
H388	Male	61	HC	0.004919	0.0115988	0.169118	0.266567	0.0181322	NA	NA
H16	Male	59	HC	0.00165507	0	0.131316	0.0882479	0.00735483	2.24	NA
77	Male	68	HC	0.00337761	0.0368624	0.111972	0.0566302	0.0173419	NA	NA
H235	Male	59	HC	0.000451861	0	0.0848345	0.050994	0.00307925	NA	NA
H240	Male	48	HC	0.00568228	0.0744642	0.254446	0.471	0.0218002	0.905	NA
H34	Male	57	HC	0.00231728	0.0463039	0.268845	0.359655	0.0134285	2.68	0
H939	Male	67	HC	0.00984294	0.0992098	0.592345	0.50231	0.066016	NA	NA
H368	Female	58	HC	0.00352203	0.0373926	0.235547	0.231953	0.0101975	0.818	0
H216	Male	50	HC	0.00409384	0.0843015	0.320238	1.0297	0.0200542	NA	NA
H160	Female	64	HC	0.00369373	0.0609956	0.186043	0.347233	0.0115697	NA	NA
H547	Female	65	HC	0.00332076	0.0716057	0.258285	0.408235	0.0129032	2.08	NA
H217	Male	50	HC	0.000995998	0.0234255	0.0815427	0.162781	0.00546661	4.09	NA
H20	Female	36	HC	0.000715785	0.0228366	0.0246715	0.0870094	0.00257018	0.548	0
H524	Female	62	HC	0.00270009	0.0449026	0.106494	0.524926	0.00785686	1.69	NA
H856	Male	67	HC	0.0029066	0.0708527	0.268017	0.4415	0.0150463	3.7	NA
H446	Male	61	HC	0.00166542	0.0391351	0.184405	0.343	0.00875704	3.03	0
H164	Male	47	HC	0.000789101	0.0153265	0.0351454	0.177435	0.00227794	1.21	NA
H596	Female	55	HC	0.00246767	0.0386659	0.0426737	0.177369	0.00989596	2.76	0
H187	Male	39	HC	0.000468546	0.00797599	0.0027573	0.0877797	0.000204163	1.29	0
H444	Female	73	HC	0.00582072	0.0486294	0.344658	0.437106	0.00887478	NA	NA
H163	Male	57	HC	0.0036311	0.0403676	0.409076	0.413303	0.00685138	9.27	NA
151	Male	53	HC	0.00789777	0.0775006	0.397914	0.123395	0.0186025	NA	NA
H348	Male	55	HC	0.00082942	0.00477591	0.11396	0.00600662	2.55681e-06	2.85	NA
198	Male	53	HC	0.00298117	0.0193795	0.197189	0.194661	0.00597184	NA	NA
H10	Male	56	HC	0.0014529	0.0103201	0.133225	0.156354	0.00228492	2.21	0
H156	Male	59	HC	0.00216577	0.013985	0.195848	0.103082	0.00254794	0.912	NA
H343	Female	55	HC	0.0174566	0.0284129	0.377473	0.481243	0.0174856	2.07	NA
H498	Female	64	HC	0.00266181	0.0183223	0.157755	0.122492	0.00514125	1.09	NA
H155	Male	47	HC	0.00562833	0.0259758	0.169753	0.414589	0.00688476	1.32	0
H346	Male	55	HC	0.00158565	0.00804594	0.136317	0.0536017	0.00203096	11	NA
184	Male	50	HC	0.00156714	0.0166161	0.132195	0.062473	0.00459426	NA	NA
H501	Male	61	HC	0.00331632	0.0356455	0.506761	0.463671	0.0152746	3.79	NA
H347	Male	55	HC	0.00152339	0.00865497	0.114161	0.0672467	0.00284879	2.4	NA
176	Male	51	HC	0.00142399	0.00881591	0.18666	0.237085	0.00386921	NA	NA
H144	Male	56	HC	0.00913775	0.0424777	0.490497	0.458981	0.00965561	0.758	0
H202	Male	51	HC	0.00069843	0.0070591	0.112228	0.0664249	0.000709021	1.93	NA
H112	Female	48	HC	0.00407305	0.03485	0.115869	0.0597601	0.00842797	0.682	0
H355	Male	55	HC	0.00657597	0.0735238	0.716648	1.03566	0.0423512	NA	NA
H375	Female	74	HC	0.00114535	0.015542	0.0604333	0.0645691	0.00729331	NA	NA
45	Male	56	HC	0.00326855	0.023506	0.106664	0.283709	0.0197816	1.81	0
24	Male	60	HC	0.0032118	0.0221604	0.206923	0.190015	0.0201943	1.48	0
H193	Male	42	HC	0.00340837	0.0337605	0.246853	0.208692	0.0242898	2.47	NA
H75	Male	49	HC	0.00155837	0.00829532	0.0618092	0.0292472	0.00884433	1.28	0
156	Male	61	HC	0.00440805	0.0344197	0.244587	0.197858	0.0208477	2.56	NA
H198	Male	46	HC	0.0021017	0.015905	0.0708849	0.0599259	0.010877	NA	NA
H122	Male	58	HC	0.00354271	0.0400038	0.150812	0.113607	0.0157111	2.96	0
H169	Female	54	HC	0.00245458	0.0214283	0.122472	0.0871064	0.0120503	0.527	NA
H385	Female	59	HC	0.00472929	0.0505467	0.287155	0.124084	0.0171206	NA	NA
H500	Female	60	HC	0.00234112	0.0181084	0.0929686	0.100811	0.0123604	NA	NA
H210	Male	39	HC	0.00252265	0.0242049	0.198699	0.0907033	0.0137692	0.814	0
H491	Female	61	HC	0.0012205	0.00931074	0.0330708	0.00850207	0.0189311	NA	NA
H174	Female	54	HC	0.00141938	0.0061441	0	0	0.00382572	1.79	NA
H588	Female	73	HC	0.0013902	0.00798238	0	0	0.0053498	1.71	0
H71	Male	47	HC	0.000402331	0.00241501	0.00817586	0	0.00201813	1.14	NA
D431	Female	71	NM	0.02151	0.0822024	0.081747	0.436553	0.0185339	1.55	NA
D433	Male	76	NM	0.002835	0.0540398	0.544351	0.832352	0.0292726	12.88	NA
D435	Male	66	NM	0.00207	0.071713	0.0209043	0.236944	0.00173721	NA	NA
D440	Male	62	NM	0.005775	0.108477	0.169622	0.121384	0.0471067	NA	NA
D441	Female	60	NM	0.00567	0.124565	0.37414	1.8627	0.0266281	NA	NA
D454	Male	26	NM	0.004605	0.05812	0.24093	1.13872	0.0921366	2.22	NA
D462	Male	40	NM	0.002385	0.0386253	0.0418308	0.0366341	0.00119224	NA	NA
D478	Male	78	NM	0.00945	0.121575	0.146546	1.11108	0.00257018	NA	NA
D502	Male	51	NM	0.00567	0.0676119	0.377032	0.733258	0.00264316	26.5	1
D519	Female	65	NM	0.00372	0.250826	0.212446	1.03419	0.0255344	4.53	1
D615	Female	69	NM	0.00228106	0.149578	0	0.22221	0.00165159	2	1
D578	Female	47	NM	0.00432952	0.342245	0.164236	0.51458	0.00542695	4.47	NA
D581	Male	55	NM	0.00296771	0.0689497	0.133384	0.255386	0.00565031	1.95	0
D588	Female	64	NM	0.00404191	0.0588925	0.0539385	0.18372	0.00198712	1.7	NA
D610	Male	66	NM	0.0108911	0.671344	0.140385	1.38536	0.293389	5.25	NA
D605	Male	74	NM	0.00268644	0.136097	0.116583	1.08609	0.0664255	2.17	NA
D696	Male	38	NM	0.00647848	0.206567	0.063029	0.356241	0.00722608	10.59	NA
D695	Male	46	NM	0.00284117	0.173858	0.0558963	0.125573	0.00400734	2.21	NA
D700	Male	64	NM	0.00537582	0.312438	0.153306	0.852353	0.00557629	2.46	0
D721	Male	69	NM	0.0015482	0.0226587	0.377364	0.274035	0.00612991	3.28	NA
D760	Male	60	NM	0.00322416	0.0212319	0.0988239	0.742908	0.00955199	3.87	0
D785	Female	58	NM	0.00124057	0.0325704	0.0513809	0.182806	0.00554626	1.76	NA
D781	Male	49	NM	0.00412556	0.0794388	0.0951243	0.204358	0.0134048	2.6	1
D822	Male	62	NM	0.00827462	0.0578291	0.373073	0.172146	0.0200001	3.13	NA
D857	Male	48	NM	0.00194754	0.0218835	0.0553634	0.102958	0.00454139	1.29	0
D938	Female	66	NM	0.014447	0.109318	0.99269	0.940114	0.0249584	1.86	NA
D930	Male	60	NM	0.00599238	0.0303629	0.311869	0.497953	0.00108843	1.5	NA
D937	Male	45	NM	0.00439123	0.0367672	0.00122237	0.133992	0.00295348	1.61	NA
D957	Male	69	NM	0.00715069	0.0562734	0.33735	0.838949	0.0137677	9.65	NA
D923	Male	67	NM	0.0161263	0.0395595	0.574474	0.521657	0.0351055	18.11	NA
D952	Male	64	NM	0.00590024	0.0446736	0.205648	0.270092	0.0134902	1.9	NA
D946	Female	50	NM	0.0131825	0.0555288	0.357629	0.860112	0.0397997	3.22	NA
D944	Male	61	NM	0.00129284	0.0129075	0.105652	0.167312	0.00407937	2.85	NA
D925	Male	61	NM	0.0182433	0.104006	0.14982	0.407211	0.0329667	2.51	NA
D960	Female	66	NM	0.00677296	0.0821447	0.244922	0.496298	0.0267027	6.75	NA
D979	Male	71	NM	0.00220457	0.0373304	0.136233	0.734082	0.0126222	4.5	NA
D968	Male	47	NM	0.00399421	0.0605211	0.555829	0.593698	0.025024	12.7	NA
D965	Male	61	NM	0.00574472	0.109026	0.325386	0.688642	0.0356042	2.92	1
D963	Female	61	NM	0.00060399	0.0151703	0.0178236	0.0619044	0.00400987	3.19	NA
D1033	Male	76	NM	0.00590554	0.0265695	0.339454	0	0.00548507	2.31	NA
D978	Male	66	NM	0.00223489	0.10366	0.479616	0.124134	0.000856575	1.84	NA
D1003	Male	49	NM	0.00606464	0.0216425	0.244071	0.109365	0.0119583	1.2	NA
D1004	Female	55	NM	0.0044613	0.0326307	0.416667	0.013948	0.00748459	2.48	NA
D1012	Male	39	NM	0.00209595	0.0179144	0.0468089	0.0624193	0.0114587	16.14	NA
D1014	Male	49	NM	0.00327247	0.0183193	0.662712	0.176253	0.016878	0.73	NA
D1016	Male	58	NM	0.0078678	0.0640977	0.489018	0.416692	0.0359546	2.56	NA
D509	Female	61	LNM	0.00453	0.199451	0	1.49371	0.00199783	NA	NA
D432	Female	64	LNM	0.0100689	0.306157	0.762811	1.4606	0.0260321	NA	NA
D436	Female	63	LNM	0.0163096	0.218231	1.75146	6.5741	0.0357993	30.94	1
D463	Male	70	LNM	0.0024627	0.0636383	0.454229	0.595229	0.0334182	NA	NA
D464	Female	43	LNM	0.0113156	0.299317	0.178607	0.600158	0.0146265	NA	NA
D465	Male	53	LNM	0.00264465	0.0674425	0.127464	0.44608	0.000255023	24.88	NA
D484	Male	62	LNM	0.0051951	0.104672	0.123472	0.831554	0.000546159	3.76	1
D493	Female	43	LNM	0.00408105	0.0436444	0.048488	0.35126	0.000645654	NA	NA
D498	Male	58	LNM	0.0017238	0.0478044	0.240655	0.157419	0.116868	NA	NA
D504	Female	36	LNM	0.0109041	0.156073	0.880968	2.38268	0.248561	NA	NA
D505	Male	31	LNM	0.0113535	0.128751	0.822842	1.29438	0.0116696	NA	NA
D512	Male	87	LNM	0.00812535	0.0489766	0.0574901	0.142201	0.00371602	19.6	0
D513	Male	67	LNM	0.0044034	0.0518033	0.182004	1.00496	0.00524771	3.76	1
D558	Male	73	LNM	0.00148713	0.0789547	0.0554844	0.528182	0.00128755	6.96	NA
D553	Male	65	LNM	0.00243044	0.254588	0.204937	0.577377	0.00303719	4.48	1
D547	Female	63	LNM	0.00494531	0.213429	1.3943	1.32267	0.00357389	7.33	NA
D596	Male	47	LNM	0.0041677	0.193101	1.01502	1.00625	0.0906593	NA	NA
D608	Male	70	LNM	0.00225005	0.256333	0.241972	0.192234	0.0624661	1.41	0
D598	Male	63	LNM	0.0301168	0.314435	3.83788	4.45303	0.038611	NA	NA
D602	Male	71	LNM	0.00156814	0.0406518	0.00474764	0.484467	0.0326601	2.11	NA
D734	Male	66	LNM	0.00770116	0.0882831	0.237911	0.275281	0.00588053	4.29	1
D727	Male	58	LNM	0.0208202	0.230308	1.33998	2.2094	0.0175466	2.71	1
D736	Male	46	LNM	0.0183639	0.229899	0.724821	0.547467	0.0166254	4.46	1
D741	Male	36	LNM	0.00415962	0.0265382	0.31987	0.42426	0.00556422	2.71	1
D747	Male	54	LNM	0.00507763	0.214193	1.23311	0.754389	0.048946	2.55	0
D746	Female	47	LNM	0.00364479	0.0965642	0.129168	0.0268236	0.0328659	1.96	1
D768	Male	55	LNM	0.0100921	0.0866398	0.323454	1.33104	0.0209522	2.21	1
D771	Male	76	LNM	0.0107178	0.0598632	0.247401	1.57133	0.0244247	8.96	0
D767	Male	59	LNM	0.00362064	0.020829	0.116768	0.93813	0.0112513	6.89	1
D772	Female	54	LNM	0.00354641	0.0818135	0.0907859	0.22543	0.0172784	9.96	1
D778	Female	63	LNM	0.0149057	0.186838	0.220179	0.995028	0.0504349	2.6	0
D786	Male	65	LNM	0.00276878	0.0373261	0.0450904	0.436376	0.00840509	4.11	1
D783	Male	46	LNM	0.00714461	0.0564166	0.0504737	0.177577	0.0110214	4.61	1
D780	Female	75	LNM	0.00423478	0.0853533	0.317742	0.482613	0.0227109	1.93	1
D791	Female	62	LNM	0.00784001	0.136557	1.05117	1.62911	0.0421896	0.95	1
D788	Male	65	LNM	0.00248674	0.035248	0.0924519	0.207883	0.0106264	15.93	1
D784	Female	49	LNM	0.00227336	0.0228067	0.114041	0.283567	0.00813263	8.14	1
D789	Male	61	LNM	0.00145843	0.0118874	0.0844833	0.070692	0.0041491	36.99	0
D801	Female	55	LNM	0.00675329	0.0741249	0.174957	0.699405	0.0229226	2.84	1
D795	Male	62	LNM	0.000862881	0.0283707	0.0790334	0.111048	0.00604308	15.57	1
D826	Female	66	LNM	0.00839849	0.101785	0.227103	0.546867	0.0338521	24.1	1
D878	Male	48	LNM	0.00498757	0.0681461	1.08504	0.691738	0.0157025	1.88	1
D940	Male	59	LNM	0.0123121	0.129268	0.479873	0.467802	0.0302576	4.64	0
D939	Female	51	LNM	0.00804441	0.0345552	1.94607	0.568522	0.00880335	3.75	NA
D885	Female	63	LNM	0.0171068	0.113178	0	0.785824	0.0152698	5.59	0
D933	Male	63	LNM	0.00656117	0.0787805	0	0.0316078	0.0187764	3.27	NA
D921	Female	79	LNM	0.0104177	0.0573641	0.432168	0.924112	0.0152527	4.2	NA
D951	Female	52	LNM	0.00537392	0.030068	0.312014	0.747199	0.0102984	1.46	NA
D943	Female	55	LNM	0.00737179	0.0268082	0.382669	0.440119	0.0156073	1.55	NA
D950	Male	53	LNM	0.00379753	0.0119398	0.227337	0.25463	0.0114483	5.28	NA
D981	Male	71	LNM	0.00949918	0.118949	0.162262	0.795096	0.0527467	12.46	NA
D962	Male	57	LNM	0.0152511	0.194665	1.02259	2.76364	0.056029	NA	NA
D964	Female	36	LNM	0.00499417	0.0758735	0.225625	0.465339	0.0235529	1.67	0
D995	Male	69	LNM	0.0150339	0.0942496	0.510933	0.729827	0.0229907	3.71	NA
D993	Male	50	LNM	0.00710895	0.0494082	0.256505	0.183756	0.0135171	2.13	NA
D973	Male	47	LNM	0.00835095	0.0518607	0.351173	0.266629	0.0123229	1.25	NA
D1032	Male	63	LNM	0.000952884	0.0130274	0.179083	0.209681	0.00213892	1.65	NA
D992	Male	61	LNM	0.00213505	0.00604634	0.158234	0.124286	0.00745091	21.67	NA
D991	Male	67	LNM	0.00205146	0.0854126	0.288546	0.0466056	0.00270771	23.16	NA
D1013	Male	58	LNM	0.00390389	0.0466624	0.137785	0.101796	0.0234435	6.33	0
D1009	Male	42	LNM	0.00179736	0.0256906	0.312601	0.200698	0.0110182	6.11	NA
D1026	Male	74	LNM	0.00161297	0.0180477	0.136113	0.126539	0.00680474	11.56	NA
D1021	Female	54	LNM	0.00635988	0.0467201	0.683217	0.673032	0.0283212	8.53	0
D1027	Female	72	LNM	0.00583683	0.0307367	0.0088168	0.179824	0.0251011	44.28	NA
D1015	Male	76	LNM	0.0210719	0.120833	0.30953	0.445717	0.0461867	17.7	1
D429	Male	63	LNM	0.006615	0.107443	0.773204	0.780599	0.384113	NA	NA
D347	Male	62	LNM	0.01077	0.0855728	0.394011	1.17111	0.0375047	6.04	0
D587	Male	51	LNM	0.00781961	0.600006	0.54373	1.60757	0.0198122	5.3	0
D584	Male	64	LNM	0.00922763	0.179912	0.133039	0.588659	0.0112815	NA	NA
D711	Male	56	LNM	0.0081607	0.145847	0.439423	0.671375	0.0195732	4.77	1
D829	Male	64	LNM	0.005165	0.0510564	0.754644	1.31124	0.0187349	2.68	0
D945	Male	67	LNM	0.00969592	0.0780094	0.368386	0.338506	0.018037	2.81	NA
D967	Female	63	LNM	0.0126858	0.115592	0.692422	1.11921	0.0444847	22.6	NA
D491	Male	64	LNM	0.003765	0.0217383	0.756611	2.39993	0.0543678	8.9	1
D559	Male	67	LNM	0.0012215	0.0719215	0.243646	1.2318	0.0014143	24.13	0
D331	Male	63	DM	0.0119266	0.0366733	0.897232	1.61427	0.0482218	NA	NA
D477	Male	56	DM	0.00135	0.0242843	0.0620281	0.199162	0.00319265	285.55	NA
D488	Male	60	DM	0.003	0.0519299	0.0992965	0.19616	0.00209464	2.9	NA
D492	Female	46	DM	0.0153	0.185616	0.321303	0.483789	0.0714478	8.06	NA
D495	Male	71	DM	0.009	0.120684	0.108656	1.46404	0.00472049	17.43	NA
D527	Male	74	DM	0.00465	0.120843	0.296402	0.554127	0.0286574	33.11	NA
D556	Female	57	DM	0.00371377	0.365502	0.259932	0.256288	0.00324744	1.36	NA
D593	Male	54	DM	0.0048642	0.0785789	0.433831	0.372664	0.0243164	NA	NA
D702	Female	57	DM	0.0471302	1.71615	2.90825	9.59989	0.505409	264.2	NA
D697	Female	57	DM	0.00368319	0.153427	0.185357	0.478456	0.00115318	13.87	NA
D709	Female	57	DM	0.00142007	0.0266425	0.165145	0.498394	0.00613456	33.21	NA
D715	Male	63	DM	0.00597426	0.0816179	0.523135	1.69335	0.0229766	5.8	NA
D717	Male	57	DM	0.00747141	0.107855	0.551936	2.33456	0.0217089	20.08	NA
D716	Female	62	DM	0.0253055	0.652456	1.62127	6.70318	0.0776279	515.5	NA
D650+	Male	87	DM	0.00829222	0.141835	0.469763	1.90743	0.0184539	5.47	NA
D723	Male	63	DM	0.0298421	0.37342	3.48316	3.70795	0.0333658	1149	NA
D730	Male	77	DM	0.00794288	0.0979738	0.645306	0.774496	0.00839723	7.49	NA
D731	Male	48	DM	0.0112246	0.11702	0.378755	0.494871	0.00805036	18	NA
D735	Male	45	DM	0.0172499	0.19158	1.08858	1.00362	0.0118932	3.2	NA
D757	Male	65	DM	0.00193183	0.132965	3.05199	2.52399	0.0199065	33.35	NA
D750	Male	66	DM	0.00508229	0.213356	1.57874	2.27863	0.0384409	4.13	NA
D744	Male	70	DM	0.0184193	0.399825	6.37518	10.5911	0.0785096	16.5	NA
D763	Male	46	DM	0.0140215	0.13137	1.14102	3.79789	0.0329146	NA	NA
D762	Male	63	DM	0.0033518	0.0375508	0.172421	0.883834	0.0109931	99.96	NA
D764	Male	49	DM	0.00683002	0.0847564	0.821438	2.29676	0.0303861	300.2	NA
D773	Male	65	DM	0.00636561	0.119072	0.396606	1.14012	0.0269834	220.5	NA
D777	Male	44	DM	0.0096903	0.129813	0.6025	0.579656	0.0396367	19.2	NA
D775	Male	62	DM	0.00759695	0.146831	0.366115	0.621929	0.0350834	163.8	NA
D779	Female	52	DM	0.011888	0.218823	0.829625	1.68735	0.0604309	13.99	NA
D799	Male	57	DM	0.0112895	0.0827251	0.506263	1.03918	0.0410193	48.8	NA
D802	Female	65	DM	0.0131489	0.156699	0.598012	1.52417	0.0434559	1.9	NA
D813	Male	62	DM	0.0080404	0.0989813	0.370777	0.6411	0.0365194	166.64	NA
D824	Male	65	DM	0.00872484	0.0996636	0.309562	15.101	0.0376192	2.7	NA
D814	Male	68	DM	0.0115809	0.087633	0.352525	0.7159	0.0381119	148.5	NA
D868	Female	53	DM	0.00162527	0.0334786	0.112351	0.190329	0.00644444	16.62	NA
D845	Female	43	DM	0.0290452	0.865653	4.78262	7.05739	0.160918	26.17	NA
D844	Female	44	DM	0.0104243	0.0869334	0.231188	0.288546	0.0159402	1.9	NA
D838	Male	69	DM	0.0537099	1.44709	9.24898	15.1912	0.452	43	NA
D810	Male	60	DM	0.00110145	0.0353129	0.247581	0.45062	0.0815776	38.69	NA
D846	Female	63	DM	0.00454919	0.181381	0.693824	0.432535	0.0844934	13.52	NA
D882	Male	60	DM	0.0246531	0.197724	3.16813	1.73543	0.0724877	51.7	NA
D871	Male	65	DM	0.01505	0.222047	0.734152	0.760993	0.0655753	32.52	NA
D869	Female	65	DM	0.012946	0.297572	0	0.130929	0.0456046	5.83	NA
D961	Male	39	DM	0.00488417	0.0764574	0.236997	0.580526	0.0193961	1.2	NA
D969	Male	67	DM	0.00700244	0.106511	0.359806	0.577906	0.0310201	5.83	NA
D983	Male	52	DM	0.0039797	0.0654255	0.289463	0.521497	0.0205745	1.97	NA
D893	Female	64	DM	0.00450464	0.133877	1.54538	0.411884	0.0219692	1.69	NA
D1022	Male	65	DM	0.010276	0.0991691	0.973428	0.690326	0.005494	14.2	NA
D1008	Female	75	DM	0.0162162	0.0925679	0.19986	0.794707	0.0447082	297.1	NA
D1007	Male	46	DM	0.00265798	0.0100687	0	0.0749088	0.00748741	2.13	NA
D490	Male	56	DM	0.005865	0.137414	0.307859	3.14926	0.0148624	4.18	NA
D1010	Male	67	DM	0.0134782	0.037234	0.743917	0.289217	0.0280903	5.4	NA
D1030	Male	65	DM	0.00449719	0.023464	0.182403	0.320091	0.0152159	2.71	NA
D980	Female	65	DM	0.00943411	0.170342	0.634126	1.40421	0.0396017	2.67	NA
D959	Male	66	DM	0.0188929	0.129215	0.880305	1.68305	0.0492007	5.19	NA
D926	Female	63	DM	0.0222045	0.137724	0.576362	1.69225	0.0782487	1.94	NA
D851	Female	66	DM	0.00902238	0.0973633	0.228064	0.725489	0.0297503	57.49	NA
D953	Male	61	DM	0.0160517	0.108778	0.339747	0.348116	0.0374045	3.5	NA

## Sheet: Description
Supplementary Data 10: Urine creatinine corrected expression intensity of CORO1C, RAD23B, ARPC5, GSPT2 and NDN in 434 cases analyzed by dot blot analysis
Column name	Description
ID	patient code
Sex	male; female
Age	years
Group	HC, health control; NM, not metastasis; LNM, lymph node metastasis; DM, distant metastasis
CEA (ng/ml)	carcinoembryonic antigen
FIT test	fecal immunochemical test (0: negative; 1: positive)
NA	not available
