# Supplementary material for: Noninvasive urinary protein signatures associated with colorectal cancer diagnosis and metastasis
Source: Nat Commun. 2022 May 19;13:2757. doi: 10.1038/s41467-022-30391-8 (PMC9119985; doi:10.1038/s41467-022-30391-8)
Supplement: Supplementary file 14 — Supplementary Data 11 [file 41467_2022_30391_MOESM14_ESM.xlsx]

## Sheet: Supplementary Data 11
MTAs	Spot position	OS status	OS time	RFS	RFS time	Sex	age	T scores	PN scores	pathology	diff	Tumor size	Location	T staging	N staging	M staging	AJCC staging
Hlin-Dis060PT-01	C10					1	2	2	1	Adenocarcinoma	2	2	2		0	0
Hlin-Dis060PT-01	D2					1	2	2	0	Adenocarcinoma	2	1	2		0	0
Hlin-Dis060PT-01	D4					2	1	2	1	Adenocarcinoma	2	2	2		0	0
Hlin-Dis060PT-01	D6					2	1	4	1	Adenocarcinoma	2	1	2		2	0	3
Hlin-Dis060PT-01	F1					2	2	0	0	Adenocarcinoma	2	1	2		0	0
Hlin-Dis060PT-01	F3					2	1	1	0	Adenocarcinoma	2	2	2		0	0
Hlin-Dis060PT-01	F5					2	1	1	0	Adenocarcinoma	2	1	2		0	0
Hlin-Dis060PT-01	F7					2	1	4	0	Adenocarcinoma	2	2	2		1	0	3
Hlin-Dis060PT-01	F9					1	1	2	0	Adenocarcinoma	2	1	2		2
HCol-Ade080CD-01	B4					1	1	3	0	Adenocarcinoma	2	1	1	2	0	0	1
HCol-Ade080CD-01	B6					2	1	1	1	Adenocarcinoma	2	1	2	2	0	0	1
HCol-Ade080CD-01	B8					1	2	1	1	Adenocarcinoma	2	1	1	2	0	0	1
HCol-Ade080CD-01	B10					1	1	0	0	Adenocarcinoma	3	2	1	3	0	0	2
HCol-Ade080CD-01	C1					2	1	0	0	Adenocarcinoma	3	1	2	3	0	0	2
HCol-Ade080CD-01	C4					1	1	4	0	Adenocarcinoma	3	1	2	3	0	0	2
HCol-Ade080CD-01	C7					1	1	0	1.5	Adenocarcinoma	2	1	1	3	0	0	2
HCol-Ade080CD-01	C10					2	1	2	0	Adenocarcinoma	2	1	1	3	1	0	3
HCol-Ade080CD-01	D1					2	1	1	0	Adenocarcinoma	2	1	2	3	1	0	3
HCol-Ade080CD-01	D4					1	2	1	0	Adenocarcinoma	2	2	1	3	1	0	3
HCol-Ade080CD-01	D7					1	2	0	2	Adenocarcinoma	2	1	1	3	1	0	3
HCol-Ade080CD-01	D10					2	2	1	0	Adenocarcinoma	3	1	1		1	1	4
HCol-Ade080CD-01	E1					1	1	3	0	Adenocarcinoma	2	2	2		2	1	4
HCol-Ade080CD-01	E3					1	1	2	1	Adenocarcinoma	2	1	2		2	1	4
HCol-Ade080CD-01	E5					1	2	4	0	Adenocarcinoma	2	1	1		2	1	4
HCol-Ade080CD-01	E7					2		8	2	Adenocarcinoma	2	2	2	3	1	1	4
Hcol-Ade075Pre-01	A1					2	1	0	0	Adenocarcinoma	2	1	2		0	0
Hcol-Ade075Pre-01	A7					2	1	6	8	Adenocarcinoma	2	1	1		0	0
Hcol-Ade075Pre-01	A10					2	2	6	3	Adenocarcinoma	2	1	2		0	0
Hcol-Ade075Pre-01	B1					1	1	4	0	Adenocarcinoma	3	1	1		0	0
Hcol-Ade075Pre-01	B4					2	1	3	8	Adenocarcinoma	3	1	1		0	0
Hcol-Ade075Pre-01	B7					2	1	3	8	Adenocarcinoma	2	2	1	3	0	0	2
Hcol-Ade075Pre-01	B10					1	2	1	3	Adenocarcinoma	2	2	1	3	0	0	2
Hcol-Ade075Pre-01	C1					1	1	8	1	Adenocarcinoma	2	1	2	3	0	0	2
Hcol-Ade075Pre-01	C4					2	2	4	2	Adenocarcinoma	2	1	1	3	0	0	2
Hcol-Ade075Pre-01	C7					2	1	4	0	Adenocarcinoma	3	2	1	3	0	0	2
Hcol-Ade075Pre-01	D1					2	1	8	1	Adenocarcinoma	1	2	2		1	0	3
Hcol-Ade075Pre-01	D4					1	1	2		Adenocarcinoma	2	2	1	2	1	0	3
Hcol-Ade075Pre-01	D7					2	2	4	2	Adenocarcinoma	2	1	1		1	0	3
Hcol-Ade075Pre-01	D10					1	1	3	4	Adenocarcinoma	2	1			2	0	3
Hcol-Ade075Pre-01	E1					1	2	4	1	Adenocarcinoma	2	1	2	3	1	0	3
Hcol-Ade075Pre-01	E4					2	1	4	1	Adenocarcinoma	2	2	2		1	0	3
Hcol-Ade075Pre-01	E7					1	1	8	3	Adenocarcinoma	2	1			2	0	3
Hcol-Ade075Pre-01	E10					1	2	8	4	Adenocarcinoma	2	2	1		1	0	3
Hcol-Ade075Pre-01	F1					2	2	6	4	Adenocarcinoma	2	2	1		1	0	3
Hcol-Ade075Pre-01	F4					1	1	4	3	Adenocarcinoma	2	1			2	0	3
Hcol-Ade075Pre-01	F7					1	1	4	3	Adenocarcinoma	3	1	2		1	0	3
Hcol-Ade075Pre-01	G1					1	1	3	2	Adenocarcinoma	3	1	2		1	0	3
Hcol-Ade060CS1-01	A1					1	2	2	0	Adenocarcinoma	2	1	2	1	0	0	1
Hcol-Ade060CS1-01, HColA180Su14	A3	0	76			2	1	3	0	Adenocarcinoma	2	1	2	1	0	0	1
Hcol-Ade060CS1-01	A5					1	1	2	2	Adenocarcinoma	1	1	1	1	0	0	1
Hcol-Ade060CS1-01, HColA180Su14	A7					2	2	6	1	Adenocarcinoma	2	1	2	1	0	0	1
Hcol-Ade060CS1-01,HCol-Ade150CS-01	A9					1	2	2	2	Adenocarcinoma	2	2	1	1	0	0	1
Hcol-Ade060CS1-01	B1					2	2	3	1	Adenocarcinoma	2	1	2	1	0	0	1
Hcol-Ade060CS1-01	B3					2	2	4	1	Adenocarcinoma	2	1	2	1	0	0	1
Hcol-Ade060CS1-01	B5					2	2	8	2	Adenocarcinoma	2	1	1	1	0	0	1
Hcol-Ade060CS1-01	B7					1	2	8	0	Adenocarcinoma	2	1	2	2	0	0	1
Hcol-Ade060CS1-01	B9					1	1	0	1	Adenocarcinoma	3	1	1	2	0	0	1
Hcol-Ade060CS1-01	C1					1	2	0	1	Adenocarcinoma	2	2	2	2	0	0	1
Hcol-Ade060CS1-01	C3					1	1	2	1	Adenocarcinoma	2	1	2	2	0	0	1
Hcol-Ade060CS1-01	C5					2	2	8	8	Adenocarcinoma	2	1		2	0	0	1
Hcol-Ade060CS1-01	C7					1	1	6	0	Adenocarcinoma	2	1	1	2	0	0	1
Hcol-Ade060CS1-01	C9					2	1	2	2	Adenocarcinoma	2	1	2	2	0	0	1
Hcol-Ade060CS1-01	D1					2	2	3	1	Adenocarcinoma	2	1	2	2	0	0	1
Hcol-Ade060CS1-01	D3					1	1	8	0	Adenocarcinoma	2	2	2	2	0	0	1
Hcol-Ade060CS1-01	D5					1	2	8	6	Adenocarcinoma	2	2	1	2	0	0	1
Hcol-Ade060CS1-01	D7					2	2	6	1	Adenocarcinoma	2	1	1	2	0	0	1
Hcol-Ade060CS1-01	D9					1	2	8	2	Adenocarcinoma	2	1	1	2	0	0	1
Hcol-Ade060CS1-01	E1					2	1	4	1	Adenocarcinoma	2	1	2	2	0	0	1
Hcol-Ade060CS1-01	E3					2	2	6	1	Adenocarcinoma	2	1	2	2	0	0	1
Hcol-Ade060CS1-01	E5					2	1	4	1	Adenocarcinoma	2	2	2	2	0	0	1
Hcol-Ade060CS1-01	E7					2	1	3	2	Adenocarcinoma	2	2	2	2	0	0	1
Hcol-Ade060CS1-01	E9					1	2	8	0	Adenocarcinoma	2	1	2	2	0	0	1
Hcol-Ade060CS1-01	F1					1	1	3	0	Adenocarcinoma	2		1	2	0	0	1
Hcol-Ade060CS1-01	F3					2	1	8	0	Adenocarcinoma	2	1	2	2	0	0	1
Hcol-Ade060CS1-01	F5					1	1	8	0	Adenocarcinoma	2	1	2	2	0	0	1
Hcol-Ade060CS1-01	F7					2	2	8	2	Adenocarcinoma	2	1	1	2	0	0	1
Hcol-Ade060CS1-01	F9					2	1	8	1	Adenocarcinoma	2	2	2	2	0	0	1
HColA180Su16, HCol-Ade180Sur-05	A05	0	108			2	2	2	0	Adenocarcinoma	2	2	2	3	0	0	2
HColA180Su16, HCol-Ade180Sur-05	A07	1	31			1	2	2	0	Adenocarcinoma	2	2	1	3	0	0	2
HColA180Su16, HCol-Ade180Sur-05	A09	0	107			1	2	2	0	Adenocarcinoma	2	2	1	3	0	0	2
HColA180Su16, HCol-Ade180Sur-05	A11	1	55			2	2	4	0	Adenocarcinoma	3	1	2	3	1	0	3
HColA180Su16, HCol-Ade180Sur-05	A13	0	107			1	1	7	0	Adenocarcinoma	3	2	1	3	0	0	2
HColA180Su16, HCol-Ade180Sur-05	A15	1	30			2	1	8	0	Adenocarcinoma	3	1	2	3	2	0	3
HColA180Su16, HCol-Ade180Sur-05	B05	1	26			1	2	1	0	Adenocarcinoma	2	2	1	4	1	0	3
HColA180Su16, HCol-Ade180Sur-05	B07	0	106			1	2	4	0	Adenocarcinoma	3	1	1	3	0	0	2
HColA180Su16	B09	1	56			1	2	2	0	Adenocarcinoma	3	1	2	3	0	0	2
HColA180Su16	B11	1	34			1	2	1	0	Adenocarcinoma	3	2	2	3	0	0	2
HColA180Su16	B13	1	13			1	2	4		Adenocarcinoma	3	1	2	3	1	0	3
HColA180Su16	B15	0	105			1	1		0	Adenocarcinoma	2	2	1	3	0	0	2
HColA180Su16	B17	0	105			1	1	0		Adenocarcinoma	2	2	2	3	0	0	2
HColA180Su16	C01	0	105			2	1	0		Adenocarcinoma	3	2	1		1	0	3
HColA180Su16	C03	1	8			1	2		0	Adenocarcinoma	3	1	1	3	1	1	4
HColA180Su16	C05	0	104			1	2	4	0	Adenocarcinoma	2	2	1	4	0	0	2
HColA180Su16	C07	1	52			1	2	2	0	Adenocarcinoma	3	1	1	3	0	0	2
HColA180Su16	C09	1	13				2	4	2	Adenocarcinoma	3	2	1	3	2	1	4
HColA180Su16	C11	0	104			1		0	0	Adenocarcinoma	2	1	2	3	0	0	2
HColA180Su16	C13	1	79			2	1	4		Adenocarcinoma	3	2	1	4	0	0	2
HColA180Su16	C17	1	1			2	2	4	1	Adenocarcinoma	2	2	1	4	2	0	3
HColA180Su16	D01	1	40			1	1	4		Adenocarcinoma	2	2	1	3	0	0	2
HColA180Su16	D03	1	87			2	1	2	1	Adenocarcinoma	2	1	1	4	0	0	2
HColA180Su16	D05	0	103			1	2	0		Adenocarcinoma	3	2	1	3	0	0	2
HColA180Su16	D13	1	72			1	2	4		Adenocarcinoma	3	1	2	3	1	0	3
HColA180Su16, HCol-Ade180Sur-05	D15	1	6			1	2	4	1	Adenocarcinoma	3	2	1	4	0	0	2
HColA180Su16, HCol-Ade180Sur-05	D17	1	50			1	1	2	0	Adenocarcinoma	2	1	2	3	0	0	2
HColA180Su16, HCol-Ade180Sur-05	E01	1	16			1		0	0	Adenocarcinoma	3	2	1	3	0	0	2
HColA180Su16, HCol-Ade180Sur-05	E03	0	102			2		1	0	Adenocarcinoma	3	1	1	3	0	0	2
HColA180Su16, HCol-Ade180Sur-05	E05	0	102			2	2	2	0	Adenocarcinoma	2	2	2	3	1	0	3
HColA180Su16, HCol-Ade180Sur-05	E07	1	16			2	2	4	0	Adenocarcinoma	2	2	1	4	1	0	3
HColA180Su16, HCol-Ade180Sur-05	E11	1	36			1	2		0	Adenocarcinoma	3	1	1	3	0	0	2
HColA180Su16, HCol-Ade180Sur-05	E13	1	5			1	1	8	0	Adenocarcinoma	3	2	2	4	0	0	2
HColA180Su16	F01	0	100			2	1	2	0	Adenocarcinoma	3	1	2	2	0	0	1
HColA180Su16, HCol-Ade180Sur-05	F05	1	62			1	2	3	0	Adenocarcinoma	2	2	1	3	0	0	2
HColA180Su16, HCol-Ade180Sur-05	F07	1	29			1	2	4	1	Adenocarcinoma	3	1	2	3	1	0	3
HColA180Su16	F13	0	99			2	1	3	0	Adenocarcinoma	3	2	2	3	0	0	2
HColA180Su16, HCol-Ade180Sur-05	F17	0	99			2	2	1	0	Adenocarcinoma	2		2	3	0	0	2
HColA180Su16, HCol-Ade180Sur-05	G01	0	99			2	1	2	0	Adenocarcinoma	2	2	1	3	0	0	2
HColA180Su16, HCol-Ade180Sur-05	G03	1	34			2	2	2	0	Adenocarcinoma	2	2	2	3	0	0	2
HColA180Su16	G07	0	99			2	1		0	Adenocarcinoma	2	1	1	3	2	0	3
HColA180Su16, HCol-Ade180Sur-05	G09	1	56			1	2	3	0	Adenocarcinoma	2	2	2	3	0	0	2
HColA180Su16, HCol-Ade180Sur-05	G13	1	24			2	2	1	0	Adenocarcinoma	3	1	2	3	1	0	3
HColA180Su16, HCol-Ade180Sur-05	G15	0	99			1	1	1	1	Adenocarcinoma	2	1	2	3	0	0	2
HColA180Su16, HCol-Ade180Sur-05	G17	1	80			1	1	0	0	Adenocarcinoma	2	1		2	0	0	1
HColA180Su16, HCol-Ade180Sur-05	H01	0	98			2	1	2	0	Adenocarcinoma	2	1		3	0	0	2
HColA180Su16, HCol-Ade180Sur-05	H13	1	65			1	2	2	0	Adenocarcinoma	2	1	2	3	0	0	2
HColA180Su16, HCol-Ade180Sur-05	H15	1	15			1	1	2	0	Adenocarcinoma	2	2	2	3	0	0	2
HColA180Su16, HCol-Ade180Sur-05	H17	0	98			2	1	2	0	Adenocarcinoma	2	1	2	3	0	0	2
HColA180Su16, HCol-Ade180Sur-05	I01	0	98			2	2	6	0	Adenocarcinoma	2	2		3	0	0	2
HColA180Su16, HCol-Ade180Sur-05	I03	0	98			2	2	8	3	Adenocarcinoma	2	1	1	3	0	0	2
HColA180Su16, HCol-Ade180Sur-05	I07	1	14			1	1	4	0	Adenocarcinoma	3	2	1	3	2	0	3
HCol-Ade180Sur-05, HColA180Su16	I09	1	3			2	2	4	1	Adenocarcinoma	3	1	1	3	1	1	4
HColA180Su16	I10	0	107			2	2	4		Adenocarcinoma	2	2	1	3	0	0	2
HCol-Ade180Sur-05, HColA180Su16	I11	0	106			2	1	2	1	Adenocarcinoma	3	2	2	3	0	0	2
HCol-Ade180Sur-05, HColA180Su16	I12	1	62			2	2	4	0	Adenocarcinoma	2	1	1	3	1	0	3
HCol-Ade180Sur-05, HColA180Su16	I13	1	18			1	1	4	1	Adenocarcinoma	3	2	1	3	2	0	3
HCol-Ade180Sur-05, HColA180Su16	I14	1	51			2	1	6	0	Adenocarcinoma	3	1	1	3	2	0	3
HCol-Ade180Sur-05, HColA180Su16	I15	1	5			2	2	3	1	Adenocarcinoma	3	2	1	4	2	0	3
HCol-Ade180Sur-05, HColA180Su16	I16	1	25			2	1	1	0	Adenocarcinoma	2	1	1	3	2	0	3
HColA180Su16	I17	0	105			1	2	0		Adenocarcinoma	2	1	2		1	0	3
HColA180Su16	I18	0	105			1				Adenocarcinoma	3	2	1	3	0	0	2
HColA180Su16	J01	1	12			2	2			Adenocarcinoma	2	1	1	3	0	0	2
HColA180Su16	J02	1	28			2	2	2		Adenocarcinoma	3	2	2	4	1	0	3
HColA180Su16	J03	1	9			2	2			Adenocarcinoma	3	1	1	3	1	0	3
HColA180Su16	J04	0	104			1	2	1		Adenocarcinoma	2	2	2	3	0	0	2
HColA180Su16	J05	1	13			1	1			Adenocarcinoma	3					0
HCol-Ade180Sur-05, HColA180Su16	J06	1	12			2	1	0	0	Adenocarcinoma	3	2	1	3	2	0	3
HColA180Su16	J07	0	102			1		1		Adenocarcinoma	2	2	1	3	0	0	2
HCol-Ade180Sur-05, HColA180Su16	J08	1	20			1	2	2	0	Adenocarcinoma	2	2	2	2	1	0	3
HColA180Su16	J09	0	101			1	1	2		Adenocarcinoma	3	2	1	3	0	0	2
HCol-Ade180Sur-05, HColA180Su16	J10	1	21			2	1	5	0	Adenocarcinoma	2	1	1	3	2	0	3
HCol-Ade180Sur-05, HColA180Su16	J11	1	49			2	2	5	2	Adenocarcinoma	2	1	1	3	1	0	3
HCol-Ade180Sur-05, HColA180Su16	J12	0	100			2	2	3	0	Adenocarcinoma	2	1	1	3	1	0	3
HCol-Ade180Sur-05, HColA180Su16	J13	0	100			1	1	3	1	Adenocarcinoma	2	2	2	3	0	0	2
HCol-Ade180Sur-05, HColA180Su16	J14	0	99			2	2	4	0	Adenocarcinoma	2	1	2	2	0	0	1
HCol-Ade180Sur-05, HColA180Su16	J15	0	99			2	1	2	0	Adenocarcinoma	3	1	2	4	1	0	3
HColA180Su16	J16	1	62			1	2	1		Adenocarcinoma	2	2		3	0	0	2
HCol-Ade180Sur-05, HColA180Su16	J17	1	6			2	2	4	0	Adenocarcinoma	2	1	1	4	0	0	2
HCol-Ade180Sur-05, HColA180Su16	J18	1	37			1	2	2	0	Adenocarcinoma	2	1	1	4	0	0	2
HColA180Su21	A03	1	22			1	1	0	0	Adenocarcinoma	2	2	2	4	1	0	3
HColA180Su21	A05	1	47			1	2	8		Adenocarcinoma	2	2	1	3	0	0	2
HColA180Su21	A07	0	76			1	2	4		Adenocarcinoma	3	1	2	3	0	0	2
HColA180Su21	A09	0	75			1	1	4		Adenocarcinoma	2	2	1	3	0	0	2
HColA180Su21	A13	1	0.37			1	2	4		Adenocarcinoma	3	1	1	4	0	0	2
HColA180Su21	A17	1	19			2	2	2	0	Adenocarcinoma	2	2	1	4	1	0	3
HColA180Su21	B03	0	74			2	2	8	0	Adenocarcinoma	2	2	1	4	1	0	3
HColA180Su21	B07	1	1			1	1		2	Adenocarcinoma	3		2	3	0	0	2
HColA180Su21	B09	0	69			1	1	8		Adenocarcinoma	2	2	2	4	0	0	2
HColA180Su21	B11	0	68			1	2	4		Adenocarcinoma	2	1	2	4	0	0	2
HColA180Su21	B13	0	68			1	1	8		Adenocarcinoma	2	2	1	3	0	0	2
HColA180Su21	B17	0	67			2	1	3		Adenocarcinoma	3	1	1	4	0	0	2
HColA180Su21	C01	0	66			2	1	4		Adenocarcinoma	2	1	2	4	0	0	2
HColA180Su21	C03	0	66			2	2	4		Adenocarcinoma	2	2	1	4	2	0	3
HColA180Su21	C05	0	66			1	1	2		Adenocarcinoma	2	1	1	3	1	0	3
HColA180Su21	C09	0	66			1	2	8		Adenocarcinoma	2	2	2	4	0	0	2
HColA180Su21	C13	0	65			2	2	4	2	Adenocarcinoma	2	1	1	3	0	0	2
HColA180Su21	C17	0	64			2	2	4		Adenocarcinoma	2	1	1	4	0	0	2
HColA180Su21	D01	1	18			2	2	4		Adenocarcinoma	3	2	1	4	1	0	3
HColA180Su21	D03	1	10			1	1	8		Adenocarcinoma	3	1	2	4	2	0	3
HColA180Su21	D05	0	64			2	2	3		Adenocarcinoma	2	1	2	3	0	0	2
HColA180Su21	D07	0	63			2	2	2		Adenocarcinoma	3	2	1	4	0	0	2
HColA180Su21	D09	1	28			1	2	4		Adenocarcinoma	2	2		3	0	0	2
HColA180Su21	D11	0	63			1	2	4		Adenocarcinoma	2	1	1	3	0	0	2
HColA180Su21	D13	0	62			1	2	4	3	Adenocarcinoma	2	2	1	3	1	0	3
HColA180Su21	D15	0	61			1	1	4	0	Adenocarcinoma	2	2	1	2	0	0	1
HColA180Su21	E01	0	61			2	1	4		Adenocarcinoma	2	1	2	3	0	0	2
HColA180Su21	E03	1	28			1	1	2		Adenocarcinoma	2	1	2	3	1	0	3
HColA180Su21	E05	0	61			2	2	4	0	Adenocarcinoma	2	1	1	4	1	0	3
HColA180Su21	E07	1	25			2	2	4		Adenocarcinoma	3	1	2	4	2	0	3
HColA180Su21	E09	0	60			1	1	4		Adenocarcinoma	2	1	1	3	0	0	2
HColA180Su21	E11	0	60			1	1	4		Adenocarcinoma	3	1	2	3	0	0	2
HColA180Su21	E13	0	60			2	1	8	0	Adenocarcinoma	2	2	1	3	1	0	3
HColA180Su21	E15	0	60			1	2	2	0	Adenocarcinoma	2	1	2	4	1	0	3
HColA180Su21	E17	0	60			2	2	3		Adenocarcinoma	2	2	2	3	2	0	3
HColA180Su21	F01	0	59			1	1	0	0	Adenocarcinoma	2	2	2	4	0	0	2
HColA180Su21	F03	0	59			2	1	4	0	Adenocarcinoma	3	1	1	3	1	0	3
HColA180Su21	F07	0	59			2	2		0	Adenocarcinoma	2	2	1	4	0	0	2
HColA180Su21	F09	0	59			2	2	8	0	Adenocarcinoma	2	1	2	3	0	0	2
HColA180Su21	F11	1	40			2	1	4		Adenocarcinoma	2	1	2	4	2	0	3
HColA180Su21	F15	1	29			2	2	4	0	Adenocarcinoma	2	2	2	4	0	0	2
HColA180Su21	F17	0	55			1	1	3	0	Adenocarcinoma	2	1	1	2	0	0	1
HColA180Su21	G01	0	55			1	1	4	0	Adenocarcinoma	3	1		4	0	0	2
HColA180Su21	G03	0	54			1	2	0	0	Adenocarcinoma	2	1	2	2	0	0	1
HColA180Su21	G05	0	54			2	2	4	1	Adenocarcinoma	2	1		4	1	0	3
HColA180Su21	G07	1	10			1	1	8	0	Adenocarcinoma	2	1	2	4	2	0	3
HColA180Su21	G09	0	53			1	2	8		Adenocarcinoma	2	2	1	3	0	0	2
HColA180Su21	G11	1	11			1	1	1	0	Adenocarcinoma	2	1	2	4	1	1	4
HColA180Su21	G13	1	17			2	1	4	0	Adenocarcinoma	2	1	2	4	2	0	3
HColA180Su21	G15	1	8			2	1		0	Adenocarcinoma	3	1	1	4	2	1	4
HColA180Su21	H01	0	52			2	2	3		Adenocarcinoma	2	1	2	2	0	0	1
HColA180Su21	H03	0	52			1	1	8	0	Adenocarcinoma	2	2	1	4	0	0	2
HColA180Su21	H05	0	52			1	1	0	0	Adenocarcinoma	2	2	2	4	0	0	2
HColA180Su21	H07	1	26			2	1	4	0	Adenocarcinoma	3	2	2	4	0	0	2
HColA180Su21	H13	0	52			2	2	8	0	Adenocarcinoma	2	2	1	3	0	0	2
HColA180Su21	H15	0	51			1	2	1		Adenocarcinoma	2	1	2	4	0	0	2
HColA180Su21	H17	0	51			2	1	8		Adenocarcinoma	2	2	2	4	0	1	4
HColA180Su21	I01	0	51			1	1	4		Adenocarcinoma	2	1	1	3	0	0	2
HColA180Su21	I03	0	51			2	2	4	0	Adenocarcinoma	3	2	1	4	0	0	2
HColA180Su21	I05	1	13			1	2	4	0	Adenocarcinoma	3	1	1	4	2	0	3
HColA180Su21	I07	0	51			1	2	0	0	Adenocarcinoma	3	2	1	3	0	0	2
HColA180Su21	I09	0	51			1	2	8	0	Adenocarcinoma	2	2	2	3	0	0	2
HColA180Su21	I11	1	24			2	2		0	Adenocarcinoma	2	1	2	3	0	0	2
HColA180Su21	I13	0	50			2	2	4	0	Adenocarcinoma	2	2		3	2	0	3
HColA180Su21	I15	0	50			2	2	4	0	Adenocarcinoma	3	1		3	2	0	3
HColA180Su21	I17	0	49			2	1	4	0	Adenocarcinoma	3	2	1	4	0	0	2
HColA180Su21	J01	0	49			2	1	0		Adenocarcinoma	3	2	1	4	0	0	2
HColA180Su21	J03	0	48			2	2	8	0	Adenocarcinoma	2	2	2	2	0	0	1
HColA180Su21	J05	0	47			1	2	4	0	Adenocarcinoma	3	2	1	4	2	0	3
HColA180Su21	J11	1	23			2	2	2		Adenocarcinoma	3	2	1	4	1	0	3
HColA180Su21	J12	0	76			1	2	4		Adenocarcinoma	2	1	1	3	0	0	2
HColA180Su21	J13	0	70			2	1	4		Adenocarcinoma	3	2	2	2	0	0	1
HColA180Su21	J14	0	64			1		0		Adenocarcinoma	2	1	2	4	0	0	2
HColA180Su21	J15	0	54			1	2	2		Adenocarcinoma	2	1	1	2	0	0	1
HColA180Su21	J17	1	4			1	2	8		Adenocarcinoma	3	2	1	4	2	0	3
HColA180Su21	J18	1	2			2	1	2		Adenocarcinoma	3	1	2	3	2	0	3
COC1601	A1	0	80.1	0	80.1	1	1	4		Adenocarcinoma	2	2	2	2	0	0	1
COC1601	A3	1	12.9667	0	12.9667	1	2	1	0	Adenocarcinoma	2	2	2	3	1	1	4
COC1601	A5	1	16.4333	0	16.4333	1	1		0	Adenocarcinoma	2	2	2	3	1	1	4
COC1601	A7	1	42.8	1	6.43333	2	2	8		Adenocarcinoma	2	2	1	4	2	1	4
COC1601	A9	0	89.6667	0	89.6667	1	2		2	Adenocarcinoma	2	1	1	3	0	0	2
COC1601	A11	0	89.7333	0	89.7333	2	2	8		Adenocarcinoma	2	2	1	3	1	0	3
COC1601	A15	0	101.767	0	101.767	1	2	0	1	Adenocarcinoma	2	2	1	3	0	0	2
COC1601	B1	0	102.033	0	102.033	1	1	0	0	Adenocarcinoma	2	1	2	2	0	0	1
COC1601	B3	1	8.73333	1	2.36667	1	1	0	0	Adenocarcinoma	2	1	2	3	0	1	4
COC1601	B5	1	13.8667	1	2.4	2	1	0	0	Adenocarcinoma	2	1	2	3	1	1	4
COC1601	B8	0	70.1333	0	70.1333	1	1	0	0	Adenocarcinoma	1	1	1	2	0	0	1
COC1601	B9	0	70.1667	0	70.1667	1	1	4	0	Adenocarcinoma	2	1	1	3	1	0	3
COC1601	B11	1	53.6	1	27.0333	1	2	0		Adenocarcinoma	2	2	1	3	0	1	4
COC1601	B14	0	71.4333	0	71.4333	1	1	0	0	Adenocarcinoma	2	1	1	3	0	0	2
COC1601	B15	0	71.7667	1	2.73333	1	1	4	0	Adenocarcinoma	2	2	1	3	1	0	3
COC1601	C4	1	39.8667	1	14.2	1	1	0	0	Adenocarcinoma	2	1	2	3	0	1	4
COC1601	C5	1	2.1	1	0.866667	1	1	4	1	Adenocarcinoma	2	1	1	3	0	1	4
COC1601	C7	1	62.7	1	16.9333	2	1	4	0	Adenocarcinoma	2	1	2	3	0	1	4
COC1601	C10	1	46.7	1	6.93333	2	1		8	Adenocarcinoma	2	2	1	3	1	1	4
COC1601	C11	1	17.7667	1	3	1	2	0	1	Adenocarcinoma	2	1	1	3	0	1	4
COC1601	C13	1	17.5667	1	6.3	2	1	4	0	Adenocarcinoma	2	1	1	3	0	1	4
COC1601	C15	0	79.8	0	79.8	1	1	8	0	Adenocarcinoma	2	1	2	3	0	0	2
COC1601	D1	1	47	1	10	1	1	0		Adenocarcinoma	2	1	1	3	0	1	4
COC1601	D3	1	9.76667	1	1.33333	2	1	4	4	Adenocarcinoma	2	1	1	3	1	1	4
COC1601	D5	1	24.9	1	24.9	2	2	12	0	Adenocarcinoma	2	1	2	3	0	1	4
COC1601	D7	1	6.46667	1	3	2	2	4	0	Adenocarcinoma	2	2	1	4	2	1	4
COC1601	D9	1	53.9333	1	11.1667	1	2	4	0	Adenocarcinoma	2	1	2	3	1	1	4
COC1601	D11	1	45.1333	1	1.33333	2	2	8	6	Adenocarcinoma	2	1	1	3	0	1	4
COC1601	D13	1	33.6667	1	16.6333	1	1	8	8	Adenocarcinoma	2	2	2	4	0	1	4
COC1601	E1	1	50.2667	1	33.3	2	1	6		Adenocarcinoma	2	1	2	3	2	1	4
COC1601	E4	0	88.2333	0	88.2333	2	1		0	Adenocarcinoma	2	2	1	4	1	0	3
COC1601	E5	0	89.6333	0	89.6333	1	1	8	0	Adenocarcinoma	2	1	2	3	0	0	2
COC1601	E7	0	90.7333	0	90.7333	2	2	0		Adenocarcinoma	2	1	2	3	0	0	2
COC1601	E9	1	7.56667	0	7.56667	1	1		4	Adenocarcinoma	2	1	2	3	1	1	4
COC1601	E13	1	2.06667	0	2.06667	2	1		3	Adenocarcinoma	2	2	2	4	1	1	4
COC1601	E15	1	52	1	24.9333	2	1	8	0	Adenocarcinoma	2	1	1	3	0	1	4
COC1601	F1	1	28.4	1	12.2	1	2	2	0	Adenocarcinoma	2	1	2	3	0	1	4
COC1601	F4	1	5.36667	0	5.36667	1	1	3	0	Adenocarcinoma	2	1	2	3	0	1	4
COC1601	F9	1	7.7	1	3	2	1	0	2	Adenocarcinoma	2	1	1	3	0	1	4
COC1601	F11	0	70.1667	0	70.1667	1	1	2	0	Adenocarcinoma	2	2	2	3	0	0	2
COC1601	F13	1	48.1667	1	30.2333	1	1		2	Adenocarcinoma	2	1	2	3	1	1	4
COC1601	F15	1	52.3	1	25.9333	1	1	4		Adenocarcinoma	3	2	1	3	1	1	4
COC1601	G5	0	75.2667	0	75.2667	1	2	0		Adenocarcinoma	2	1	2	3	0	0	2
COC1601	G7	0	65.7333	0	65.7333	1	2	8	0	Adenocarcinoma	2	2	1	3	1	0	3
COC1601	G9	1	30.8	1	16.6	1	2	4	4	Adenocarcinoma	2	1	1	3	0	1	4
COC1601	G11	1	9.73333	1	7.4	2	1	4	0	Adenocarcinoma	2	1	2	3	1	1	4
COC1601	G13	1	6.53333	1	2.7	1	2	4	0	Adenocarcinoma	2	1	2	3	1	1	4
COC1601	G15	1	25.3333	1	18.4667	1	2	4	1	Adenocarcinoma	2	1	2	3	0	1	4
COC1601	H1	1	15.6	1	12	2	1		0	Adenocarcinoma	2	2	2	2	1	1	4
COC1601	H3	0	83.8333	0	83.8333	2	1	3		Adenocarcinoma	2	1	2	1	0	0	1
COC1601	H5	0	85.0333	1	42.6333	2	1	8	8	Adenocarcinoma	1	1	1	3	1	0	3
COC1601	H7	1	6.66667	1	1.26667	1	2	4	0	Adenocarcinoma	2	1	1	3	1	1	4
COC1601	H9	0	94.6	0	94.6	1	1		0	Adenocarcinoma	3	2	1	2	1	0	3
COC1601	H13	0	98.3	1	95	1	1	0	1	Adenocarcinoma	1	2	1	2	0	0	1
COC1601	H15	0	104.4	0	104.4	1	2	2	0	Adenocarcinoma	1	1	2	2	0	0	1
COC1601	I1	1	82.2667	1	78.1667	2	1	0	0	Adenocarcinoma	2	1	2	2	0	0	1
COC1601	I3	0	107.867	0	107.867	2	2		4	Adenocarcinoma	1	1	2	3	0	0	2
COC1601	I5	1	86.9667	1	6	2	1	4		Adenocarcinoma	3	1	1	2	1	1	4
COC1601	I8	0	112.233	0	112.233	1	1	0	0	Adenocarcinoma	2	1	1	4	1	0	3
COC1601	I9	1	90.4	1	86.4	1	2	12		Adenocarcinoma	2	1	1	4	1	1	4
COC1601	I11	0	115.3	0	115.3	1	1	8	8	Adenocarcinoma	2	1	2	2	0	0	1
COC1601	I13	0	133.9	0	133.9	2	1	0	0	Adenocarcinoma	2	1	2	3	1	0	3
COC1601	I15	0	134.133	0	134.133	2	1	8	0	Adenocarcinoma	2	1	2	4	0	0	2
COC1601	J1	0	134.933	0	134.933	2	1	0		Adenocarcinoma	2	1	2	2	0	0	1
COC1601	J3	1	65.0333	1	21.2667	1	1	4	0	Adenocarcinoma	2	1	2	2	0	1	4
COC1601	J5	0	138.4	0	138.4	2	1	4	0	Adenocarcinoma	2	1	2	2	0	0	1
COC1601	J7	0	139.267	0	139.267	2	1		4	Adenocarcinoma	3	1	2	3	1	0	3
COC1601	J9	1	83.3	1	46.1333	1	2	4	0	Adenocarcinoma	2	2	2	2	0	1	4
COC1601	J11	0	139.567	0	139.567	1	2		0	Adenocarcinoma	2	2	1	2	0	0	1
COC1601	J13	1	69.7	1	62.5667	1	2	12	0	Adenocarcinoma	3	1	2	3	0	0	2
COC1601	J15	0	143.033	0	143.033	2	1	4	3	Adenocarcinoma	3	1	2	2	0	0	1
COC1601	A17	1	76.0333	0	76.0333	2	2	0	0	Adenocarcinoma	3	2	1	3	0	0	2
COC1601	C17	0	146	0	144	2	2		1	Adenocarcinoma	2	1	1	3	0	0	2
COC1601	E17	0	145	0		1	1	0	0	Adenocarcinoma	3	2	1	4	0	0	2
COC1602	A1	0	144.567	0	144.567	1	1	0		Adenocarcinoma	2	1	2	2	0	0	1
COC1602	A3	1	58.1	0	58.1	1	2	4	1	Adenocarcinoma	2	1	2	2	0	0	1
COC1602	A5	0	82.4333	0	82.4333	2	2	1	0	Adenocarcinoma	2	1	1	2	0	0	1
COC1602	A7	0	80.6667	0	80.6667	1	1	4		Adenocarcinoma	2	2	2	1	0	0	1
COC1602	A9	0	80.5333	0	80.5333	1	2	0		Adenocarcinoma	2	1	2	1	0	0	1
COC1602	A11	0	78.0333	0	78.0333	2	1	0	0	Adenocarcinoma	1	1	1	1	0	0	1
COC1602	A13	0	76.2667	0	76	1	1	3		Adenocarcinoma	2		1	2	0	0	1
COC1602	A15	0	75.8333	0	75.8333	2	1	0	0	Adenocarcinoma	2	1	1	1	0	0	1
COC1602	B1	0	73.0667	0	73.0667	1	1	4	0	Adenocarcinoma	2	1	2	1	0	0	1
COC1602	B3	1	40	0	39.5	2	1	6	0	Adenocarcinoma	2	1	2	3	0	0	2
COC1602	B5	0	137.367	0	137.367	1	1		0	Adenocarcinoma	3	1	2	3	0	0	2
COC1602	B7	0	134.867	0	134.867	1	1	2	1	Adenocarcinoma	2	1	1	3	0	0	2
COC1602	B9	1	35.5667	0	35.5667	2	2	1	0	Adenocarcinoma	2	1	1	2	0	0	1
COC1602	B11	0	126.633	0	126.633	1	2	0	1	Adenocarcinoma	2	2	1	3	0	0	2
COC1602	B13	0	123.8	0	123.8	2	1	0	0	Adenocarcinoma	2	2	2	3	0	0	2
COC1602	B15	1	28	1	17.6667	2	2	4	0	Adenocarcinoma	3	2	1	3	0	0	2
COC1602	C1	0	123.367	0	123.367	2	2	4	0	Adenocarcinoma	2	2	2	4	0	0	2
COC1602	C3	1	56	0	55.9333	2	1	4	0	Adenocarcinoma	2	2	2	4	0	0	2
COC1602	C5	0	120.2	0	120.2	2	1	0	1	Adenocarcinoma	2	1	2	3	0	0	2
COC1602	C9	0	117.633	0	117.633	1	1	8	0	Adenocarcinoma	2	2	1	3	0	0	2
COC1602	C11	0	116.1	0	116.1	2	2	0	0	Adenocarcinoma	2	2	1	4	0	0	2
COC1602	C13	0	110.167	0	110.167	1	1	8	2	Adenocarcinoma	2	1	1	3	0	0	2
COC1602	C15	0	107.333	0	107.333	1	1	3	0	Adenocarcinoma	2	1	1	3	0	0	2
COC1602	D1	0	102.233	0	102.233	1	1	4		Adenocarcinoma	2	2	2	3	0	0	2
COC1602	D3	0	89.4333	0	89.4333	1	2	4		Adenocarcinoma	2	1	1	3	0	0	2
COC1602	D5	0	87.4333	0	87.4333	2	1	8	0	Adenocarcinoma	2	2	1	3	0	0	2
COC1602	D7	0	84.6	0	84.6	2	2	1	0	Adenocarcinoma	2	2	2	3	0	0	2
COC1602	D9	0	82.8667	0	82.8667	1	1	8		Adenocarcinoma	2	2	1	4	0	0	2
COC1602	D11	1	54.3	1	48	1	2	4	8	Adenocarcinoma	2	1	2	3	0	0	2
COC1602	D13	0	81	0	81	1	2	8	0	Adenocarcinoma	2	1	2	3	0	0	2
COC1602	D15	0	80.1333	0	80.1333	2	1	8		Adenocarcinoma	2	1	2	4	0	0	2
COC1602	E1	0	103.733	0	103.733	2	2	2		Adenocarcinoma	2	1	2	3	0	0	2
COC1602	E3	0	75.5	0	75.5	2	1	0	1	Adenocarcinoma	2	2	2	3	0	0	2
COC1602	E5	0	71.7667	0	71.7667	1	2	4	0	Adenocarcinoma	2	1	2	3	0	0	2
COC1602	E7	0	71.0333	0	71.0333	1	1	8		Adenocarcinoma	2	2	1	3	0	0	2
COC1602	E9	0	68.0333	0	68.0333	1	1	8	0	Adenocarcinoma	2	2	1	3	0	0	2
COC1602	E11	1	64.9667	1	13.2	2	2	8	8	Adenocarcinoma	2	1	1	4	1	0	3
COC1602	E13	1	27.1	1	59.9333	2	1	8	0	Adenocarcinoma	2	1	2	4	1	0	3
COC1602	E15	0	133.433	1	3.5	1	1	4	4	Adenocarcinoma	3	2	1	3	1	0	3
COC1602	F1	0	132.967	1	4.96667	2	1	4	0	Adenocarcinoma	2	2	2	3	1	0	3
COC1602	F3	1	71	0	71	2	2	4	8	Adenocarcinoma	3	2	1	3	1	0	3
COC1602	F5	1	28.0333	0	28.0333	2	2	4	1	Adenocarcinoma	1	1	1	3	1	0	3
COC1602	F7	1	50.3	0	50.3	2	2	4	1	Adenocarcinoma	3	2	1	4	1	0	3
COC1602	F9	1	65.6	0	65.6	1	1	0	0	Adenocarcinoma	3	2	2	2	1	0	3
COC1602	F11	0	118.767	0	118.767	2	2	4	3	Adenocarcinoma	2	2	1	3	1	0	3
COC1602	F13	0	117.633	0	117.633	1	1	4	0	Adenocarcinoma	3	2	1	4	1	0	3
COC1602	F15	1	82.6667	1	55.0667	1	2	8	3	Adenocarcinoma	2	2	2	3	1	0	3
COC1602	G1	0	104.033	0	104.033	1	1	1	0	Adenocarcinoma	1	1	2	2	1	0	3
COC1602	G7	0	41.9667	0	41.9667	1	1	1	4	Adenocarcinoma	2	1	2	3	1	0	3
COC1602	G9	0	112.333	0	112.333	2	1	0	0	Adenocarcinoma	2	1	2	4	1	0	3
COC1602	G13	0	87	0	87	2	1	4	2	Adenocarcinoma	2	2	1	4	1	0	3
COC1602	G15	0	80.4	0	80.4	2	1	1	0	Adenocarcinoma	2	2	1	2	1	0	3
COC1602	H1	1	30.2333	1	25.9667	2	1	8		Adenocarcinoma	2	1	1	2	1	0	3
COC1602	H3	1	53.2667	0	53.2667	1	2	0	0	Adenocarcinoma	2	1	2	2	1	0	3
COC1602	H5	1	30.1333	0	30.1333	1	1	4	0	Adenocarcinoma	2	2	1	3	1	0	3
COC1602	H7	0	78.0333	0	78.0333	1	2	4	0	Adenocarcinoma	2	2	1	2	1	0	3
COC1602	H9	1	35.3333	0	35.3333	1	1	8	0	Adenocarcinoma	2	1	2	2	0	1	4
COC1602	H13	1	53.4667	1	44.9	1	1	8	0	Adenocarcinoma	3	1	2	4	0	1	4
COC1602	H15	1	9.03333	1	6.86667	2	2	4	0	Adenocarcinoma	2	2	1	4	0		4
COC1602	I1	1	22.5667	1	16.3667	1	1	0	0	Adenocarcinoma	3	2	1	4	1	1	4
COC1602	I3	1	36	1	27.1	2	1	8	0	Adenocarcinoma	2	1	2	3	1	1	4
COC1602	I5	1	41.3	1	10.6667	1	1	4	0	Adenocarcinoma	3	1	2	3	1	1	4
COC1602	I7	1	51.5	1	34.3333	1	1	4	0	Adenocarcinoma	2	1	1	3	0	1	4
COC1602	I9	1	13.6	1	5.1	1	2	0		Adenocarcinoma	2	1	1	3	0	1	4
COC1602	I11	1	3.4	1	28.4333	1	2	0	0	Adenocarcinoma	2	1	1	4	0	1	4
COC1602	I13	1	19	1	15.8667	2	1	4		Adenocarcinoma	2	1	2	3	0	1	4
COC1602	I15	1	33	0	33	2	1	1	3	Adenocarcinoma	2	1	2	3	0	1	4
COC1602	J1	1	38.6333	1	2.16667	1	2	2	2	Adenocarcinoma	2	1	2	3	0	1	4
COC1602	J3	1	5.96667	1	12.1333	2	1	4	4	Adenocarcinoma	2	1	1	3	0	1	4
COC1602	J5	1	31.9	1	43.8333	2	1	4	0	Adenocarcinoma	2	1	1	3	1	1	4
COC1602	J7	1	16.3	1	11.5	1	2	4	8	Adenocarcinoma	2	1	1	4	1	1	4
COC1602	J9	1	19.1667	0	19.1667	2	1	0	0	Adenocarcinoma	2	1	2	3	0	1	4
COC1602	J11	1	19.0333	1	18	2	1	4		Adenocarcinoma	2	1	2	3	0	1	4
COC1602	J13	1	19.3333	1	16.9	1	1	2	0	Adenocarcinoma	2	1	1	2	0	1	4
COC1602	J15	1	41.5333	0	41.5333	2	1	4	0	Adenocarcinoma	2	2	2	3	1	1	4
COC1504	A1，B1	0	120	0	120	1	1	3	3	Adenocarcinoma	1		2	2	0	0	1
COC1504	A2，B2	0	113	0	113	1	2	8	0	Adenocarcinoma	1		2	2	0	0	1
COC1504	A3，B3	1	63	1	17	1	1	1	9	Adenocarcinoma	1			2	1	0	3
COC1504	A4，B4	0	105	1	29.5	2	2	6	3	Adenocarcinoma	1	1	2	2	0	0	1
COC1504	A5，B5	0	134	0	134	2	1	1	9	Adenocarcinoma	1		2	2	0	0	1
COC1504	A6，B6	0	101	0	101	1	1	0	0	Adenocarcinoma	1		2	2	1	0	3
COC1504	A7，B7	0	79	0	79	1	2	9	0	Adenocarcinoma	1	2		2	0	0	1
COC1504	A8，B8	1	24	0	24	1	1	2	0	Adenocarcinoma	1	1	2	2	2	0	3
COC1504	A9，B9	1	42	0	42	1	2	1	0	Adenocarcinoma	1	2	1	2	1	0	3
COC1504	A10，B10	1	11	0	11	2	1	1	2	Adenocarcinoma	1		1	2	0	0	1
COC1504	A11，B11	1	47	0	47	2	2	2	0	Adenocarcinoma	1	1	2	3	0	0	2
COC1504	A12，B12	0	75	0	75	2	1	8	2	Adenocarcinoma	1	2		3	2	0	3
COC1504	A13，B13	1	17	1	6	1	2	8	0	Adenocarcinoma	1	1	2	2	0	0	1
COC1504	A14，B14	0	80	0	80	1	2	4	2	Adenocarcinoma	1		1	3	0	0	2
COC1504	A15，B15	0	67	0	67	1	1	2	0	Adenocarcinoma	1	1	2	3	1	0	3
COC1504	C1，D1	1	41	1	15	1	2	8	2	Adenocarcinoma	1		2	3	1	0	3
COC1504	C2，D2	0	70	0	70	1	2	6	0	Adenocarcinoma	1	2	2	3	0	0	2
COC1504	C3，D3	0	102	0	102	2	1	12	8	Adenocarcinoma	1	1	1	2	0	0	1
COC1504	C4，D4	0	75	0	75	2	2	12	2	Adenocarcinoma	1	1	1	3	0	0	2
COC1504	C5，D5	0	70	0	70	1	2	4	2	Adenocarcinoma	1	2	1	3	0	0	2
COC1504	C6，D6	0	67	1	40	1	1	8	1	Adenocarcinoma	1	2	2	3	0	0	2
COC1504	C7，D7	0	87	0	87	2	1	9	2	Adenocarcinoma	1	1	2	2	0	0	1
COC1504	C8，D8	0	84	0	84	1	1	8	0	Adenocarcinoma	1	1	1	3	0	0	2
COC1504	C9，D9	0	52	0	52	2	2	6	0	Adenocarcinoma	1	1	2	3	1	0	3
COC1504	C10，D10	0	86	0	86	1	1	2	0	Adenocarcinoma	1	1	2	3	0	0	2
COC1504	C11，D11	0	135	0	135	1	1	12	1	Adenocarcinoma	2	1	1	3	0	1	4
COC1504	C12，D12	1	96	0	96	1	2	2	1	Adenocarcinoma	2		2	3	0	0	2
COC1504	C13，D13	0	126	0	126	1	1	8	0	Adenocarcinoma	2		2	3	0	0	2
COC1504	C14，D14	1	84	1	17	1	2	4	1	Adenocarcinoma	2		2	2	0	0	1
COC1504	C15，D15	1	51	0	51	2	1	8	0	Adenocarcinoma	2		1	3	1	0	3
COC1504	E1，F1	1	49	0	49	1	1	8	0	Adenocarcinoma	2		2	3	1	0	3
COC1504	E2，F2	1	38	0	38	2	1	6	6	Adenocarcinoma	2		1	2	1	0	3
COC1504	E3，F3	0	115	0	115	1	2	8	0	Adenocarcinoma	2		2	2	0	0	1
COC1504	E4，F4	0	100	0	100	2	1	12	0	Adenocarcinoma	2		1	2	1	0	3
COC1504	E5，F5	1	49	0	49	1	1	9	2	Adenocarcinoma	2	2	1	3	0	0	2
COC1504	E6，F6	1	24	1	32	2	1	12	0	Adenocarcinoma	2		2	3	1	0	3
COC1504	E7，F7	1	15	0	15	1	1	6	0	Adenocarcinoma	2		1	3	2	0	3
COC1504	E8，F8	1	90	0	90	1	2	8	1	Adenocarcinoma	2	1	2	2	0	0	1
COC1504	E9，F9	0	95	0	95	1	2	12	2	Adenocarcinoma	2		1	3	0	0	2
COC1504	E10，F10	1	37	0	37	1	2	4	0	Adenocarcinoma	2	1	2	2	0	0	1
COC1504	E11，F11	1	50	0	50	2	1	0	0	Adenocarcinoma	2	1	2	3	1	0	3
COC1504	E12，F12	0	90	0	90	2	1	2	1	Adenocarcinoma	2		2	2	0	0	1
COC1504	E13，F13	1	53	0	53	1	2	2	0	Adenocarcinoma	2	1	2	3	0	0	2
COC1504	E14，F14	0	90	0	90	2	2	8	0	Adenocarcinoma	2	2	1	2	0	0	1
COC1504	E15，F15	1	30	0	30	2	2	6	2	Adenocarcinoma	2	1	2	3	0	0	2
COC1504	G1，H1	1	33	1	7	2	1	0	1	Adenocarcinoma	2	1	1	3	1	0	3
COC1504	G2，H2	1	43	0	43	2	2	3	4	Adenocarcinoma	2		1	3	1	0	3
COC1504	G3，H3	1	39	0	39	1	2	8	4	Adenocarcinoma	2	2		3	0	0	2
COC1504	G4，H4	0	117	0	117	1	1	9	0	Adenocarcinoma	2	2	2	2	0	0	1
COC1504	G5，H5	0	116	0	116	2	1	12	0	Adenocarcinoma	2	2		3	0	0	2
COC1504	G6，H6	1	40	0	40	2	1	8	0	Adenocarcinoma	2	2	1	3	0	0	2
COC1504	G7，H7	1	34	0	34	2	1	8	2	Adenocarcinoma	2	1	1	3	2	0	3
COC1504	G8，H8	1	26	0	26	2	1	6	2	Adenocarcinoma	2	1	2	3	2	0	3
COC1504	G9，H9	1	10	1	6	1	1	6	2	Adenocarcinoma	2	1	2	3	1	1	4
COC1504	G10，H10	1	24	0	24	1	2	0	1	Adenocarcinoma	3	1	2	2	1	1	4
COC1504	G11，H11	1	24	0	24	1	1	0	1	Adenocarcinoma	3		1	4	0	0	2
COC1504	G12，H12	1	65	0	65	2	2	0	0	Adenocarcinoma	3	1		3	0	0	2
COC1504	G13，H13	0	105	0	105	2	1	0	1	Adenocarcinoma	3	1	2	2	0	0	1
COC1504	G14，H14	0	85	1	61	1	1	4	1	Adenocarcinoma	3	1	1	2	1	0	3
COC1504	G15，H15	1	39	0	39	1	2	6	0	Adenocarcinoma	3	1	2	3	1	0	3
COC1504	I1，J1	0	82	0	82	1	1	12	1	Adenocarcinoma	3	2		3	1	0	3
COC1504	I2，J2	1	1	0	1	1	2	6	1	Adenocarcinoma	3	2	2	3	0	0	2
COC1504	I3，J3	0	80	0	80	1	2	9	2	Adenocarcinoma	3	2	1	2	0	0	1
COC1504	I4，J4	1	1	1	109	1	2	12	2	Adenocarcinoma	3	1	1	4	1	1	4
COC1504	I5，J5	0	89	0	89	2	1	1	1	Adenocarcinoma	3	1	1	2	0	0	1
COC1504	I6，J6	1	29	0	29	2	2	4	2	Adenocarcinoma	3	1	1	3	1	0	3
COC1504	I7，J7	1	30	0	30	2	2	8	8	Adenocarcinoma	3		1	3	1	1	4
COC1504	I8，J8	1	61	1	24	1	2	6	2	Adenocarcinoma	3	1	1	3	2	0	3
COC1504	I9，J9	0	70	0	70	1	2	12	2	Adenocarcinoma	3	2	1	3	0	0	2
COC1504	I10，J10	0	92	0	92	1	1	0	0	Adenocarcinoma	3	1	2	3	0	0	2
COC1504	I11，J11	0	55	0	55	2	1	9	2	Adenocarcinoma	3		1	3	1	0	3
COC1504	I12，J12	0	82	0	82	1	1	0	6	Adenocarcinoma	3		2	3	0	0	2
COC1504	I13，J13	1	36	1	12	1	1	8	2	Adenocarcinoma	3	1	1	3	2	0	3
COC1504	I14，J14	0	49	0	49	2	2	8	0	Adenocarcinoma	3		2	3	1	0	3
COC1504	I15，J15	0	55	1	5	2	1	8	1	Adenocarcinoma	3	1	1	3	1	0	3
HColA180Su10	A01, A02	0	87			1	1	0	0	Adenocarcinoma	2	1	2	3	1	0	3
HColA180Su10	A03, A04	1	25			1	2	1	0	Adenocarcinoma	2	1	1	3	0	0	2
HColA180Su10	A05, A06	0	87			1	2	6	0	Adenocarcinoma	2	2	2	3	0	0	2
HColA180Su10	A07, A08	1	36			1	2	0	0	Adenocarcinoma	2	1	2	3	0	0	2
HColA180Su10	A09, A10	0	87			2	2	0	0	Adenocarcinoma	3	2	1	3	0	0	2
HColA180Su10	A11, A12	0	87			1	2	0	2	Adenocarcinoma	2	2	1	3	0	0	2
HColA180Su10	A13, A14	1	52			1	1	6	0	Adenocarcinoma	2	1	1	3	1	0	3
HColA180Su10	A15, A16	1	18			2	2	3	0	Adenocarcinoma	3	1	2	4	1	0	3
HColA180Su10	A17, A18	1	26			1	1	0	2	Adenocarcinoma	2	1	1	4	0	0	2
HColA180Su10	B01, B02	0	86			2	2	2	0	Adenocarcinoma	2	1	2	3	1	0	3
HColA180Su10	B03, B04	0	86			1	1	3	0	Adenocarcinoma	2	2	2	3	0	0	2
HColA180Su10	B05, B06	1	20			1	2	12	1	Adenocarcinoma	2	2	1	3	0	0	2
HColA180Su10	B07, B08	0	86			1	1	8	1	Adenocarcinoma	3	2	2	3	1	0	3
HColA180Su10	B09, B10	1	42			1	2	6	0	Adenocarcinoma	2	2	1	3	0	0	2
HColA180Su10	B13, B14	1	26			1	2	4	2	Adenocarcinoma	2	1	1	3	0	0	2
HColA180Su10	B15, B16	1	1			1	1	0	0	Adenocarcinoma	2	2	1	4	2	0	3
HColA180Su10	B17, B18	0	86			1	1	1	2	Adenocarcinoma	2	2	1	3	0	0	2
HColA180Su10	C01, C02	1	29			1	1	8	0	Adenocarcinoma	2	1		3	1	0	3
HColA180Su10	C03, C04	0	86			2	2	3	2	Adenocarcinoma	2	2	2	3	0	0	2
HColA180Su10	C05, C06	1	15			1	2	9	0	Adenocarcinoma	2	1	2	2	0	0	1
HColA180Su10	C07, C08	0	86			2	2	9	4	Adenocarcinoma	3	1	1	3	0	0	2
HColA180Su10	C11, C12	1	49			2	2	0	0	Adenocarcinoma	2	1	2	4	1	0	3
HColA180Su10	C13, C14	1	57			1	2	0	1	Adenocarcinoma	2	1	2	3	0	0	2
HColA180Su10	C15, C16	0	85			1	1	4	1	Adenocarcinoma	2	1	2	3	0	0	2
HColA180Su10	C17, C18	1	11			2	2	4	0	Adenocarcinoma	3	2	1	3	2	0	3
HColA180Su10	D03, D04	0	85			2	1	6	0	Adenocarcinoma	2	1	2	3	1	0	3
HColA180Su10	D05, D06	1	7			2	2	8	1	Adenocarcinoma	2	2	1	3	1	1	4
HColA180Su10	D07, D08	0	85			1	1	4	0	Adenocarcinoma	2	1	2	3	1	0	3
HColA180Su10	D09, D10	0	85			2	2	2	0	Adenocarcinoma	2	1	1	4	1	0	3
HColA180Su10	D11, D12	0	85			2	1	2	0	Adenocarcinoma	2	2	2	3	0	0	2
HColA180Su10	D13, D14	0	85			1	2	0	1	Adenocarcinoma	2	2	1	2	0	0	1
HColA180Su10	D15, D16	1	45			2	2	0	0	Adenocarcinoma	2	2	1	4	0	0	2
HColA180Su10	D17, D18	1	5			1	2	4	0	Adenocarcinoma	2	2	2	3	0	0	2
HColA180Su10	E03, E04	0	83			1	2	8	2	Adenocarcinoma	2	1	2	3	0	0	2
HColA180Su10	E05, E06	1	1			1	2	6	1	Adenocarcinoma	2	1	1	3	0	0	2
HColA180Su10	E07, E08	1	14			2	1	6	6	Adenocarcinoma	2	1	1	3	0	0	2
HColA180Su10	E11, E12	1	10			1	2	3	0	Adenocarcinoma	3	1	1	4	1	0	3
HColA180Su10	E13, E14	0	83			1	2	1	0	Adenocarcinoma	3	1	2	3	0	0	2
HColA180Su10	E17, E18	1	6			2	2	2	0	Adenocarcinoma	2	1	2	3	1	0	3
HColA180Su10	F01, F02	1	15			1	1	6	1	Adenocarcinoma	2	2	2	3	0	1	4
HColA180Su10	F03, F04	0	83			2	1	2	2	Adenocarcinoma	2	2	1	4	1	0	3
HColA180Su10	F07, F08	0	83			2	1	8	2	Adenocarcinoma	2	1	1	3	2	0	3
HColA180Su10	F09, F10	0	83			2	1	6	0	Adenocarcinoma	2	1		3	1	0	3
HColA180Su10	F11, F12	1	16			2	2	0	0	Adenocarcinoma	2	1	2	3	1	0	3
HColA180Su10	F13, F14	0	83			1	2	4	0	Adenocarcinoma	2	1	2	4	0	0	2
HColA180Su10	F15, F16	1	59			2	2	1	0	Adenocarcinoma	3	1	1	4	1	0	3
HColA180Su10	F17, F18	1	11			2	2	4	0	Adenocarcinoma	2	2	1	4	0	0	2
HColA180Su10	G01, G02	0	82			2	1	2	0	Adenocarcinoma	2		2	4	1	0	3
HColA180Su10	G03, G04	0	82			1	1	6	0	Adenocarcinoma	2	1	1	4	0	0	2
HColA180Su10	G07, G08	1	13			2	2	6	2	Adenocarcinoma	2	2	2	3	0	0	2
HColA180Su10	G09, G10	0	82			2	2	1	2	Adenocarcinoma	3	1	1	3	1	0	3
HColA180Su10	G11, G12	0	82			1	2	12	0	Adenocarcinoma	2	1	2	3	1	0	3
HColA180Su10	G13, G14	1	50			2	2	1	0	Adenocarcinoma	2	2	2	3	0	0	2
HColA180Su10	G15, G16	1	4			1	2	2	0	Adenocarcinoma	3	1	2	4	2	0	3
HColA180Su10	G17, G18	1	43			2	1	1	1	Adenocarcinoma	2	1	2	4	0	0	2
HColA180Su10	H01, H02	1	18			1	1	6	2	Adenocarcinoma	2	1	1	3	0	0	2
HColA180Su10	H03, H04	1	20					2	2	Adenocarcinoma	2	1	2	3	1	0	3
HColA180Su10	H05, H06	1	13			1	2	12	2	Adenocarcinoma	2	1	1	3	1	0	3
HColA180Su10	H09, H10	0	81			1	1	3	1	Adenocarcinoma	2	1	2	3	1	0	3
HColA180Su10	H11, H12	0	81			1	2	0	4	Adenocarcinoma	2	1	1	3	0	0	2
HColA180Su10	H13, H14	1	2			2	1	8	2	Adenocarcinoma	3	2	1	4	2	1	4
HColA180Su10	H15, H16	0	81			2	1	4	0	Adenocarcinoma	3	2	1	4	1	0	3
HColA180Su10	H17, H18	1	15			1	2	4	1	Adenocarcinoma	2	1	2	4	1	1	4
HColA180Su10	I01, I02	0	81			2	2	2	0	Adenocarcinoma	2	1	1	4	1	0	3
HColA180Su10	I03, I04	0	81			2	1	8	0	Adenocarcinoma	2	1	1	3	1	0	3
HColA180Su10	I05, I06	0	80			1	2	8	0	Adenocarcinoma	2	1	1	3	1	0	3
HColA180Su10	I07, I08	1	25			1	2	6	0	Adenocarcinoma	2	1	2	3	1	0	3
HColA180Su10	I09, I10	1	66			1	2	2	2	Adenocarcinoma	2	1	1	4	1	0	3
HColA180Su10	I11, I12	0	80			2	2	1	0	Adenocarcinoma	2	1	1	4	0	0	2
HColA180Su10	I15, I16	1	22			2	1	0	0	Adenocarcinoma	2	1	2	4	2	0	3
HColA180Su10	I18	0	86			2	2	4		Adenocarcinoma	3	1	1	3	1	0	3
HColA180Su10	J1	0	86			2	2	8		Adenocarcinoma	2	2	1	4	0	0	2
HColA180Su10	J2	1	33			1	2	8		Adenocarcinoma	2	2	1	3	1	1	4
HColA180Su10	J3	1	55			1	2	12		Adenocarcinoma	2	2	2	3	2	0	3
HColA180Su10	J4	0	82			1	1	4		Adenocarcinoma	2	1	2	2	0	0	1
HColA180Su10	J5	0	81			2	2	6		Adenocarcinoma	2	2	1	4	0	0	2
HColA180Su10	J6	1	13			2	2	3		Adenocarcinoma	3	1	1	3	1	0	3
HColA180Su10	J7	0	80			1	1	3		Adenocarcinoma	2	1	2	3	2	0	3
HColA180Su10	J8	0	80			2	1	2		Adenocarcinoma	3	2	1	4	0	0	2
HColA180Su10	J9	1	31			2	2	2		Adenocarcinoma	2	1	1	3	0	0	2
HColA180Su10	J10	0	79			1	1	2		Adenocarcinoma	2	1	1	4	0	0	2
HColA180Su10	J12	1	34			1	1	0		Adenocarcinoma	2	1	2	3	1	0	3
HColA180Su10	J13	0	79			1	2	6		Adenocarcinoma	2	2	1	3	0	0	2
HColA180Su10	J15	1	14			1	2	3		Adenocarcinoma	3	2	1	3	1	0	3
HColA180Su10	J16	0	79			1	2	0		Adenocarcinoma	2	2	1	3	0	0	2
HColA180Su10	J17	0	79			1	2	4		Adenocarcinoma	2	2	1	4	0	0	2
HColA180Su14	A01, A02	0	78			1	2	8	0	Adenocarcinoma	2	2	1	3	0	0	2
HColA180Su14	A03, A04	1	1			2	1	1	0	Adenocarcinoma	2	2	1	2	1	0	3
HColA180Su14	A05, A06	1	13			1	2	8	0	Adenocarcinoma	2	2	2	3	0	0	2
HColA180Su14	A07, A08	0	78			2	1	3	0	Adenocarcinoma	2	1	2	3	0	0	2
HColA180Su14	A09, A10	0	77			2	2	4	0	Adenocarcinoma	2	2	1	3	2	0	3
HColA180Su14	A11, A12	1	7			1	1	8	0	Adenocarcinoma	3	2	2	4	2	0	3
HColA180Su14	A13, A14	1	22			1	2	2	0	Adenocarcinoma	2	2	2	3	1	1	4
HColA180Su14	A15, A16	0	77			2	2	2	0	Adenocarcinoma	2	2	1	3	0	0	2
HColA180Su14	A17, A18	0	77			1	1	2	2	Adenocarcinoma	2	2	1	4	0	0	2
HColA180Su14	B01, B02	0	77			1	1	0	2	Adenocarcinoma	2	1	1	3	0	0	2
HColA180Su14	B03, B04	0	77			1	2	4	0	Adenocarcinoma	2	1	1	3	0	0	2
HColA180Su14	B05, B06	1	44			2	1	4	1	Adenocarcinoma	2	1	1	4	0	0	2
HColA180Su14	B07, B08	0	77			2	2	0	0	Adenocarcinoma	1	1	2	2	0	0	1
HColA180Su14	B09, B10	0	76			1	2	4	2	Adenocarcinoma	2	2	1	3	0	0	2
HColA180Su14	B11, B12	1	38			1	2	4	0	Adenocarcinoma	2	2	1	4	0	0	2
HColA180Su14	B13, B14	1	13			2	2	0		Adenocarcinoma	2	2	1	4	1	0	3
HColA180Su14	B15, B16	1	8			2	1	4	0	Adenocarcinoma	3	2	2	4	0	0	2
HColA180Su14	C01, C02	1	56			1	1	8	0	Adenocarcinoma	2	1	2	4	2	0	3
HColA180Su14	C03, C04	1	17			1	2	8	0	Adenocarcinoma	3	2	1	4	1	1	4
HColA180Su14	C05, C06	0	76			2	1	3	1	Adenocarcinoma	2	1	1	3	0	0	2
HColA180Su14	C07, C08	1	12			2	1	8	0	Adenocarcinoma	3	1	1	3	1	0	3
HColA180Su14	C09, C10	0	76			2	1	0	2	Adenocarcinoma	2	1	2	2	0	0	1
HColA180Su14	C11, C12	1	40			2	2	8	0	Adenocarcinoma	2	1	2	2	0	0	1
HColA180Su14	C13, C14	1	42			1	2	8	0	Adenocarcinoma	2	1	1	3	1	0	3
HColA180Su14	C17, C18	1	33			2	2	3	0	Adenocarcinoma	2	2	2	3	0	0	2
HColA180Su14	D01, D02	0	75			1	2	1	1	Adenocarcinoma	2	1	2	3	1	0	3
HColA180Su14	D03, D04	0	75			1	2	8	0	Adenocarcinoma	2	1	1	3	0	0	2
HColA180Su14	D05, D06	1	40			1	2	1	0	Adenocarcinoma	2	2	2	4	0	0	2
HColA180Su14	D07, D08	0	75			2	1	6	0	Adenocarcinoma	2	1	2	3	0	0	2
HColA180Su14	D09, D10	0	75			2	2	6	0	Adenocarcinoma	2	1	2	2	0	0	1
HColA180Su14	D11, D12	1	23			2	2	8	0	Adenocarcinoma	3	1	1	4	1	0	3
HColA180Su14	D13, D14	0	75			1	2	2	0	Adenocarcinoma	2	1	2	3	0	0	2
HColA180Su14	D15, D16	0	75			2	1	0	0	Adenocarcinoma	2	1	2	3	0	0	2
HColA180Su14	D17, D18	0	75			1	2	1	1	Adenocarcinoma	2	2	1	3	0	0	2
HColA180Su14	E01, E02	0	75			2	1	4	0	Adenocarcinoma	2	1	1	3	0	0	2
HColA180Su14	E03, E04	0	75			2	1	4	0	Adenocarcinoma	2	1	2	3	0	0	2
HColA180Su14	E05, E06	0	75			1	2	0	1	Adenocarcinoma	2	1	2	3	0	0	2
HColA180Su14	E07, E08	0	75			1	1	0	1	Adenocarcinoma	2	1	1	3	0	0	2
HColA180Su14	E09, E10	1	13			2	2	2	0	Adenocarcinoma	2	1	2	4	1	0	3
HColA180Su14	E11, E12	0	74			2	2	0	0	Adenocarcinoma	2	2	1	3	0	0	2
HColA180Su14	E13, E14	1	39			1	1	1	0	Adenocarcinoma	2	1	2	4	1	0	3
HColA180Su14	E15, E16	0	74			2	1	0	0	Adenocarcinoma	2	2	1	2	0	0	1
HColA180Su14	E17, E18	1	13			1	2	1	0	Adenocarcinoma	2	2	2	3	0	0	2
HColA180Su14	F01, F02	1	1			2	1	0	0	Adenocarcinoma	2	2	1	3	0	0	2
HColA180Su14	F03, F04	0	73			1	2	4	2	Adenocarcinoma	2	2	1	3	0	0	2
HColA180Su14	F05, F06	0	73			1	1	0	2	Adenocarcinoma	3	1	1	4	1	0	3
HColA180Su14	F07, F08	0	73			2	1	8	0	Adenocarcinoma	2	1	2	3	0	0	2
HColA180Su14	F09, F10	0	73			1	2	8	0	Adenocarcinoma	2	1	1	3	0	0	2
HColA180Su14	F11, F12	0	73			2	1	1	0	Adenocarcinoma	2	1	2	3	0	0	2
HColA180Su14	F13, F14	1	7			2	2	6	0	Adenocarcinoma	2	2	1	3	1	0	3
HColA180Su14	F15, F16	0	73			1	2	0	0	Adenocarcinoma	2	2	2	3	1	0	3
HColA180Su14	F17, F18	0	73			1	1	8	0	Adenocarcinoma	2	1	2	2	0	0	1
HColA180Su14	G03, G04	1	16			1	1	2	1	Adenocarcinoma	3	1	2	4	2	1	4
HColA180Su14	G07, G08	1	21			1	1	8	0	Adenocarcinoma	2	1	2	4	0	0	2
HColA180Su14	G09, G10	0	72			1	2	6	0	Adenocarcinoma	1	1	1	3	0	0	2
HColA180Su14	G11, G12	0	72			2	2	0	1	Adenocarcinoma	2	2	1	4	0	0	2
HColA180Su14	G13, G14	0	72			2	2	1	0	Adenocarcinoma	3	2	1	4	1	0	3
HColA180Su14	G15, G16	0	71			1	1	2	0	Adenocarcinoma	1	1	1	3	0	0	2
HColA180Su14	G17, G18	0	71			1	1	2	0	Adenocarcinoma	2	1	1	3	0	0	2
HColA180Su14	H01, H02	0	71			1	2	2	0	Adenocarcinoma	1	2	1	4	0	0	2
HColA180Su14	H03, H04	0	71			2	2	3	0	Adenocarcinoma	3	1	1	3	1	0	3
HColA180Su14	H05, H06	0	71			2	2	4	8	Adenocarcinoma	2	1	1	2	0	0	1
HColA180Su14	H07, H08	0	71			1	2	6	0	Adenocarcinoma	2	1	2	4	0	0	2
HColA180Su14	H09, H10	0	71			2	1	4	0	Adenocarcinoma	2	2	2	3	0	0	2
HColA180Su14	H11, H12	1	0.4			1	2	3	0	Adenocarcinoma	3	2	2	3	2	0	3
HColA180Su14	H13, H14	1	67			2	2	0	0	Adenocarcinoma	2	1	2	3	0	0	2
HColA180Su14	H15, H16	0	70			2	2	0	0	Adenocarcinoma	2	2		4	0	0	2
HColA180Su14	H17, H18	1	58			2	1	0	1	Adenocarcinoma	2	1	2	3	0	0	2
HColA180Su14	I01, I02	0	70			1	1	1	3	Adenocarcinoma	2	2	1	3	0	0	2
HColA180Su14	I03, I04	0	70			1	1	1	0	Adenocarcinoma	1	2	1	3	0	0	2
HColA180Su14	I05, I06	0	70			1	2	8	0	Adenocarcinoma	2	1	2	4	0	0	2
HColA180Su14	I07, I08	0	70			2	1	2	0	Adenocarcinoma	2	2	1	3	0	0	2
HColA180Su14	I09, I10	0	70			1	1	8	1	Adenocarcinoma	2	2	1	4	0	0	2
HColA180Su14	I13, I14	1	35			1	1	1	0	Adenocarcinoma	2	1	1	3	0	0	2
HColA180Su14	I15, I16	0	69			2	2	6	0	Adenocarcinoma	2		2	4	1	0	3
HColA180Su14	I17, I18	0	69			2	1	1	0	Adenocarcinoma	2	2	2	4	1	0	3
HColA180Su14	J01, J02	0	69			1	2	8	0	Adenocarcinoma	2	1	2	2	0	0	1
HColA180Su14	J03, J04	1	42			1	1	1	0	Adenocarcinoma	2	1	2	3	2	0	3
HColA180Su14	J05, J06	1	19			1	1	1	0	Adenocarcinoma	2	1	2	3	2	0	3
HColA180Su14	J07, J08	0	69			2	2	4	1	Adenocarcinoma	2	2	1	3	1	0	3
HColA180Su14	J09, J10	1	15			1	1	1	1	Adenocarcinoma	2	2	2	3	1	0	3
HColA180Su14	J11, J12	1	67			1	1	2	0	Adenocarcinoma	2	2	2	4	1	0	3
HColA180Su14	J13, J14	0	69			2	1	0	0	Adenocarcinoma	2	2	1	2	0	0	1
HColA180Su14	J15, J16	1	23			2	1	0	1	Adenocarcinoma	2	1	1	4	1	0	3
HColA180Su14	J17, J18	1	19			1	2	2	0	Adenocarcinoma	2	2	2	3	1	0	3
HColA180Su11	A01, A02	1	13			2	1	1	0	Adenocarcinoma	2	2	2	4	0	0	2
HColA180Su11	A03, A04	1	12			1	1	2	0	Adenocarcinoma	2	1	1	4	2	0	3
HColA180Su11	A05, A06	0	68			1	2	12	0	Adenocarcinoma	2	1	2	3	0	0	2
HColA180Su11	A07, A08	0	68			1	1	1	0	Adenocarcinoma	2	1	2	3	0	0	2
HColA180Su11	A09, A10	1	17			1	1	0	0	Adenocarcinoma	2	1	1	3	0	1	4
HColA180Su11	A11, A12	0	68			1	2	3	0	Adenocarcinoma	2	1	2	2	0	0	1
HColA180Su11	A13, A14	0	68			1	1	12	0	Adenocarcinoma	2	2	2	4	1	0	3
HColA180Su11	A15, A16	1	16			1	2	2	0	Adenocarcinoma	2	1	2	3		0
HColA180Su11	B01, B02	1	37			2	1	8	2	Adenocarcinoma	2	2	1	3	1	0	3
HColA180Su11	B03, B04	1	26			1	1	2		Adenocarcinoma	2	2	2	4	1	1	4
HColA180Su11	B05, B06	1	25			1	1	4	0	Adenocarcinoma	2	2	2	3	0	1	4
HColA180Su11	B07, B08	0	68			2	2	0	0	Adenocarcinoma	2	1	2	3	0	0	2
HColA180Su11	B09, B10	0	68			1	1	2	0	Adenocarcinoma	2	1	2	3	0	0	2
HColA180Su11	B11, B12	1	14			2	1	0	0	Adenocarcinoma	3	1	2	3	2	0	3
HColA180Su11	B13, B14	1	8			1	2	1	0	Adenocarcinoma	2	1	2	3	1	0	3
HColA180Su11	B15, B16	1	8			2	2	8	0	Adenocarcinoma	2	2	2	3	0	0	2
HColA180Su11	B17, B18	0	67			1	1	6	2	Adenocarcinoma	3	2	2	3	0	0	2
HColA180Su11	C03, C04	1	31			2	2	2	0	Adenocarcinoma	2	1	1	3	2	0	3
HColA180Su11	C07, C08	1	65			1	2	8	0	Adenocarcinoma	2	2	2	3	0	0	2
HColA180Su11	C09, C10	1	56			1	2	0	0	Adenocarcinoma	2	2	2	3	0	0	2
HColA180Su11	C11, C12	0	67			1	1	3	0	Adenocarcinoma	3	2	2	3	0	0	2
HColA180Su11	C13, C14	1	42			1	2	6	0	Adenocarcinoma	2	2	2	3	0	0	2
HColA180Su11	C15, C16	1	5			1	1	12	6	Adenocarcinoma	3	2	1	3	1	0	3
HColA180Su11	D01, D02	0	67			2	1	12	0	Adenocarcinoma	2	1	1	4	0	0	2
HColA180Su11	D03, D04	0	67			1	1	8	0	Adenocarcinoma	2	1	2	3	1	0	3
HColA180Su11	D05, D06	1	47			2	2	12	3	Adenocarcinoma	2	2	1	3	1	0	3
HColA180Su11	D07, D08	0	67			1	2	12	2	Adenocarcinoma	2	1	1	4	0	0	2
HColA180Su11	D09, D10	0	66			1	1	1	0	Adenocarcinoma	2	2	2	3	0	0	2
HColA180Su11	D11, D12	0	66			2	2	0	0	Adenocarcinoma	2	2	1	3	0	0	2
HColA180Su11	D13, D14	1	18			2	1	4	2	Adenocarcinoma	2	1	2	3	1	0	3
HColA180Su11	D15, D16	0	66			2	1	12	2	Adenocarcinoma	2	1	2	3	0	0	2
HColA180Su11	D17, D18	1	16			2	1	8		Adenocarcinoma	2	2	2	4	0	0	2
HColA180Su11	E01, E02	1	20			1	1	2	0	Adenocarcinoma	2	1	2	3	2	0	3
HColA180Su11	E03, E04	1	45			1	2	1	0	Adenocarcinoma	3	1	2	3	1	0	3
HColA180Su11	E05, E06	1	25			2	1	8	0	Adenocarcinoma	3	2	1	3	2	0	3
HColA180Su11	E09, E10	0	65			1	1	1	0	Adenocarcinoma	2	2	1	2	0	0	1
HColA180Su11	E11, E12	1	34			1	2	1	0	Adenocarcinoma	2	1	2	4	0	0	2
HColA180Su11	E13, E14	0	65			2	1	3	2	Adenocarcinoma	2	1	1	3	1	0	3
HColA180Su11	E15, E16	0	65			1	2	1	2	Adenocarcinoma	1		2	3	0	0	2
HColA180Su11	E17, E18	1	1			1	2	8		Adenocarcinoma	2	2	2	3	1	0	3
HColA180Su11	F01, F02	0	65			1	1	2	0	Adenocarcinoma	2		1			0
HColA180Su11	F05, F06	1	26			1	1	12	0	Adenocarcinoma	2	1	1	3	1	0	3
HColA180Su11	F07, F08	0	65			1	1	4	1	Adenocarcinoma	2	1	2	3	0	0	2
HColA180Su11	F09, F10	0	65			1	2	4	1	Adenocarcinoma	2	1	2	3	0	0	2
HColA180Su11	F11, F12	1	27			2	2	4	0	Adenocarcinoma	2	2	1	4	2	0	3
HColA180Su11	F13, F14	0	65			1	2	4	0	Adenocarcinoma	2	1	2	3	1	0	3
HColA180Su11	F15, F16	1	25			1	2	4	0	Adenocarcinoma	3	2	2	3	0	0	2
HColA180Su11	F17, F18	1	42			2	1	8		Adenocarcinoma	2	1	2	3	1	0	3
HColA180Su11	G01, G02	0	65			1	2	2	2	Adenocarcinoma	2	2	1	3	1	0	3
HColA180Su11	G05, G06	1	33			1	2	8	0	Adenocarcinoma	2	2	2	2	0	0	1
HColA180Su11	G07, G08	1	14			2	1	8	1	Adenocarcinoma	2	1	2	3	0	0	2
HColA180Su11	G09, G10	0	64			1	1	1	0	Adenocarcinoma	2	1	2	3	1	0	3
HColA180Su11	G11, G12	1	30			2	2	0	1	Adenocarcinoma	2	2	1	3	1	0	3
HColA180Su11	G13, G14	0	64			1	2	0	1	Adenocarcinoma	2	2	1	3	0	0	2
HColA180Su11	G15, G16	1	15			2	2	2	0	Adenocarcinoma	2	2	1	4	1	0	3
HColA180Su11	G17, G18	1	32			1	2	8	2	Adenocarcinoma	2	2	1	3	1	0	3
HColA180Su11	H01, H02	0	64			2	2	0	0	Adenocarcinoma	2	1	2		0	0
HColA180Su11	H03, H04	1	16			1	2	8	2	Adenocarcinoma	3	2	1	3	1	0	3
HColA180Su11	H05, H06	0	64			1	1	12	2	Adenocarcinoma	2	1	1	3	0	0	2
HColA180Su11	H07, H08	0	64			2	2	4	2	Adenocarcinoma	1	1	1	3	0	0	2
HColA180Su11	H09, H10	0	63			1	1	3	0	Adenocarcinoma	2	2	2		0	0
HColA180Su11	H11, H12	0	63			1	2	0	0	Adenocarcinoma	2	1	2	3	0	0	2
HColA180Su11	H13, H14	0	63			2	2	0	0	Adenocarcinoma	2	2	1		0	0
HColA180Su11	H15, H16	0	63			2	2	1	0	Adenocarcinoma	2	1	2		1	0	3
HColA180Su11	H17, H18	0	63			2	1	8	0	Adenocarcinoma	2	1	2	4	0	0	2
HColA180Su11	I01, I02	0	63			2	1	6	0	Adenocarcinoma	2	1	2	2		0
HColA180Su11	I03, I04	1	17			1	2	4	1	Adenocarcinoma	2	2	2	3	0	0	2
HColA180Su11	I05, I06	0	63			2	2	4	0	Adenocarcinoma	2	1	1	3	0	0	2
HColA180Su11	I07, I08	0	63			2	1	1	1	Adenocarcinoma	2	1	1	3	0	0	2
HColA180Su11	I09, I10	1	1			2	2	0	0	Adenocarcinoma	2	2	2		1	0	3
HColA180Su11	I11, I12	1	62			2	2	2	0	Adenocarcinoma	2	1	1	3	0	0	2
HColA180Su11	I13, I14	0	63			1	1	1	0	Adenocarcinoma	2	2	2	3	0	0	2
HColA180Su11	I15, I16	1	2			2	1	8	1	Adenocarcinoma	3	1	1		1	0	3
HColA180Su11	I17, I18	0	62			2	1	0	0	Adenocarcinoma	2	2	2	4		0	3
HColA180Su11	J01, J02	1	15			2	2	2		Adenocarcinoma	2	1	2	4	0	0	2
HColA180Su11	J03, J04	1	64			2	1	2	0	Adenocarcinoma	2	2	2	3	1	0	3
HColA180Su11	J05, J06	1	27			2	2	0	1	Adenocarcinoma	3	1	1	4	1	0	3
HColA180Su11	J07, J08	1	21			1	2	6	0	Adenocarcinoma	2	2	2	3	2	0	3
HColA180Su11	J09, J10	1	48			1	2	0	0	Adenocarcinoma	2	2	1		0	0
HColA180Su11	J11, J12	1	48			2	2	0	0	Adenocarcinoma	2	2	2	3	0	0	2
HColA180Su11	J13	1	5			1	1	2		Adenocarcinoma	3	1	1	3	2	0	3
HColA180Su11	J15	1	5			1	1	0		Adenocarcinoma	2	2		3	0	0	2
HColA180Su11	J16	0	67			2	1	0		Adenocarcinoma	2	1	2	3	0	0	2
HColA180Su11	J17	1	18			2	2	0		Adenocarcinoma	2	1	1	3	0	0	2
HColA180Su11	J18	1	12			1	2	1		Adenocarcinoma	2	1	1	3	1	0	3
HCol-Ade180Sur-08	A01, A02	1	32			2	2	4	1	Adenocarcinoma	2	2	1	4	0	0	2
HCol-Ade180Sur-08	A05, A06	1	14			2	2	4		Adenocarcinoma	2	1	1	3	0	0	2
HCol-Ade180Sur-08	A07, A08	0	97			2	1		0	Adenocarcinoma	2	1	1	4	0	0	2
HCol-Ade180Sur-08	A09, A10	0	97			1	1	0	0	Adenocarcinoma	2	2	2	3	0	0	2
HCol-Ade180Sur-08	A11, A12	1	10			1	1	3	0	Adenocarcinoma	2	1	1	4	1	0	3
HCol-Ade180Sur-08	A13, A14	0	97			1	2	3	0	Adenocarcinoma	2	1	2	4	0	0	2
HCol-Ade180Sur-08	A15, A16	0	97			2	1	8	1	Adenocarcinoma	2	1	2	3	1	0	3
HCol-Ade180Sur-08	A17, A18	1	40			2	1	1	2	Adenocarcinoma	2	2	1	3	0	0	2
HCol-Ade180Sur-08	B01, B02	0	97			1	1	1	1	Adenocarcinoma	2	2	2	3	1	0	3
HCol-Ade180Sur-08	B03, B04	1	9			2	1	1	0	Adenocarcinoma	2	1	2	3	0	0	2
HCol-Ade180Sur-08	B05, B06	0	97			1	1	1	0	Adenocarcinoma	2	1	2	3	1	0	3
HCol-Ade180Sur-08	B07, B08	0	97			1	2	0	0	Adenocarcinoma	2	1	2	3	0	0	2
HCol-Ade180Sur-08	B09, B10	1	47			1	2	2	0	Adenocarcinoma	2	1	2	3	0	0	2
HCol-Ade180Sur-08	B13, B14	1	91			2	2	9	0	Adenocarcinoma	2	1	1	3	0	0	2
HCol-Ade180Sur-08	B15, B16	1	43			1	1	8	0	Adenocarcinoma	2	2	2	3	1	0	3
HCol-Ade180Sur-08	B17, B18	1	76			2	2	8	0	Adenocarcinoma	3	2	2		1	0	3
HCol-Ade180Sur-08	C01, C02	0	96			1	1	8	0	Adenocarcinoma	3	2	2	3	0	0	2
HCol-Ade180Sur-08	C03, C04	1	27			2	1	2	0	Adenocarcinoma	3	1	2	4	2	0	3
HCol-Ade180Sur-08	C05, C06	0	96			1	2	6	2	Adenocarcinoma	2	1	1	3	0	0	2
HCol-Ade180Sur-08	C07, C08	1	2			2	2	3	1	Adenocarcinoma	2	1	1	3	2	0	3
HCol-Ade180Sur-08	C09, C10	1	28			2	2	1	0	Adenocarcinoma	2	1	2	3	1	0	3
HCol-Ade180Sur-08	C11, C12	0	95			2	1	0	0	Adenocarcinoma	2	2	1	3	2	0	3
HCol-Ade180Sur-08	C13, C14	0	95			1	2	4	2	Adenocarcinoma	1	1	1	3	0	0	2
HCol-Ade180Sur-08	C15, C16	0	95			2	2	8	1	Adenocarcinoma	2	1	2	3	0	0	2
HCol-Ade180Sur-08	C17, C18	1	8			1	2	8	1	Adenocarcinoma	2	1	2	3	1	0	3
HCol-Ade180Sur-08	D01, D02	0	95			1	1	3	0	Adenocarcinoma	2	1	2	4	1	0	3
HCol-Ade180Sur-08	D03, D04	0	95			1	1	4	2	Adenocarcinoma	2	2	1	4	0	0	2
HCol-Ade180Sur-08	D05, D06	1	10			2	1	4	0	Adenocarcinoma	2	2	2	3	2	0	3
HCol-Ade180Sur-08	D07, D08	1	16			2	2	8	1	Adenocarcinoma	2	1	2	3	0	0	2
HCol-Ade180Sur-08	D09, D10	1	39			1	2	2	2	Adenocarcinoma	2	1	1	3	0	0	2
HCol-Ade180Sur-08	D11, D12	0	94			2	1	8	0	Adenocarcinoma	2	1	2	3	0	0	2
HCol-Ade180Sur-08	D13, D14	0	94			1	2	8	0	Adenocarcinoma	2	1	2	2	0	0	1
HCol-Ade180Sur-08	D15, D16	1	10			1	2	1	0	Adenocarcinoma	2	2	2	3	1	0	3
HCol-Ade180Sur-08	D17, D18	0	94			1	2	0	0	Adenocarcinoma	2	2	2	3	1	0	3
HCol-Ade180Sur-08	E01, E02	0	94			2	1	6	0	Adenocarcinoma	2	2	2	3	0	0	2
HCol-Ade180Sur-08	E03, E04	0	94			1	1	8	1	Adenocarcinoma	3	2	1	3	0	0	2
HCol-Ade180Sur-08	E05, E06	1	9			2	2	12	2	Adenocarcinoma	3	1	1	3	1	0	3
HCol-Ade180Sur-08	E07, E08	0	94			2	2	6	0	Adenocarcinoma	2	1	2	3	0	0	2
HCol-Ade180Sur-08	E09, E10	0	94			1	1	6	0	Adenocarcinoma	2	1	2	3	0	0	2
HCol-Ade180Sur-08	E11, E12	1	16			1	1	2	0	Adenocarcinoma	2	2	2	3	1	0	3
HCol-Ade180Sur-08	E15, E16	0	93			1	1	1	0	Adenocarcinoma	2	1	1	3	1	0	3
HCol-Ade180Sur-08	E17, E18	1	5			2	2	8	0	Adenocarcinoma	3	1	1	3	0	0	2
HCol-Ade180Sur-08	F01, F02	0	92			1	2	4	0	Adenocarcinoma	2	1	1	4	0	0	2
HCol-Ade180Sur-08	F03, F04	1	75			1	2	2	2	Adenocarcinoma	2	2	2	2	0	0	1
HCol-Ade180Sur-08	F05, F06	0	92			1	1	8	0	Adenocarcinoma	2	1	2	3	0	0	2
HCol-Ade180Sur-08	F07, F08	0	92			2	2	8	1	Adenocarcinoma	2	2	1	3	0	0	2
HCol-Ade180Sur-08	F09, F10	1	44			1	2	2	0	Adenocarcinoma	2	2	1	3	1	0	3
HCol-Ade180Sur-08	F11, F12	1	29			1	1	4	0	Adenocarcinoma	2	2	1	4	1	0	3
HCol-Ade180Sur-08	F13, F14	1	11			1	2	3	0	Adenocarcinoma	2	1	2	3	1	0	3
HCol-Ade180Sur-08	F15, F16	0	91			2	2	6	2	Adenocarcinoma	2	2	2	3	0	0	2
HCol-Ade180Sur-08	G01, G02	0	91			1	2	4	1	Adenocarcinoma	2	2	1	3	0	0	2
HCol-Ade180Sur-08	G03, G04	0	91			1	1	4	0	Adenocarcinoma	2	1	1	3	1	0	3
HCol-Ade180Sur-08	G05, G06	0	91			1	2	1	0	Adenocarcinoma	2	1	2	1	0	0	1
HCol-Ade180Sur-08	G07, G08	1	13			2	2	12	0	Adenocarcinoma	2	1	1	3	0	0	2
HCol-Ade180Sur-08	G09, G10	1	12			1	1	3	0	Adenocarcinoma	3	1	2	3	0	0	2
HCol-Ade180Sur-08	G11, G12					2	2	8	1	Adenocarcinoma	3	1	2	3	0	0	2
HCol-Ade180Sur-08	G13, G14	0	91			2	1	6	0	Adenocarcinoma	2	1	2	3	0	0	2
HCol-Ade180Sur-08	G15, G16	1	32			1	2	4	0	Adenocarcinoma	2	2	1	4	0	0	2
HCol-Ade180Sur-08	G17, G18	1	89			1	2	8	0	Adenocarcinoma	3	1	2	3	2	0	3
HCol-Ade180Sur-08	H01, H02	1	13			1	1	1	2	Adenocarcinoma	3	2	1	3	1	0	3
HCol-Ade180Sur-08	H03, H04	1	16			2	1	4	1	Adenocarcinoma	3	2	1	3	2	0	3
HCol-Ade180Sur-08	H05, H06	0	90			2	2	0	0	Adenocarcinoma	2	1	2	2	0	0	1
HCol-Ade180Sur-08	H07, H08	1	36			2	2	1	0	Adenocarcinoma	2	1	1	3	0	0	2
HCol-Ade180Sur-08	H09, H10	1	45			1	1	0	0	Adenocarcinoma	2	1	2	3	1	0	3
HCol-Ade180Sur-08	H11, H12	1	22			1	1	0	2	Adenocarcinoma	2	1	2	3	1	0	3
HCol-Ade180Sur-08	H13, H14	0	89			2	2	1	2	Adenocarcinoma	2	1		4	0	0	2
HCol-Ade180Sur-08	H15, H16	0	88			2	1	4	4	Adenocarcinoma	2	1	2	3	0	0	2
HCol-Ade180Sur-08	H17, H18	1	38			1	1	2	1	Adenocarcinoma	1	2	2	4	0	0	2
HCol-Ade180Sur-08	I01, I02	1	18			1	2	2	0	Adenocarcinoma	2	2	1	4	1	0	3
HCol-Ade180Sur-08	I03, I04	0	88			2	1	1	0	Adenocarcinoma	2	1	2	2	0	0	1
HCol-Ade180Sur-08	I05, I06	0	88			2	2	2	0	Adenocarcinoma	3	1	2	3	0	0	2
HCol-Ade180Sur-08	I07, I08	0	88			2	1		0	Adenocarcinoma	2	2	2	3	0	0	2
HCol-Ade180Sur-08	I09, I10	0	88			2	1	1	0	Adenocarcinoma	2	1	2	3	1	0	3
HCol-Ade180Sur-08	I11, I12	0	88			2	1	8	0	Adenocarcinoma	2	1	1	3	1	0	3
HCol-Ade180Sur-08	I13, I14	1	66			2	1	0	0	Adenocarcinoma	2	1	2	3	0	0	2
HCol-Ade180Sur-08	I15, I16	0	88			1	2	2	0	Adenocarcinoma	2	1	1	3	1	0	3
HCol-Ade180Sur-08	I17, I18	0	88			1	2	0	0	Adenocarcinoma	2	2	1	2	0	0	1
HCol-Ade180Sur-08	J01, J02	1	36			2	1	1	1	Adenocarcinoma	2	1	1	3	2	0	3
HCol-Ade180Sur-08	J03, J04	0	88			1	2	8		Adenocarcinoma	2	1	1	3	1	0	3
HCol-Ade180Sur-08	J05, J06	0	88			1	2	2	1	Adenocarcinoma	1	1	1	3	0	0	2
HCol-Ade180Sur-08	J07, J08	0	88			2	2	8	0	Adenocarcinoma	2	2	1	3	0	0	2
HCol-Ade180Sur-08	J09, J10	0	88			1	1	0	1	Adenocarcinoma	2	2	1	3	0	0	2
HCol-Ade180Sur-08	J11, J12	1	32			2	2	1	0	Adenocarcinoma	2	1	1	3	0	0	2
HCol-Ade180Sur-08	J15, J16	1	51			2	2	4	0	Adenocarcinoma	2	1	1	4	2	1	4
HColA160Su02	A01, A02	0	112			2	2	8	0	Adenocarcinoma	2		1	4	0	0	2
HColA160Su02	A03, A04	1	42			1	2	12	0	Adenocarcinoma	2		2	4	0	0	2
HColA160Su02	A05, A06	0	94			2	1	12	6	Adenocarcinoma	2					0
HColA160Su02	A07, A08	1	41			1	2	12	12	Adenocarcinoma	2		1	4	0	0	2
HColA160Su02	A09, A10	0	92			2	1	12	3	Adenocarcinoma	2			4	0	0	2
HColA160Su02	A11, A12	1	12			1	2	12	3	Adenocarcinoma	2		2	3	1	0	3
HColA160Su02	A13, A14	0	90			2	1	12	3	Adenocarcinoma	2	1	2	3	0	0	2
HColA160Su02	A15, A16	1	28			2	1	12	3	Adenocarcinoma	2		2	4	0	0	2
HColA160Su02	B01, B02	0	88			2	2	12	3	Adenocarcinoma	3	2		3	0	0	2
HColA160Su02	B03, B04	0	88			1	1	12	0	Adenocarcinoma	2		2	4	0	0	2
HColA160Su02	B05, B06	1	71			2	1	9	3	Adenocarcinoma	2	1	2	3	0	0	2
HColA160Su02	B07, B08	0	88			1	1	12	3	Adenocarcinoma	2	1		4	0	0	2
HColA160Su02	B09, B10	1	60			1	1	12	9	Adenocarcinoma	2					0
HColA160Su02	B13, B14	1	72			1	2	12	9	Adenocarcinoma	2		1	4	0	0	2
HColA160Su02	B15, B16	1	62			2	1	12	3	Adenocarcinoma	2		2	3	0	0	2
HColA160Su02	C01, C02	1	23			2	1	6	3	Adenocarcinoma	2	1	2	4	2	0	3
HColA160Su02	C03, C04	1	12			2	1	12	3	Adenocarcinoma	2	1	1	4	0	0	2
HColA160Su02	C05, C06	0	81			1	2	12	0	Adenocarcinoma	3		2	4	0	0	2
HColA160Su02	C07, C08	0	77			1	2	12	0	Adenocarcinoma	2	1	2	4	0	0	2
HColA160Su02	C09, C10	1	38			2	1	4	0	Adenocarcinoma	2		1	4	1	1	4
HColA160Su02	C11, C12	0	76			2	1	2	0	Adenocarcinoma	2			4	1	0	3
HColA160Su02	C13, C14	1	54			1	2	12	0	Adenocarcinoma	2		2	4	0	0	2
HColA160Su02	C15, C16	0	76			1	1	12	0	Adenocarcinoma	3			3	0	0	2
HColA160Su02	D01, D02	0	75			1	1	4	0	Adenocarcinoma	2		2	4	1	0	3
HColA160Su02	D03, D04	0	76			1	1	0	0	Adenocarcinoma	2			2	0	0	1
HColA160Su02	D05, D06	0	75			1	1	0	0	Adenocarcinoma	2		2	4	1	0	3
HColA160Su02	D07, D08	0	74			2	2	9	0	Adenocarcinoma	2		2	3	0	0	2
HColA160Su02	D09, D10	1	44			2	2	9	0	Adenocarcinoma	2		1	4	1	0	3
HColA160Su02	D11, D12	1	9			1	2	3	0	Adenocarcinoma	3		1	4	1	0	3
HColA160Su02	D13, D14	0	73			1	1	4	0	Adenocarcinoma	2		1	3	0	0	2
HColA160Su02	D15, D16	1	26			1	1	12	0	Adenocarcinoma	2	1		4	2	0	3
HColA160Su02	E01, E02	1	10			2	2	3	3	Adenocarcinoma	2	1	1	4	2	0	3
HColA160Su02	E05, E06	0	72			2	2	8	0	Adenocarcinoma	2		2	4	1	0	3
HColA160Su02	E07, E08	1	25			1	1	12	0	Adenocarcinoma	3		1	3	0	0	2
HColA160Su02	E09, E10	0	72			2	1	2	0	Adenocarcinoma	3		1	3	0	0	2
HColA160Su02	E11, E12	0	72			2	1	12	3	Adenocarcinoma	2	1	2	4	2	0	3
HColA160Su02	E13, E14	0	72			1	2	2	0	Adenocarcinoma	2		2	4	2	0	3
HColA160Su02	E15, E16	0	72			2	2	4	3	Adenocarcinoma	2			2	0	0	1
HColA160Su02	F01, F02	1	27			1	2	2	3	Adenocarcinoma	2		2	4	1	0	3
HColA160Su02	F03, F04	0	69			1	2	12	0	Adenocarcinoma	2		1	3	0	0	2
HColA160Su02	F05, F06	0	69			2	1	12	0	Adenocarcinoma	2		2	4	1	0	3
HColA160Su02	F07, F08	0	69			1	1	0	0	Adenocarcinoma	2	1	2		2	0	3
HColA160Su02	F09, F10	1	5			1	2	0	0	Adenocarcinoma	3	2	1	4	0	0	2
HColA160Su02, HColA180Su11	F13, F14	0	67			1	2	9	0	Adenocarcinoma	2	2	2	2	0	0	1
HColA160Su02	F15, F16	1	19			1	2	9	0	Adenocarcinoma	2	1	2	3	0	0	2
HColA160Su02	G01, G02	1	2			1	1	8	0	Adenocarcinoma	3	2	1	3	1	0	3
HColA160Su02	G03, G04	0	65			2	1	12	0	Adenocarcinoma	2	2	2	3	0	0	2
HColA160Su02	G05, G06	0	65			1	2		0	Adenocarcinoma	2	2	1	4	0	0	2
HColA160Su02	G07, G08	0	64			2	1	6	0	Adenocarcinoma	2	2	1	3	0	0	2
HColA160Su02	G09, G10	0	64			2	1	4	0	Adenocarcinoma	2	2	2	3	0	0	2
HColA160Su02	G11, G12	0	64			1	1	6	0	Adenocarcinoma	2		2	3	0	0	2
HColA160Su02	G13, G14	0	64			1	1	12		Adenocarcinoma	2	2	2	4	1	0	3
HColA160Su02	G15, G16	0	64			1	1	12	0	Adenocarcinoma	2	2		4	1	0	3
HColA160Su02	H01, H02	0	63			1	1	4	0	Adenocarcinoma	2	2		3	0	0	2
HColA160Su02	H05, H06	0	63			2	2	12		Adenocarcinoma	3	2	1	4	1	0	3
HColA160Su02	H07, H08	0	63			1	2	6	0	Adenocarcinoma	2		1	3	1	0	3
HColA160Su02	H10	1	33			1	2	12		Adenocarcinoma	2		1	4	1	0	3
HColA160Su02	H11	0	113			2	1	12		Adenocarcinoma	2		1	4	0	0	2
HColA160Su02	H12	1	30			2	1	12		Adenocarcinoma	3		1	4	1	0	3
HColA160Su02	H14	1	58			2	1	8		Adenocarcinoma	2		1	4	0	0	2
HColA160Su02	H15	1	25			2	2	8		Adenocarcinoma	2		1	4	2	0	3
HColA160Su02	H16	0	110			1	2	8		Adenocarcinoma	2		2	4	0	0	2
HColA160Su02	I3	1	95			1	1	12		Adenocarcinoma	3					0
HColA160Su02	I4	1	22			1	2	8		Adenocarcinoma	2		2	4	1	0	3
HColA160Su02	I5	0	108			2	2	8		Adenocarcinoma	2		1	3	0	0	2
HColA160Su02	I6	0	108			1	1	8		Adenocarcinoma	2		1	4	0	0	2
HColA160Su02	I7	0	107			2	2	8		Adenocarcinoma	3		2	3	1	0	3
HColA160Su02	I8	0	107			1	1	8		Adenocarcinoma	2		1	4	0	0	2
HColA160Su02	I9	0	106			2	2	2		Adenocarcinoma	2		2	4	1	0	3
HColA160Su02	I10	0	105			2	1	8		Adenocarcinoma	2			4	0	0	2
HColA160Su02	I11	0	105			1	1	6		Adenocarcinoma	2		1	3	0	0	2
HColA160Su02	I12	0	104			1	1	6		Adenocarcinoma	2	2	2	3	0	0	2
HColA160Su02	I13	0	104			2	1	4		Adenocarcinoma	2		1	4	1	0	3
HColA160Su02	I14	1	4			1	2	4		Adenocarcinoma	2			4	2	0	3
HColA160Su02	I15	0	103			1	1	8		Adenocarcinoma	2		1	4	0	0	2
HColA160Su02	I16	0	102			1	1	8		Adenocarcinoma	2		1	4	0	0	2
HColA160Su02	J1	0	102			1	1	1		Adenocarcinoma	3		2	4	1	0	3
HColA160Su02	J3	0	100			1	2	8		Adenocarcinoma	2		2	4	2	0	3
HColA160Su02	J4	1	17			2	2	3		Adenocarcinoma	2	2	1	4	2	0	3
HColA160Su02	J5	0	99			1	1	6		Adenocarcinoma	2	2	1	3	0	0	2
HColA160Su02	J6	0	98			1	2	8		Adenocarcinoma	2		1	3	0	0	2
HColA160Su02	J8	1	20			2	2	12		Adenocarcinoma	2			4	0	0	2
HColA160Su02	J9	1	27			2	1	9		Adenocarcinoma	2	2	1	4	2	0	3
HColA160Su02	J10	0	65			1	1	12		Adenocarcinoma	2		1		0	0
HColA160Su02	J11	0	64			1	2	12		Adenocarcinoma	2	2	2	4	1	0	3
HColA160Su02	J12	0	63			2	2	6		Adenocarcinoma	2	2	1	3	0	0	2
HColA160Su02	J13	0	63			1	2	8		Adenocarcinoma	2	2	2	4	0	0	2
HColA160Su02	J14	0	63			1	2	8		Adenocarcinoma	2	2	2	3	0	0	2
HColA160Su02	J15	0	63			1	1	8		Adenocarcinoma	3	2	1	4	0	0	2
HColA160Su02	J16	1	13			2	1	12		Adenocarcinoma	3	1	1	4	1	0	3
HCol-Ade150CS-01	A01, A02					2	2	0	0	Adenocarcinoma	2	1	2	1	0	0	1
HCol-Ade150CS-01	A07, A08					1	2	1	0	Adenocarcinoma	2	1	2	1	0	0	1
HCol-Ade150CS-01	A09, A10					2	2	8	0	Adenocarcinoma	2	2		2	0	0	1
HCol-Ade150CS-01	A11, A12					1	1	4	1	Adenocarcinoma	2	1	1	2	0	0	1
HCol-Ade150CS-01	A13, A14					1	1	8		Adenocarcinoma	2	1		2	0	0	1
HCol-Ade150CS-01	A15, A16					2	2	8	0	Adenocarcinoma	2	1	2	2	0	0	1
HCol-Ade150CS-01	B03, B04					2	1	12	0	Adenocarcinoma	2	1	2	2	0	0	1
HCol-Ade150CS-01	B05, B06					1	2	8	0	Adenocarcinoma	2	1	2	2	0	0	1
HCol-Ade150CS-01	B07, B08					1	1	8	2	Adenocarcinoma	2	1	2	2	0	0	1
HCol-Ade150CS-01	B09, B10					2	2	0	0	Adenocarcinoma	2	1	2	2	0	0	1
HCol-Ade150CS-01	B11, B12					1	1	6	0	Adenocarcinoma	2	1	2	3	0	0	2
HCol-Ade150CS-01	B13, B14					1	2	12	0	Adenocarcinoma	2	1		3	0	0	2
HCol-Ade150CS-01	B15, B16					2	1	6	0	Adenocarcinoma	2	1	2	3	0	0	2
HCol-Ade150CS-01	C01, C02					2	2	2	2	Adenocarcinoma	2	2	1	3	0	0	2
HCol-Ade150CS-01	C03, C04					2	1	0	0	Adenocarcinoma	2	1	2	3	0	0	2
HCol-Ade150CS-01	C05, C06					1	2	2	0	Adenocarcinoma	2	1	1	3	0	0	2
HCol-Ade150CS-01	C07, C08					2	1	0	0	Adenocarcinoma	2	1	1	3	0	0	2
HCol-Ade150CS-01	C09, C10					2	1	0	0	Adenocarcinoma	3	1	2	3	0	0	2
HCol-Ade150CS-01	C11, C12					1	1	8	0	Adenocarcinoma	3	1	2	3	0	0	2
HCol-Ade150CS-01	C13, C14					2	1	4	1	Adenocarcinoma	1	2	1	3	0	0	2
HCol-Ade150CS-01	C15, C16					1	1	6	0	Adenocarcinoma	2	2	2	3	0	0	2
HCol-Ade150CS-01	D01, D02					2	1	4	2	Adenocarcinoma	2	1	2	3	0	0	2
HCol-Ade150CS-01	D03, D04					1	1	0	0	Adenocarcinoma	2	2	2	3	0	0	2
HCol-Ade150CS-01	D05, D06					1	2	1	2	Adenocarcinoma	2	2	2	4	0	0	2
HCol-Ade150CS-01	D07, D08					1		12	0	Adenocarcinoma	2	1	2	4	0	0	2
HCol-Ade150CS-01	D09, D10					2	2	8	2	Adenocarcinoma	3	2	2	4	0	0	2
HCol-Ade150CS-01	D11, D12					1	1	8	2	Adenocarcinoma	2	2	2	4	0	0	2
HCol-Ade150CS-01	D13, D14					1	1	8	2	Adenocarcinoma	2	1	2	4	0	0	2
HCol-Ade150CS-01	D15, D16					2	2	8	9	Adenocarcinoma	2	1	1	4	0	0	2
HCol-Ade150CS-01	E01, E02					2	2	6	0	Adenocarcinoma	2	2	2	4	0	0	2
HCol-Ade150CS-01	E03, E04					1	1	8	0	Adenocarcinoma	2	2	2	4	0	0	2
HCol-Ade150CS-01	E05, E06					2	2	2	0	Adenocarcinoma	2	2	1	4	0	0	2
HCol-Ade150CS-01	E07, E08					1	1	2	6	Adenocarcinoma	2	1	1	4	0	0	2
HCol-Ade150CS-01	E09, E10					2	2	6	0	Adenocarcinoma	2	2	1	3	1	0	3
HCol-Ade150CS-01	E11, E12					2	2	2	0	Adenocarcinoma	3	2	1	3	1	0	3
HCol-Ade150CS-01	E13, E14					1	2	0	0	Adenocarcinoma	2	2	1	3	1	0	3
HCol-Ade150CS-01	E15, E16					1	2	4	1	Adenocarcinoma	2	2	1	3	1	0	3
HCol-Ade150CS-01	F01, F02					2	2	6	0	Adenocarcinoma	2	1	2	3	1	0	3
HCol-Ade150CS-01	F03, F04					1	2	0	0	Adenocarcinoma	2	1	2	3	1	0	3
HCol-Ade150CS-01	F05, F06					1	1	8	0	Adenocarcinoma	2	1	2	3	1	0	3
HCol-Ade150CS-01	F07, F08					2	2	0	0	Adenocarcinoma	2	1	2	3	1	0	3
HCol-Ade150CS-01	F09, F10					1	2	6	0	Adenocarcinoma	2	1	2	3	1	0	3
HCol-Ade150CS-01	F11, F12					1	2	8	2	Adenocarcinoma	2	2	2	3	1	0	3
HCol-Ade150CS-01	F13, F14					1	2	12	3	Adenocarcinoma	3	2	1	3	1	0	3
HCol-Ade150CS-01	F15, F16					2	1	8	0	Adenocarcinoma	2	1	2	3	1	0	3
HCol-Ade150CS-01	G01, G02					1	2	8	0	Adenocarcinoma	2	2	2	3	1	0	3
HCol-Ade150CS-01	G03, G04					2		4	0	Adenocarcinoma	3	1	1	4	1	0	3
HCol-Ade150CS-01	G05, G06					1	1	8	2	Adenocarcinoma	2	1	2	4	1	0	3
HCol-Ade150CS-01	G07, G08					1	2	9	2	Adenocarcinoma	2	2	2	4	1	0	3
HCol-Ade150CS-01	G09, G10					2	2	1	0	Adenocarcinoma	2	1	2	4	1	0	3
HCol-Ade150CS-01	G11, G12					1	1	2	0	Adenocarcinoma	2	1	2	4	1	0	3
HCol-Ade150CS-01	H01, H02					2	1	12	0	Adenocarcinoma	2	1	2	3	2	0	3
HCol-Ade150CS-01	H03, H04					1	1	4	0	Adenocarcinoma	2	1	2	3	2	0	3
HCol-Ade150CS-01	H05, H06					1	1	12		Adenocarcinoma	2	1	2	3	2	0	3
HCol-Ade150CS-01	H07, H08					1	1	12	1	Adenocarcinoma	2	1	2	3	2	0	3
HCol-Ade150CS-01	H09, H10					2	1	0	0	Adenocarcinoma	3	2	1	4	2	0	3
HCol-Ade150CS-01	H15, H16					1	2	8	0	Adenocarcinoma	2	2	1	4	2	0	3
HCol-Ade150CS-01	I01, I02					1	1	12	0	Adenocarcinoma	2	2	1	4	1	0	3
HCol-Ade150CS-01	I03, I04					2	2	8	8	Adenocarcinoma	3	1	1	4	2	0	3
HCol-Ade150CS-01	I07, I08					2	2	9	6	Adenocarcinoma	3	1	1	4	1	1	4
HCol-Ade150CS-01	I09, I10					1	1	12	3	Adenocarcinoma	2	2	2		2	1	4
HCol-Ade150CS-01	I11, I12					1	1		0	Adenocarcinoma	2	1	2		2	1	4
HCol-Ade150CS-01	I13, I14					1	1	9	3	Adenocarcinoma	2	2	1		0	1	4
HCol-Ade150CS-01	I15, I16					1	1	12	1	Adenocarcinoma	2	2	2		2	1	4
HCol-Ade150CS-01	J01, J02					1	2	12	0	Adenocarcinoma	2	1	2	3	2	1	4
HCol-Ade150CS-01	J03, J04					2	2	12	0	Adenocarcinoma	2	2	2	3	0	1	4
HCol-Ade150CS-01	J05, J06					1	1	12	0	Adenocarcinoma	3	1	2	3	0	1	4
HCol-Ade180Sur-05	A01, A02	0	108			1	1	4	2	Adenocarcinoma	2	1	1	3	0	0	2
HCol-Ade180Sur-05	A03, A04	1	40			1	2	0	0	Adenocarcinoma	3	1		4	0	0	2
HCol-Ade180Sur-05	B01, B02	1	5			1	2	1		Adenocarcinoma	3	1	2	3	0	0	2
HCol-Ade180Sur-05	B05, B06	0	106			1	2	4	1	Adenocarcinoma	3	1	1	2	0	0	1
HCol-Ade180Sur-05	B13, B14	1	55			1	2	2		Adenocarcinoma	2	2	1	3	0	0	2
HCol-Ade180Sur-05	B15, B16	1	24			1	2	1	1	Adenocarcinoma	2	2	1	4	1	0	3
HCol-Ade180Sur-05	B17, B18	0	106			2	1	4	0	Adenocarcinoma	3	1	2	3	0	0	2
HCol-Ade180Sur-05	D01, D02	1	18			2	2	3	1	Adenocarcinoma	3	2	1	2	0	0	1
HCol-Ade180Sur-05	D05, D06					1	2	3	0	Adenocarcinoma	2	1	2	4	0	0	2
HCol-Ade180Sur-05	D07, D08	0	101			1	1	0	2	Adenocarcinoma	2	2	2	3	0	0	2
HCol-Ade180Sur-05	D13, D14	1	70			1	2	2	0	Adenocarcinoma	3	2	1	3	0	0	2
HCol-Ade180Sur-05	D17, D18	0	101			2	1	2	0	Adenocarcinoma	2	2	2		0
HCol-Ade180Sur-05	E01, E02	1	52			2	2	1		Adenocarcinoma	2	1	2	3	0	0	2
HCol-Ade180Sur-05	E07, E08					2	2	0	0	Adenocarcinoma	3	1	1	3	0	0	2
HCol-Ade180Sur-05	E09, E10	1	10			2	2	1	1	Adenocarcinoma	2	2	1	4	1	0	3
HCol-Ade180Sur-05	E13, E14					1	2	6	0	Adenocarcinoma	3	1	2	3	0	0	2
HCol-Ade180Sur-05	E17, E18					1	1	1	0	Adenocarcinoma	2	1	2	3	0	0	2
HCol-Ade180Sur-05	F01, F02	0	100			1	1	3	0	Adenocarcinoma	2	2	2	3	0	0	2
HCol-Ade180Sur-05	F09, F10					1	2	3	0	Adenocarcinoma	2	2	2	3	0	0	2
HCol-Ade180Sur-05	F11, F12	1	37			1	2	0	0	Adenocarcinoma	2	2	1	3	1	0	3
HCol-Ade180Sur-05	F15, F16	1	83			2	2	4	0	Adenocarcinoma	1	2	2	2	0	0	1
HCol-Ade180Sur-05	F17, F18	0	99			2	1	1		Adenocarcinoma	3	1	2	3	1	0	3
HCol-Ade180Sur-05	G01, G02	1	17			1	2	0	0	Adenocarcinoma	1	2	2	1	1	1	4
HCol-Ade180Sur-05	G03, G04	0	99			1	2	0	0	Adenocarcinoma	3	1	2	1	0	0	1
HCol-Ade180Sur-05	G09, G10	0	99			1	2	4	0	Adenocarcinoma	3	2	1	3	1	0	3
HCol-Ade180Sur-05	G15, G16					2	1	1	0	Adenocarcinoma	2	1	2	3	1	0	3
HCol-Ade180Sur-05	G17, G18	1	82			1	2	0		Adenocarcinoma	2	1	2	3	0	0	2
HCol-Ade180Sur-05	H01, H02					1	2	2	0	Adenocarcinoma	3	2	2	4	0	0	2
HCol-Ade180Sur-05	H11, H12	1	34			2	1		0	Adenocarcinoma	2	1	2	3	1	0	3
HCol-Ade180Sur-05	I01, I02	1	11			1	2	0	1	Adenocarcinoma	2	1	1	3	0	0	2
HCol-Ade180Sur-05	I05, I06	1	28			1	1	4	0	Adenocarcinoma	3	2	2	3	0	0	2
HCol-Ade180Sur-05	I07, I08	0	98			1	1	3	0	Adenocarcinoma	2	2	2	3	0	0	2
HCol-Ade180Sur-05	I09, I10	0	98			1	1	1	0	Adenocarcinoma	1	1	1	1	0	0	1
HCol-Ade180Sur-05	I11, I12	0	98			2	1		0	Adenocarcinoma	2	1	2	3	1	0	3
HCol-Ade180Sur-05	J07, J08	1	34			1	2	6	0	Adenocarcinoma	2	2	2	3	0	0	2
HCol-Ade180Sur-05	J09, J10	0	98			2	1	4	0	Adenocarcinoma	1	1	2	3	1	0	3
HCol-Ade180Sur-05	J11, J12	0	98			2	1	4	0	Adenocarcinoma	3	1	2	3	1	0	3
HCol-Ade180Sur-05	J13, J14	0	98			2	2	1	0	Adenocarcinoma	2	2	1	2	0	0	1
HCol-Ade180Sur-05	J15, J16	0	98			1	2	8	0	Adenocarcinoma	3		1	3	0	0	2

## Sheet: Description
Supplementary Data 11: Immunohistochemical staining scores of CORO1C in TMAs of CRC.
Column name	Description
MTAs	MTAs ID
Spot position	Spot position in MTAs
OS status	Overall survival status: 1: death; 2: suvival
OS time	Overall survival time (months)
RFS	Recurrence-free survival status: 1: reccurence; 2: without recurrence
RFS time	Recurrence-free survival time (months)
Sex	1: Male; 2: Female
age	1: <=65yr; 2: >65yr
T scores	IHC scores in tumor tissues
PN scores	IHC scores in para-carcinoma normal tissues
pathology	Histological type
diff	differentiation grade: 1: well; 2: moderate; 3: poor
Tumor size	1: <=5cm; 2: > 5cm
Location	1: right-sided; 2: left-sided+rectum
T staging	1: T1; 2: T2; 3: T3; 4: T4
N staging	0: N0; 1: N1; 2: N2
M staging	0: M0; 1: M1
AJCC staging	1: stage I; 2: stage 2; 3: stage 3; 4: stage 4
