# Supplementary material for: Noninvasive urinary protein signatures associated with colorectal cancer diagnosis and metastasis
Source: Nat Commun. 2022 May 19;13:2757. doi: 10.1038/s41467-022-30391-8 (PMC9119985; doi:10.1038/s41467-022-30391-8)
Supplement: Supplementary file 16 — Supplementary Data 13 [file 41467_2022_30391_MOESM16_ESM.xlsx]

## Sheet: Supplementary Data 13
MTAs	Spot position	OS status	OS time	RFS	RFS time	Sex	age	T scores	PN scores	pathology	diff	Tumor size	Location	T staging	N staging	M staging	AJCC staging
Hlin-Dis060PT-01	C10					1	2	12	2	Adenocarcinoma	2	2	2		0	0
Hlin-Dis060PT-01	D2					1	2	12	4	Adenocarcinoma	2	1	2		0	0
Hlin-Dis060PT-01	D4					2	1	6	2	Adenocarcinoma	2	2	2		0	0
Hlin-Dis060PT-01	D6					2	1	8	2	Adenocarcinoma	2	1	2		2	0	3
Hlin-Dis060PT-01	F1					2	2	12	4	Adenocarcinoma	2	1	2		0	0
Hlin-Dis060PT-01	F3					2	1	12	6	Adenocarcinoma	2	2	2		0	0
Hlin-Dis060PT-01	F5					2	1	12	6	Adenocarcinoma	2	1	2		0	0
Hlin-Dis060PT-01	F7					2	1	12	6	Adenocarcinoma	2	2	2		1	0	3
Hlin-Dis060PT-01	F9					1	1	12	4	Adenocarcinoma	2	1	2		2
HCol-Ade080CD-01	B4					1	1	8	0	Adenocarcinoma	2	1	1	2	0	0	1
HCol-Ade080CD-01	B6					2	1	8	2	Adenocarcinoma	2	1	2	2	0	0	1
HCol-Ade080CD-01	B8					1	2	8	2	Adenocarcinoma	2	1	1	2	0	0	1
HCol-Ade080CD-01	B10					1	1	4	0	Adenocarcinoma	3	2	1	3	0	0	2
HCol-Ade080CD-01	C1					2	1	4	0	Adenocarcinoma	3	1	2	3	0	0	2
HCol-Ade080CD-01	C4					1	1	4	1.5	Adenocarcinoma	3	1	2	3	0	0	2
HCol-Ade080CD-01	C7					1	1	8	1.5	Adenocarcinoma	2	1	1	3	0	0	2
HCol-Ade080CD-01	C10					2	1	8	3	Adenocarcinoma	2	1	1	3	1	0	3
HCol-Ade080CD-01	D1					2	1	8	2	Adenocarcinoma	2	1	2	3	1	0	3
HCol-Ade080CD-01	D4					1	2	12	1	Adenocarcinoma	2	2	1	3	1	0	3
HCol-Ade080CD-01	D7					1	2	4	6	Adenocarcinoma	2	1	1	3	1	0	3
HCol-Ade080CD-01	D10					2	2	12	4	Adenocarcinoma	3	1	1		1	1	4
HCol-Ade080CD-01	E1					1	1	8	6	Adenocarcinoma	2	2	2		2	1	4
HCol-Ade080CD-01	E3					1	1	8	2	Adenocarcinoma	2	1	2		2	1	4
HCol-Ade080CD-01	E5					1	2	12	0	Adenocarcinoma	2	1	1		2	1	4
HCol-Ade080CD-01	E7					2		12	4	Adenocarcinoma	2	2	2	3	1	1	4
Hcol-Ade075Pre-01	A1					2	1	12	2	Adenocarcinoma	2	1	2		0	0
Hcol-Ade075Pre-01	A7					2	1	12	6	Adenocarcinoma	2	1	1		0	0
Hcol-Ade075Pre-01	A10					2	2	8	2	Adenocarcinoma	2	1	2		0	0
Hcol-Ade075Pre-01	B1					1	1	12	6	Adenocarcinoma	3	1	1		0	0
Hcol-Ade075Pre-01	B4					2	1	12	6	Adenocarcinoma	3	1	1		0	0
Hcol-Ade075Pre-01	B7					2	1	8	8	Adenocarcinoma	2	2	1	3	0	0	2
Hcol-Ade075Pre-01	B10					1	2	2	3	Adenocarcinoma	2	2	1	3	0	0	2
Hcol-Ade075Pre-01	C1					1	1	8	2	Adenocarcinoma	2	1	2	3	0	0	2
Hcol-Ade075Pre-01	C4					2	2	4	3	Adenocarcinoma	2	1	1	3	0	0	2
Hcol-Ade075Pre-01	C7					2	1	12	2	Adenocarcinoma	3	2	1	3	0	0	2
Hcol-Ade075Pre-01	D1					2	1	8	2	Adenocarcinoma	1	2	2		1	0	3
Hcol-Ade075Pre-01	D4					1	1	6		Adenocarcinoma	2	2	1	2	1	0	3
Hcol-Ade075Pre-01	D7					2	2	8	4	Adenocarcinoma	2	1	1		1	0	3
Hcol-Ade075Pre-01	D10					1	1	9	6	Adenocarcinoma	2	1			2	0	3
Hcol-Ade075Pre-01	E1					1	2	8	4	Adenocarcinoma	2	1	2	3	1	0	3
Hcol-Ade075Pre-01	E4					2	1	12	1	Adenocarcinoma	2	2	2		1	0	3
Hcol-Ade075Pre-01	E7					1	1	8	1	Adenocarcinoma	2	1			2	0	3
Hcol-Ade075Pre-01	E10					1	2	12	3	Adenocarcinoma	2	2	1		1	0	3
Hcol-Ade075Pre-01	F1					2	2	12	4	Adenocarcinoma	2	2	1		1	0	3
Hcol-Ade075Pre-01	F4					1	1	12	6	Adenocarcinoma	2	1			2	0	3
Hcol-Ade075Pre-01	F7					1	1	8	4	Adenocarcinoma	3	1	2		1	0	3
Hcol-Ade075Pre-01	G1					1	1	8	1	Adenocarcinoma	3	1	2		1	0	3
Hcol-Ade060CS1-01	A1					1	2	12	0	Adenocarcinoma	2	1	2	1	0	0	1
Hcol-Ade060CS1-01	A5					1	1	9	0	Adenocarcinoma	1	1	1	1	0	0	1
Hcol-Ade060CS1-01	A7					2	2	6	2	Adenocarcinoma	2	1	2	1	0	0	1
Hcol-Ade060CS1-01	A9					1	2	8	6	Adenocarcinoma	2	2	1	1	0	0	1
Hcol-Ade060CS1-01	B1					2	2	0	2	Adenocarcinoma	2	1	2	1	0	0	1
Hcol-Ade060CS1-01	B3					2	2	2	2	Adenocarcinoma	2	1	2	1	0	0	1
Hcol-Ade060CS1-01	B5					2	2	1	2	Adenocarcinoma	2	1	1	1	0	0	1
Hcol-Ade060CS1-01	B7					1	2	2	1	Adenocarcinoma	2	1	2	2	0	0	1
Hcol-Ade060CS1-01	B9					1	1	6	1	Adenocarcinoma	3	1	1	2	0	0	1
Hcol-Ade060CS1-01	C1					1	2	8	0	Adenocarcinoma	2	2	2	2	0	0	1
Hcol-Ade060CS1-01	C3					1	1	3	0	Adenocarcinoma	2	1	2	2	0	0	1
Hcol-Ade060CS1-01	C5					2	2	1	1	Adenocarcinoma	2	1		2	0	0	1
Hcol-Ade060CS1-01	C7					1	1	6	0	Adenocarcinoma	2	1	1	2	0	0	1
Hcol-Ade060CS1-01	C9					2	1	12	8	Adenocarcinoma	2	1	2	2	0	0	1
Hcol-Ade060CS1-01	D1					2	2	3	2	Adenocarcinoma	2	1	2	2	0	0	1
Hcol-Ade060CS1-01	D3					1	1	8	1	Adenocarcinoma	2	2	2	2	0	0	1
Hcol-Ade060CS1-01	D5					1	2	8	2	Adenocarcinoma	2	2	1	2	0	0	1
Hcol-Ade060CS1-01	D7					2	2	12	4	Adenocarcinoma	2	1	1	2	0	0	1
Hcol-Ade060CS1-01	D9					1	2	8	9	Adenocarcinoma	2	1	1	2	0	0	1
Hcol-Ade060CS1-01	E1					2	1	12	9	Adenocarcinoma	2	1	2	2	0	0	1
Hcol-Ade060CS1-01	E3					2	2	8	4	Adenocarcinoma	2	1	2	2	0	0	1
Hcol-Ade060CS1-01	E5					2	1	8	8	Adenocarcinoma	2	2	2	2	0	0	1
Hcol-Ade060CS1-01	E7					2	1	6	2	Adenocarcinoma	2	2	2	2	0	0	1
Hcol-Ade060CS1-01	E9					1	2	3	1	Adenocarcinoma	2	1	2	2	0	0	1
Hcol-Ade060CS1-01	F1					1	1	9	2	Adenocarcinoma	2		1	2	0	0	1
Hcol-Ade060CS1-01	F3					2	1	12	6	Adenocarcinoma	2	1	2	2	0	0	1
Hcol-Ade060CS1-01	F5					1	1	12	2	Adenocarcinoma	2	1	2	2	0	0	1
Hcol-Ade060CS1-01	F7					2	2	12	6	Adenocarcinoma	2	1	1	2	0	0	1
Hcol-Ade060CS1-01	F9					2	1	8	6	Adenocarcinoma	2	2	2	2	0	0	1
HColA160Su02	A01	0	112			2	2	8	0	Adenocarcinoma	2		1	4	0	0	3
HColA160Su02	A03	1	42			1	2	8	0	Adenocarcinoma	2		2	4	0	0	2
HColA160Su02	A05	0	94			2	1	9	2	Adenocarcinoma	2					0
HColA160Su02	A07	1	41			1	2	12	6	Adenocarcinoma	2		1	4	0	0	2
HColA160Su02	A09	0	92			2	1	12	2	Adenocarcinoma	2			4	0	0	2
HColA160Su02	A11	1	12			1	2	12	2	Adenocarcinoma	2		2	3	1	0	3
HColA160Su02	A13	0	90			2	1	12	1	Adenocarcinoma	2	1	2	3	0	0	2
HColA160Su02	A15	1	28			2	1	8	1	Adenocarcinoma	2		2	4	0	0	2
HColA160Su02	B01	0	88			2	2	12	0	Adenocarcinoma	3	2		3	0	0	2
HColA160Su02	B03	0	88			1	1	8	0	Adenocarcinoma	2		2	4	0	0	2
HColA160Su02	B05	1	71			2	1	8	0	Adenocarcinoma	2	1	2	3	0	0	2
HColA160Su02	B07	0	88			1	1	12	0	Adenocarcinoma	2	1		4	0	0	2
HColA160Su02	B09	1	60			1	1	8	1	Adenocarcinoma	2					0
HColA160Su02	B13	1	72			1	2	12	1	Adenocarcinoma	2		1	4	0	0	2
HColA160Su02	B15	1	62			2	1	8	1	Adenocarcinoma	2		2	3	0	0	2
HColA160Su02	C01	1	23			2	1	12	0	Adenocarcinoma	2	2	2	4	2	0	3
HColA160Su02	C03	1	12			2	1	12	2	Adenocarcinoma	2	1	1	4	0	0	2
HColA160Su02	C05	0	81			1	2	12	0	Adenocarcinoma	3		2	4	0	0	2
HColA160Su02	C07	0	77			1	2	12	0	Adenocarcinoma	2	1	2	4	0	0	2
HColA160Su02	C09	1	38			2	1	4	0	Adenocarcinoma	2		1	4	1	1	4
HColA160Su02	C11	0	76			2	1	8	0	Adenocarcinoma	2			4	1	0	3
HColA160Su02	C13	1	54			1	2	4	1	Adenocarcinoma	2		2	4	0	0	2
HColA160Su02	C15	0	76			1	1	4	0	Adenocarcinoma	3			3	0	0	2
HColA160Su02	D01	0	75			1	1	8	0	Adenocarcinoma	2		2	4	1	0	3
HColA160Su02	D03	0	76			1	1	8	0	Adenocarcinoma	2			2	0	0	1
HColA160Su02	D05	0	75			1	1	4	0	Adenocarcinoma	2		2	4	1	0	3
HColA160Su02	D07	0	74			2	2	4	0	Adenocarcinoma	2		2	3	0	0	2
HColA160Su02	D09	1	44			2	2	4	0	Adenocarcinoma	2		1	4	1	0	3
HColA160Su02	D11	1	9			1	2	8	2	Adenocarcinoma	3		1	4	1	0	3
HColA160Su02	D13	0	73			1	1	4	1	Adenocarcinoma	2		1	3	0	0	2
HColA160Su02	D15	1	26			1	1	8	0	Adenocarcinoma	2	1		4	2	0	3
HColA160Su02	E01	1	10			2	2	12	2	Adenocarcinoma	2	1	1	4	2	0	3
HColA160Su02	E05	0	72			2	2	8	0	Adenocarcinoma	2		2	4	1	0	3
HColA160Su02	E07	1	25			1	1	8	1	Adenocarcinoma	3		1	4	0	0	2
HColA160Su02	E09	0	72			2	1	4	1	Adenocarcinoma	3		1	3	0	0	2
HColA160Su02	E11	0	72			2	1	9	3	Adenocarcinoma	2	1	2	4	2	0	3
HColA160Su02	E13	0	72			1	2	8	0	Adenocarcinoma	2		2	4	2	0	3
HColA160Su02	E15	0	72			2	2	8	2	Adenocarcinoma	2			2	0	0	1
HColA160Su02	F01	1	27			1	2	12	2	Adenocarcinoma	2		2	4	1	0	3
HColA160Su02	F03	0	69			1	2	12	1	Adenocarcinoma	2		1	3	0	0	2
HColA160Su02	F05	0	69			2	1	8	0	Adenocarcinoma	2		2	4	1	0	3
HColA160Su02	F07	0	69			1	1	8	0	Adenocarcinoma	2	1	2		2	0	3
HColA160Su02	F09	1	5			1	2	8	1	Adenocarcinoma	3	2	1	4	0	0	2
HColA160Su02	F15	1	19			1	2	8	0	Adenocarcinoma	2	1	2	3	0	0	2
HColA160Su02	G01	1	2			1	1	8	0	Adenocarcinoma	3	2	1	3	1	0	3
HColA160Su02	G03	0	65			2	1	12	1	Adenocarcinoma	2	2	2	3	0	0	2
HColA160Su02	G05	0	65			1	2		2	Adenocarcinoma	2	2	1	4	0	0	2
HColA160Su02	G07	0	64			2	1	12	1	Adenocarcinoma	2	2	1	3	0	0	2
HColA160Su02	G09	0	64			2	1	8	2	Adenocarcinoma	2	2	2	3	0	0	2
HColA160Su02	G11	0	64			1	1	4	0	Adenocarcinoma	2		2	3	0	0	2
HColA160Su02	G13	0	64			1	1	4		Adenocarcinoma	2	2	2	4	1	0	3
HColA160Su02	G15	0	64			1	1	4	1	Adenocarcinoma	2	2		4	1	0	3
HColA160Su02	H01	0	63			1	1	8	2	Adenocarcinoma	2	2		3	0	0	2
HColA160Su02	H05	0	63			2	2	4	0	Adenocarcinoma	3	2	1	4	1	0	3
HColA160Su02	H07	0	63			1	2	12	1	Adenocarcinoma	2		1	3	1	0	3
HColA160Su02	H10	1	33			1	2	9		Adenocarcinoma	2		1	4	1	0	3
HColA160Su02	H11	0	113			2	1	12		Adenocarcinoma	2		1	4	0	0	2
HColA160Su02	H12	1	30			2	1	12		Adenocarcinoma	3		1	4	1	0	3
HColA160Su02	H13	1	5			2	1	8		Adenocarcinoma	2	1	2	4	1	0	3
HColA160Su02	H14	1	58			2	1	8		Adenocarcinoma	2		1	4	0	0	2
HColA160Su02	H15	1	25			2	2	4		Adenocarcinoma	2		1	4	2	0	3
HColA160Su02	H16	0	110			1	2	8		Adenocarcinoma	2		2	4	0	0	2
HColA160Su02	I01	0	110			1	1			Adenocarcinoma	2		1	3	1	0	3
HColA160Su02	I03	1	95			1	1	12		Adenocarcinoma	3					0
HColA160Su02	I04	1	22			1	2	12		Adenocarcinoma	2		2	4	1	0	3
HColA160Su02	I05	0	108			2	2	12		Adenocarcinoma	2		1	3	0	0	2
HColA160Su02	I06	0	108			1	1	12		Adenocarcinoma	2		1	4	0	0	2
HColA160Su02	I07	0	107			2	2	8		Adenocarcinoma	3		2	3	1	0	3
HColA160Su02	I08	0	107			1	1	4		Adenocarcinoma	2		1	4	0	0	2
HColA160Su02	I09	0	106			2	2	8		Adenocarcinoma	2		2	4	1	0	3
HColA160Su02	I10	0	105			2	1	4		Adenocarcinoma	2			4	0	0	2
HColA160Su02	I11	0	105			1	1	6		Adenocarcinoma	2		1	3	0	0	2
HColA160Su02	I12	0	104			1	1	12		Adenocarcinoma	2	2	2	3	0	0	2
HColA160Su02	I13	0	104			2	1	8		Adenocarcinoma	2		1	4	1	0	3
HColA160Su02	I14	1	4			1	2	8		Adenocarcinoma	2			4	2	0	3
HColA160Su02	I15	0	103			1	1	12		Adenocarcinoma	2		1	4	0	0	2
HColA160Su02	I16	0	102			1	1	12		Adenocarcinoma	2		1	4	0	0	2
HColA160Su02	J01	0	102			1	1	8		Adenocarcinoma	3		2	4	1	0	3
HColA160Su02	J03	0	100			1	2	8		Adenocarcinoma	2		2	4	2	0	3
HColA160Su02	J04	1	17			2	2	8		Adenocarcinoma	2	2	1	4	2	0	3
HColA160Su02	J05	0	99			1	1	8		Adenocarcinoma	2	2	1	3	0	0	2
HColA160Su02	J06	0	98			1	2	8		Adenocarcinoma	2		1	3	0	0	2
HColA160Su02	J08	1	20			2	2	12		Adenocarcinoma	2			4	0	0	2
HColA160Su02	J09	1	27			2	1	12		Adenocarcinoma	2	2	1	4	2	0	3
HColA160Su02	J10	0	65			1	1	12		Adenocarcinoma	2		1		0	0
HColA160Su02	J11	0	64			1	2	8		Adenocarcinoma	2	2	2	4	1	0	3
HColA160Su02	J12	0	63			2	2	12		Adenocarcinoma	2	2	1	3	0	0	2
HColA160Su02	J13	0	63			1	2	12		Adenocarcinoma	2	2	2	4	0	0	2
HColA160Su02	J14	0	63			1	2	8		Adenocarcinoma	2	2	2	3	0	0	2
HColA160Su02	J15	0	63			1	1	4		Adenocarcinoma	3	2	1	4	0	0	2
HColA160Su02	J16	1	13			2	1	12		Adenocarcinoma	3	1	1	4	1	0	3
HColA180Su14,060CS1-01	B17	0	76			2	1	8	1	Adenocarcinoma	2	1	2	1	0	0	1
HColA180Su21	A01	0	77			1	2		4	Adenocarcinoma	2	2	1	3	1	0	3
HColA180Su21	A03	1	22			1	1	12	2	Adenocarcinoma	2	2	2	4	1	0	3
HColA180Su21	A05	1	47			1	2	9	1	Adenocarcinoma	2	2	1	3	0	0	2
HColA180Su21	A07	0	76			1	2	6	1	Adenocarcinoma	3	1	2	3	0	0	2
HColA180Su21	A09	0	75			1	1	12	2	Adenocarcinoma	2	2	1	3	0	0	2
HColA180Su21	A11	1	2			2	1	4	12	Adenocarcinoma	2	2	1	4	1	1	4
HColA180Su21	A13	1	0.37			1	2	8	2	Adenocarcinoma	3	1	1	4	0	0	2
HColA180Su21	A15	0	75			1	1	8	2	Adenocarcinoma	3	2	2	4	0	0	2
HColA180Su21	A17	1	19			2	2	12	4	Adenocarcinoma	2	2	1	4	1	0	3
HColA180Su21	B03	0	74			2	2	8	6	Adenocarcinoma	2	2	1	4	1	0	3
HColA180Su21	B07	1	1			1	1	8	0	Adenocarcinoma	3		2	3	0	0	2
HColA180Su21	B09	0	69			1	1	12	1	Adenocarcinoma	2	2	2	4	0	0	2
HColA180Su21	B11	0	68			1	2	12	1	Adenocarcinoma	2	1	2	4	0	0	2
HColA180Su21	B13	0	68			1	1	12	4	Adenocarcinoma	2	2	1	3	0	0	2
HColA180Su21	B17	0	67			2	1	12	4	Adenocarcinoma	3	1	1	4	0	0	2
HColA180Su21	C01	0	66			2	1	12	6	Adenocarcinoma	2	1	2	4	0	0	2
HColA180Su21	C03	0	66			2	2	8	6	Adenocarcinoma	2	2	1	4	2	0	3
HColA180Su21	C05	0	66			1	1	12	6	Adenocarcinoma	2	1	1	3	1	0	3
HColA180Su21	C07	0	66			2	2	12	4	Adenocarcinoma	2	1	1	4	1	0	3
HColA180Su21	C09	0	66			1	2	8	2	Adenocarcinoma	2	2	2	4	0	0	2
HColA180Su21	C11	1	9			1	2	12	4	Adenocarcinoma	3	2	2	4	0	0	2
HColA180Su21	C13	0	65			2	2	12	6	Adenocarcinoma	2	1	1	3	0	0	2
HColA180Su21	C17	0	64			2	2	12	6	Adenocarcinoma	2	1	1	4	0	0	2
HColA180Su21	D01	1	18			2	2	12	6	Adenocarcinoma	3	2	1	4	1	0	3
HColA180Su21	D03	1	10			1	1	12	6	Adenocarcinoma	3	1	2	4	2	0	3
HColA180Su21	D05	0	64			2	2	9	2	Adenocarcinoma	2	1	2	3	0	0	2
HColA180Su21	D07	0	63			2	2	12	6	Adenocarcinoma	3	2	1	4	0	0	2
HColA180Su21	D09	1	28			1	2	12	2	Adenocarcinoma	2	2		3	0	0	2
HColA180Su21	D11	0	63			1	2	12	6	Adenocarcinoma	2	1	1	3	0	0	2
HColA180Su21	D13	0	62			1	2	12	3	Adenocarcinoma	2	2	1	3	1	0	3
HColA180Su21	D15	0	61			1	1	12	6	Adenocarcinoma	2	2	1	2	0	0	1
HColA180Su21	E01	0	61			2	1	12	6	Adenocarcinoma	2	1	2	3	0	0	2
HColA180Su21	E03	1	28			1	1	8	2	Adenocarcinoma	2	1	2	3	1	0	3
HColA180Su21	E05	0	61			2	2	12	6	Adenocarcinoma	2	1	1	4	1	0	3
HColA180Su21	E07	1	25			2	2	12	4	Adenocarcinoma	3	1	2	4	2	0	3
HColA180Su21	E09	0	60			1	1	12	6	Adenocarcinoma	2	1	1	3	0	0	2
HColA180Su21	E11	0	60			1	1	12	2	Adenocarcinoma	3	1	2	3	0	0	2
HColA180Su21	E13	0	60			2	1	8	2	Adenocarcinoma	2	2	1	3	1	0	3
HColA180Su21	E15	0	60			1	2	12	4	Adenocarcinoma	2	1	2	4	1	0	3
HColA180Su21	E17	0	60			2	2	12	2	Adenocarcinoma	2	2	2	3	2	0	3
HColA180Su21	F01	0	59			1	1	12	4	Adenocarcinoma	2	2	2	4	0	0	2
HColA180Su21	F03	0	59			2	1	12	4	Adenocarcinoma	3	1	1	3	1	0	3
HColA180Su21	F05	0	59			1	1	8	2	Adenocarcinoma	2	2	2	4	0	0	2
HColA180Su21	F07	0	59			2	2	12	3	Adenocarcinoma	2	2	1	4	0	0	2
HColA180Su21	F09	0	59			2	2	12	4	Adenocarcinoma	2	1	2	3	0	0	2
HColA180Su21	F11	1	40			2	1	12	6	Adenocarcinoma	2	1	2	4	2	0	3
HColA180Su21	F15	1	29			2	2	9	2	Adenocarcinoma	2	2	2	4	0	0	2
HColA180Su21	F17	0	55			1	1	9	3	Adenocarcinoma	2	1	1	2	0	0	1
HColA180Su21	G01	0	55			1	1	12	3	Adenocarcinoma	3	1		4	0	0	2
HColA180Su21	G03	0	54			1	2	12	2	Adenocarcinoma	2	1	2	2	0	0	1
HColA180Su21	G05	0	54			2	2	12	4	Adenocarcinoma	2	1		4	1	0	3
HColA180Su21	G07	1	10			1	1	12	4	Adenocarcinoma	2	1	2	4	2	0	3
HColA180Su21	G09	0	53			1	2	12	2	Adenocarcinoma	2	2	1	3	0	0	2
HColA180Su21	G11	1	11			1	1	12	1	Adenocarcinoma	2	1	2	4	1	1	4
HColA180Su21	G13	1	17			2	1	12	0	Adenocarcinoma	2	1	2	4	2	0	3
HColA180Su21	G15	1	8			2	1	12	6	Adenocarcinoma	3	1	1	4	2	1	4
HColA180Su21	G17	0	53			1	1	12	3	Adenocarcinoma	2	2	1	3	0	0	2
HColA180Su21	H01	0	52			2	2	12	2	Adenocarcinoma	2	1	2	2	0	0	1
HColA180Su21	H03	0	52			1	1	12	2	Adenocarcinoma	2	2	1	4	0	0	2
HColA180Su21	H05	0	52			1	1	12	2	Adenocarcinoma	2	2	2	4	0	0	2
HColA180Su21	H07	1	26			2	1	12	2	Adenocarcinoma	3	2	2	4	0	0	2
HColA180Su21	H13	0	52			2	2	12	2	Adenocarcinoma	2	2	1	3	0	0	2
HColA180Su21	H15	0	51			1	2	8	2	Adenocarcinoma	2	1	2	4	0	0	2
HColA180Su21	H17	0	51			2	1	12	6	Adenocarcinoma	2	2	2	4	0	1	4
HColA180Su21	I01	0	51			1	1	12	6	Adenocarcinoma	2	1	1	3	0	0	2
HColA180Su21	I03	0	51			2	2	12	3	Adenocarcinoma	3	2	1	4	0	0	2
HColA180Su21	I05	1	13			1	2	12	9	Adenocarcinoma	3	1	1	4	2	0	3
HColA180Su21	I07	0	51			1	2	9	2	Adenocarcinoma	3	2	1	3	0	0	2
HColA180Su21	I09	0	51			1	2	12	4	Adenocarcinoma	2	2	2	3	0	0	2
HColA180Su21	I11	1	24			2	2	12	2	Adenocarcinoma	2	1	2	3	0	0	2
HColA180Su21	I13	0	50			2	2	12	1	Adenocarcinoma	2	2		3	2	0	3
HColA180Su21	I15	0	50			2	2	12	2	Adenocarcinoma	3	1		3	2	0	3
HColA180Su21	I17	0	49			2	1	8	2	Adenocarcinoma	3	2	1	4	0	0	2
HColA180Su21	J01	0	49			2	1	12	2	Adenocarcinoma	3	2	1	4	0	0	2
HColA180Su21	J03	0	48			2	2	9	4	Adenocarcinoma	2	2	2	2	0	0	1
HColA180Su21	J05	0	47			1	2	12	3	Adenocarcinoma	3	2	1	4	2	0	3
HColA180Su21	J07	0	47			2	1	9	6	Adenocarcinoma	2	1	1	2	0	0	1
HColA180Su21	J11	1	23			2	2	8		Adenocarcinoma	3	2	1	4	1	0	3
HColA180Su21	J12	0	76			1	2	9		Adenocarcinoma	2	1	1	3	0	0	2
HColA180Su21	J13	0	70			2	1	12		Adenocarcinoma	3	2	2	2	0	0	1
HColA180Su21	J14	0	64			1		12		Adenocarcinoma	2	1	2	4	0	0	2
HColA180Su21	J15	0	54			1	2	9		Adenocarcinoma	2	1	1	2	0	0	1
HColA180Su21	J17	1	4			1	2	8		Adenocarcinoma	3	2	1	4	2	0	3
HColA180Su21	J18	1	2			2	1	8		Adenocarcinoma	3	1	2	3	2	0	3
HColA180Su16, 05	A01	0	108			1	1	9	6	Adenocarcinoma	2	1	1	3	0	0	2
HColA180Su16,05	A05	0	108			2	2	12	1	Adenocarcinoma	2	2	2	3	0	0	2
HColA180Su16,05	A07	1	31			1	2	12	3	Adenocarcinoma	2	2	1	3	0	0	2
HColA180Su16	A09	0	107			1	2	9	1	Adenocarcinoma	2	2	1	3	0	0	2
HColA180Su16,05	A11	1	55			2	2	8	2	Adenocarcinoma	3	1	2	3	1	0	3
HColA180Su16,05	A13	0	107			1	1	12	2	Adenocarcinoma	3	2	1	3	0	0	2
HColA180Su16,05	A15	1	30			2	1	10	0	Adenocarcinoma	3	1	2	3	2	0	3
HColA180Su16,05	B01	1	55			1	2	12	4	Adenocarcinoma	2	2		3	0	0	2
HColA180Su16,05	B03	1	24			1	2	12	3	Adenocarcinoma	2	2	1	4	1	0	3
HColA180Su16,05	B05	1	26			1	2	9	5	Adenocarcinoma	2	2	1	4	1	0	3
HColA180Su16,05	B07	0	106			1	2	10	1	Adenocarcinoma	3	1	1	3	0	0	2
HColA180Su16	B09	1	56			1	2	12	1	Adenocarcinoma	3	1	2	3	0	0	2
HColA180Su16	B11	1	34			1	2	8	1	Adenocarcinoma	3	2	2	3	0	0	2
HColA180Su16	B13	1	13			1	2	12	0	Adenocarcinoma	3	1	2	3	1	0	3
HColA180Su16	B15	0	105			1	1	12	3	Adenocarcinoma	2	2	1	3	0	0	2
HColA180Su16	B17	0	105			1	1	12	0	Adenocarcinoma	2	2	2	3	0	0	2
HColA180Su16	C01	0	105			2	1	8	1	Adenocarcinoma	3	2	1		1	0	3
HColA180Su16	C03	1	8			1	2	12	1	Adenocarcinoma	3	1	1	3	1	1	4
HColA180Su16	C05	0	104			1	2	12	0	Adenocarcinoma	2	2	1	4	0	0	2
HColA180Su16	C07	1	52			1	2	12	4	Adenocarcinoma	3	1	1	3	0	0	2
HColA180Su16	C09	1	13				2	12	6	Adenocarcinoma	3	2	1	3	2	1	4
HColA180Su16	C11	0	104			1		6	1	Adenocarcinoma	2	1	2	3	0	0	2
HColA180Su16	C13	1	79			2	1	12	3	Adenocarcinoma	3	2	1	4	0	0	2
HColA180Su16	C15	1	20			1	2	12	4	Adenocarcinoma	3	1	1		1	0	3
HColA180Su16	C17	1	1			2	2	12	6	Adenocarcinoma	2	2	1	4	2	0	3
HColA180Su16	D01	1	40			1	1	12	1	Adenocarcinoma	2	2	1	3	0	0	2
HColA180Su16	D03	1	87			2	1	12	2	Adenocarcinoma	2	1	1	4	0	0	2
HColA180Su16	D05	0	103			1	2	12	2	Adenocarcinoma	3	2	1	3	0	0	2
HColA180Su16	D13	1	72			1	2	12	1	Adenocarcinoma	3	1	2	3	1	0	3
HColA180Su16,05	D15	1	6			1	2	10	4	Adenocarcinoma	3	2	1	4	0	0	2
HColA180Su16,05	D17	1	50			1	1	12	1	Adenocarcinoma	2	1	2	3	0	0	2
HColA180Su16,05	E01	1	16			1		10	1	Adenocarcinoma	3	2	1	3	0	0	2
HColA180Su16,05	E03	0	102			2		10	0	Adenocarcinoma	3	1	1	3	0	0	2
HColA180Su16,05	E05	0	102			2	2	10	1	Adenocarcinoma	2	2	2	3	1	0	3
HColA180Su16,05	E07	1	16			2	2	12	1	Adenocarcinoma	2	2	1	4	1	0	3
HColA180Su16,05	E09	1	52			2	2	9	0	Adenocarcinoma	2	1	2	3	0	0	2
HColA180Su16,05	E11	1	36			1	2	5	0	Adenocarcinoma	3	1	1	3	0	0	2
HColA180Su16,05	E13	1	5			1	1	8	5	Adenocarcinoma	3	2	2	4	0	0	2
HColA180Su16,05	E15	1	10			2	2	10	2	Adenocarcinoma	2	2	1	4	1	0	3
HColA180Su16	F01	0	100			2	1	12	2	Adenocarcinoma	3	1	2	2	0	0	1
HColA180Su16,05	F03	0	100			1	1	9	1	Adenocarcinoma	2	2	2	3	0	0	2
HColA180Su16,05	F05	1	62			1	2	8	2	Adenocarcinoma	2	2	1	3	0	0	2
HColA180Su16,05	F07	1	29			1	2	10	2	Adenocarcinoma	3	1	2	3	1	0	3
HColA180Su16,05	F09	1	37			1	2	10	1	Adenocarcinoma	2	2	1	3	1	0	3
HColA180Su16,05	F11	0	99			2	1	12	0	Adenocarcinoma	3	1	2	3	1	0	3
HColA180Su16	F13	0	99			2	1	12	1	Adenocarcinoma	3	2	2	3	0	0	2
HColA180Su16,05	F15	0	99			1	2	10	3	Adenocarcinoma	2	1	2	1	0	0	1
HColA180Su16,05	F17	0	99			2	2	10	1	Adenocarcinoma	2		2	3	0	0	2
HColA180Su16,05	G01	0	99			2	1	8	2	Adenocarcinoma	2	2	1	3	0	0	2
HColA180Su16,05	G03	1	34			2	2	10	2	Adenocarcinoma	2	2	2	3	0	0	2
HColA180Su16,05	G05	1	82			1	2	12	4	Adenocarcinoma	2	1	2	3	0	0	2
HColA180Su16	G07	0	99			2	1	4	0	Adenocarcinoma	2	1	1	3	2	0	3
HColA180Su16,05	G09	1	56			1	2	10	1	Adenocarcinoma	2	2	2	3	0	0	2
HColA180Su16,05	G13	1	24			2	2	9	2	Adenocarcinoma	3	1	2	3	1	0	3
HColA180Su16,05	G15	0	99			1	1	9	1	Adenocarcinoma	2	1	2	3	0	0	2
HColA180Su16,05	G17	1	80			1	1	10	2	Adenocarcinoma	2	1		2	0	0	1
HColA180Su16,05	H01	0	98			2	1	10	1	Adenocarcinoma	2	1		3	0	0	2
HColA180Su16,05	H03	1	11			1	2	6	1	Adenocarcinoma	2	2	1	3	0	0	2
HColA180Su16	H05	0	98			1	1	12	1	Adenocarcinoma	3	1	2	3	0	0	2
HColA180Su16,05	H07	1	28			1	1	10	4	Adenocarcinoma	3	2	2	3	0	0	2
HColA180Su16,05	H09	0	98			1	1	12	1	Adenocarcinoma	2	2	2	3	0	0	2
HColA180Su16,05	H11	0	98			2	1	5	1	Adenocarcinoma	2	1	2	3	1	0	3
HColA180Su16,05	H13	1	65			1	2	10	1	Adenocarcinoma	2	1	2	3	0	0	2
HColA180Su16,05	H15	1	15			1	1	12	1	Adenocarcinoma	2	2	2	3	0	0	2
HColA180Su16,05	H17	0	98			2	1	6	1	Adenocarcinoma	2	1	2	3	0	0	2
HColA180Su16,05	I01	0	98			2	2	10	2	Adenocarcinoma	2	2		3	0	0	2
HColA180Su16,05	I03	0	98			2	2	12	3	Adenocarcinoma	2	1	1	3	0	0	2
HColA180Su16,05	I05	1	34			1	2	9	0	Adenocarcinoma	2	2	2	3	0	0	2
HColA180Su16,05	I07	1	14			1	1	12	2	Adenocarcinoma	3	2	1	3	2	0	3
HColA180Su16	I10	0	107			2	2	12		Adenocarcinoma	2	2	1	3	0	0	2
HColA180Su16,05	I11	0	106			2	1	9	3	Adenocarcinoma	3	2	2	3	0	0	2
HColA180Su16,05	I12	1	62			2	2	10	2	Adenocarcinoma	2	1	1	3	1	0	3
HColA180Su16,05	I13	1	18			1	1	10	2	Adenocarcinoma	3	2	1	3	2	0	3
HColA180Su16,05	I14	1	51			2	1	12	12	Adenocarcinoma	3	1	1	3	2	0	3
HColA180Su16,05	I16	1	25			2	1	12	1	Adenocarcinoma	2	1	1	3	2	0	3
HColA180Su16	I17	0	105			1	2	12		Adenocarcinoma	2	1	2		1	0	3
HColA180Su16	I18	0	105			1		12		Adenocarcinoma	3	2	1	3	0	0	2
HColA180Su16	J01	1	12			2	2	12		Adenocarcinoma	2	1	1	3	0	0	2
HColA180Su16	J02	1	28			2	2	12		Adenocarcinoma	3	2	2	4	1	0	3
HColA180Su16	J03	1	9			2	2	12		Adenocarcinoma	3	1	1	3	1	0	3
HColA180Su16	J04	0	104			1	2	12		Adenocarcinoma	2	2	2	3	0	0	2
HColA180Su16	J05	1	13			1	1	12		Adenocarcinoma	3					0
HColA180Su16,05	J06	1	12			2	1	4	2	Adenocarcinoma	3	2	1	3	2	0	3
HColA180Su16	J07	0	102			1		12		Adenocarcinoma	2	2	1	3	0	0	2
HColA180Su16,05	J08	1	20			1	2	9	2	Adenocarcinoma	2	2	2	2	1	0	3
HColA180Su16	J09	0	101			1	1	12		Adenocarcinoma	3	2	1	3	0	0	2
HColA180Su16,05	J10	1	21			2	1	12	1	Adenocarcinoma	2	1	1	3	2	0	3
HColA180Su16,05	J11	1	49			2	2	12	2	Adenocarcinoma	2	1	1	3	1	0	3
HColA180Su16,05	J12	0	100			2	2	10	3	Adenocarcinoma	2	1	1	3	1	0	3
HColA180Su16,05	J13	0	100			1	1	10	3	Adenocarcinoma	2	2	2	3	0	0	2
HColA180Su16,05	J14	0	99			2	2	10	2	Adenocarcinoma	2	1	2	2	0	0	1
HColA180Su16,05	J15	0	99			2	1	9	1	Adenocarcinoma	3	1	2	4	1	0	3
HColA180Su16	J16	1	62			1	2	12		Adenocarcinoma	2	2		3	0	0	2
HColA180Su16,05	J17	1	6			2	2	10	0	Adenocarcinoma	2	1	1	4	0	0	2
HColA180Su16,05	J18	1	37			1	2	12	4	Adenocarcinoma	2	1	1	4	0	0	2
HColA180Su05,16	A9	1	3			2	2	12	6	Adenocarcinoma	3	1	1	3	1	1	4
HColA180Su05,16	C3	1	5			2	2	5	3	Adenocarcinoma	3	2	1	4	2	0	3
HColA180Su11,02	G03	0	75			1	2	6	0	Adenocarcinoma	2	2	2	2	0	0	1
COC1601	A1	0	80.1	0	80.1	1	1	8	0	Adenocarcinoma	2	2	2	2	0	0	1
COC1601	A3	1	12.9667	0	12.9667	1	2	12		Adenocarcinoma	2	2	2	3	1	1	4
COC1601	A5	1	16.4333	0	16.4333	1	1	0	0	Adenocarcinoma	2	2	2	3	1	1	4
COC1601	A7	1	42.8	1	6.43333	2	2	12	4	Adenocarcinoma	2	2	1	4	2	1	4
COC1601	A9	0	89.6667	0	89.6667	1	2	8	2	Adenocarcinoma	2	1	1	3	0	0	2
COC1601	A11	0	89.7333	0	89.7333	2	2	8	2	Adenocarcinoma	2	2	1	3	1	0	3
COC1601	A13	0	91.1667	0	91.1667	2	1	9	0	Adenocarcinoma	2	1	2	2	0	0	1
COC1601	A15	0	101.767	0	101.767	1	2	8	1	Adenocarcinoma	2	2	1	3	0	0	2
COC1601	B1	0	102.033	0	102.033	1	1	12		Adenocarcinoma	2	1	2	2	0	0	1
COC1601	B3	1	8.73333	1	2.36667	1	1	4	0	Adenocarcinoma	2	1	2	3	0	1	4
COC1601	B5	1	13.8667	1	2.4	2	1	8	2	Adenocarcinoma	2	1	2	3	1	1	4
COC1601	B8	0	70.1333	0	70.1333	1	1	0	0	Adenocarcinoma	1	1	1	2	0	0	1
COC1601	B9	0	70.1667	0	70.1667	1	1	8	2	Adenocarcinoma	2	1	1	3	1	0	3
COC1601	B11	1	53.6	1	27.0333	1	2	8	2	Adenocarcinoma	2	2	1	3	0	1	4
COC1601	B14	0	71.4333	0	71.4333	1	1	8	2	Adenocarcinoma	2	1	1	3	0	0	2
COC1601	B15	0	71.7667	1	2.73333	1	1	8	4	Adenocarcinoma	2	2	1	3	1	0	3
COC1601	C1	1	67.7	1	4.1	1	1	8	0	Adenocarcinoma	2	1	2	3	0	1	4
COC1601	C4	1	39.8667	1	14.2	1	1	2	0	Adenocarcinoma	2	1	2	3	0	1	4
COC1601	C5	1	2.1	1	0.866667	1	1	12	9	Adenocarcinoma	2	1	1	3	0	1	4
COC1601	C7	1	62.7	1	16.9333	2	1	9	0	Adenocarcinoma	2	1	2	3	0	1	4
COC1601	C10	1	46.7	1	6.93333	2	1	8	8	Adenocarcinoma	2	2	1	3	1	1	4
COC1601	C11	1	17.7667	1	3	1	2	12	1	Adenocarcinoma	2	1	1	3	0	1	4
COC1601	C13	1	17.5667	1	6.3	2	1	8	2	Adenocarcinoma	2	1	1	3	0	1	4
COC1601	C15	0	79.8	0	79.8	1	1	12	0	Adenocarcinoma	2	1	2	3	0	0	2
COC1601	D1	1	47	1	10	1	1	8	0	Adenocarcinoma	2	1	1	3	0	1	4
COC1601	D3	1	9.76667	1	1.33333	2	1	8	9	Adenocarcinoma	2	1	1	3	1	1	4
COC1601	D5	1	24.9	1	30.9333	2	2	8	1	Adenocarcinoma	2	1	2	3	0	1	4
COC1601	D7	1	6.46667	1	3	2	2	12	12	Adenocarcinoma	2	2	1	4	2	1	4
COC1601	D9	1	53.9333	1	11.1667	1	2	12	0	Adenocarcinoma	2	1	2	3	1	1	4
COC1601	D11	1	45.1333	1	1.33333	2	2	12	8	Adenocarcinoma	2	1	1	3	0	1	4
COC1601	D13	1	33.6667	1	16.6333	1	1	9	12	Adenocarcinoma	2	2	2	4	0	1	4
COC1601	D15	1	23.4333	1	14.0667	1	2	8	8	Adenocarcinoma	2	1	2	3	0	1	4
COC1601	E1	1	50.2667	1	33.3	2	1	12	2	Adenocarcinoma	2	1	2	3	2	1	4
COC1601	E4	0	88.2333	0	88.2333	2	1		0	Adenocarcinoma	2	2	1	4	1	0	3
COC1601	E5	0	89.6333	0	89.6333	1	1	12	0	Adenocarcinoma	2	1	2	3	0	0	2
COC1601	E7	0	90.7333	0	90.7333	2	2	8		Adenocarcinoma	2	1	2	3	0	0	2
COC1601	E9	1	7.56667	0	7.56667	1	1	9	8	Adenocarcinoma	2	1	2	3	1	1	4
COC1601	E11	1	2.66667	1	3.93333	1	1	8		Adenocarcinoma	2	1	1	3	1	1	4
COC1601	E13	1	2.06667	0	2.06667	2	1	12	4	Adenocarcinoma	2	2	2	4	1	1	4
COC1601	E15	1	52	1	24.9333	2	1	12	6	Adenocarcinoma	2	1	1	3	0	1	4
COC1601	F1	1	28.4	1	12.2	1	2	9	8	Adenocarcinoma	2	1	2	3	0	1	4
COC1601	F4	1	5.36667	0	5.36667	1	1	8	8	Adenocarcinoma	2	1	2	3	0	1	4
COC1601	F5	1	20.2333	1	13.1333	1	1	8		Adenocarcinoma	2	1	2	3	1	1	4
COC1601	F7	0	69.2	0	69.2	1	1	12		Adenocarcinoma	2	1	2	3	0	0	2
COC1601	F9	1	7.7	1	3	2	1	6	4	Adenocarcinoma	2	1	1	3	0	1	4
COC1601	F11	0	70.1667	0	70.1667	1	1	6	2	Adenocarcinoma	2	2	2	3	0	0	2
COC1601	F13	1	48.1667	1	30.2333	1	1	8	8	Adenocarcinoma	2	1	2	3	1	1	4
COC1601	F15	1	52.3	1	25.9333	1	1	9		Adenocarcinoma	3	2	1	3	1	1	4
COC1601	G3	0	72.6	0	72.6	2	1	8		Adenocarcinoma	2	1	1	3	0	0	2
COC1601	G5	0	75.2667	0	75.2667	1	2	12		Adenocarcinoma	2	1	2	3	0	0	2
COC1601	G7	0	65.7333	0	65.7333	1	2	8	4	Adenocarcinoma	2	2	1	3	1	0	3
COC1601	G9	1	30.8	1	16.6	1	2	12	2	Adenocarcinoma	2	1	1	3	0	1	4
COC1601	G11	1	9.73333	1	7.4	2	1	12	2	Adenocarcinoma	2	1	2	3	1	1	4
COC1601	G13	1	6.53333	1	2.7	1	2	8	2	Adenocarcinoma	2	1	2	3	1	1	4
COC1601	G15	1	25.3333	1	18.4667	1	2	8	2	Adenocarcinoma	2	1	2	3	0	1	4
COC1601	H1	1	15.6	1	12	2	1	8	6	Adenocarcinoma	2	2	2	2	1	1	4
COC1601	H3	0	83.8333	0	83.8333	2	1	12	2	Adenocarcinoma	2	1	2	1	0	0	1
COC1601	H5	0	85.0333	1	42.6333	2	1	8	1	Adenocarcinoma	1	1	1	3	1	0	3
COC1601	H7	1	6.66667	1	1.26667	1	2	12	3	Adenocarcinoma	2	1	1	3	1	1	4
COC1601	H9	0	94.6	0	94.6	1	1	12	0	Adenocarcinoma	3	2	1	2	1	0	3
COC1601	H11	0	110.9	1	32.8333	1	2	3	0	Adenocarcinoma	2	1	1	3	0	0	2
COC1601	H13	0	98.3	1	95	1	1	8	8	Adenocarcinoma	1	2	1	2	0	0	1
COC1601	H15	0	104.4	0	104.4	1	2	12	0	Adenocarcinoma	1	1	2	2	0	0	1
COC1601	I1	1	82.2667	1	78.1667	2	1	8	0	Adenocarcinoma	2	1	2	2	0	0	1
COC1601	I3	0	107.867	0	107.867	2	2	12	12	Adenocarcinoma	1	1	2	3	0	0	2
COC1601	I5	1	86.9667	1	6	2	1	8	1	Adenocarcinoma	3	1	1	2	1	1	4
COC1601	I8	0	112.233	0	112.233	1	1	4	2	Adenocarcinoma	2	1	1	4	1	0	3
COC1601	I9	1	90.4	1	86.4	1	2	8	1	Adenocarcinoma	2	1	1	4	1	1	4
COC1601	I11	0	115.3	0	115.3	1	1	12	1	Adenocarcinoma	2	1	2	2	0	0	1
COC1601	I13	0	133.9	0	133.9	2	1	8	1	Adenocarcinoma	2	1	2	3	1	0	3
COC1601	I15	0	134.133	0	134.133	2	1	12	3	Adenocarcinoma	2	1	2	4	0	0	2
COC1601	J1	0	134.933	0	134.933	2	1	12	2	Adenocarcinoma	2	1	2	2	0	0	1
COC1601	J3	1	65.0333	1	21.2667	1	1	8	1	Adenocarcinoma	2	1	2	2	0	1	4
COC1601	J5	0	138.4	0	138.4	2	1	12	2	Adenocarcinoma	2	1	2	2	0	0	1
COC1601	J7	0	139.267	0	139.267	2	1	8	8	Adenocarcinoma	3	1	2	3	1	0	3
COC1601	J9	1	83.3	1	46.1333	1	2	12	9	Adenocarcinoma	2	2	2	2	0	1	4
COC1601	J11	0	139.567	0	139.567	1	2	8	0	Adenocarcinoma	2	2	1	2	0	0	1
COC1601	J13	1	69.7	1	62.5667	1	2	12	0	Adenocarcinoma	3	1	2	3	0	0	2
COC1601	J15	0	143.033	0	143.033	2	1	8	2	Adenocarcinoma	3	1	2	2	0	0	1
COC1601	A17	1	76.0333	0	76.0333	2	2	0	0	Adenocarcinoma	3	2	1	3	0	0	2
COC1601	C17	0	146	0	144	2	2		0	Adenocarcinoma	2	1	1	3	0	0	2
COC1601	E17	0	145	0		1	1	1	0	Adenocarcinoma	3	2	1	4	0	0	2
COC1602	A1	0	144.567	0	144.567	1	1	6		Adenocarcinoma	2	1	2	2	0	0	1
COC1602	A3	1	58.1	0	58.1	1	2	12	9	Adenocarcinoma	2	1	2	2	0	0	1
COC1602	A5	0	82.4333	0	82.4333	2	2	12	1	Adenocarcinoma	2	1	1	2	0	0	1
COC1602	A7	0	80.6667	0	80.6667	1	1	8		Adenocarcinoma	2	2	2	1	0	0	1
COC1602	A9	0	80.5333	0	80.5333	1	2	8		Adenocarcinoma	2	1	2	1	0	0	1
COC1602	A11	0	78.0333	0	78.0333	2	1	6	8	Adenocarcinoma	1	1	1	1	0	0	1
COC1602	A13	0	76.2667	0	76	1	1	4	0	Adenocarcinoma	2		1	2	0	0	1
COC1602	A15	0	75.8333	0	75.8333	2	1	1	0	Adenocarcinoma	2	1	1	1	0	0	1
COC1602	B1	0	73.0667	0	73.0667	1	1	12	3	Adenocarcinoma	2	1	2	1	0	0	1
COC1602	B3	1	40	0	39.5	2	1	12	0	Adenocarcinoma	2	1	2	3	0	0	2
COC1602	B5	0	137.367	0	137.367	1	1		0	Adenocarcinoma	3	1	2	3	0	0	2
COC1602	B7	0	134.867	0	134.867	1	1	12	3	Adenocarcinoma	2	1	1	3	0	0	2
COC1602	B9	1	35.5667	0	35.5667	2	2	8	0	Adenocarcinoma	2	1	1	2	0	0	1
COC1602	B11	0	126.633	0	126.633	1	2	8	3	Adenocarcinoma	2	2	1	3	0	0	2
COC1602	B13	0	123.8	0	123.8	2	1	0	0	Adenocarcinoma	2	2	2	3	0	0	2
COC1602	B15	1	28	1	17.6667	2	2	8	1	Adenocarcinoma	3	2	1	3	0	0	2
COC1602	C1	0	123.367	0	123.367	2	2	12	1	Adenocarcinoma	2	2	2	4	0	0	2
COC1602	C3	1	56	0	55.9333	2	1	12	0	Adenocarcinoma	2	2	2	4	0	0	2
COC1602	C5	0	120.2	0	120.2	2	1	8	8	Adenocarcinoma	2	1	2	3	0	0	2
COC1602	C9	0	117.633	0	117.633	1	1	12	1	Adenocarcinoma	2	2	1	3	0	0	2
COC1602	C11	0	116.1	0	116.1	2	2	1	0	Adenocarcinoma	2	2	1	4	0	0	2
COC1602	C13	0	110.167	0	110.167	1	1	12	2	Adenocarcinoma	2	1	1	3	0	0	2
COC1602	C15	0	107.333	0	107.333	1	1	8	1	Adenocarcinoma	2	1	1	3	0	0	2
COC1602	D1	0	102.233	0	102.233	1	1			Adenocarcinoma	2	2	2	3	0	0	2
COC1602	D3	0	89.4333	0	89.4333	1	2	12	0	Adenocarcinoma	2	1	1	3	0	0	2
COC1602	D5	0	87.4333	0	87.4333	2	1	12	12	Adenocarcinoma	2	2	1	3	0	0	2
COC1602	D7	0	84.6	0	84.6	2	2	12		Adenocarcinoma	2	2	2	3	0	0	2
COC1602	D9	0	82.8667	0	82.8667	1	1	12	0	Adenocarcinoma	2	2	1	4	0	0	2
COC1602	D11	1	54.3	1	48	1	2	8	2	Adenocarcinoma	2	1	2	3	0	0	2
COC1602	D13	0	81	0	81	1	2	8		Adenocarcinoma	2	1	2	3	0	0	2
COC1602	D15	0	80.1333	0	80.1333	2	1	12	12	Adenocarcinoma	2	1	2	4	0	0	2
COC1602	E1	0	103.733	0	103.733	2	2	12		Adenocarcinoma	2	1	2	3	0	0	2
COC1602	E3	0	75.5	0	75.5	2	1	12	9	Adenocarcinoma	2	2	2	3	0	0	2
COC1602	E5	0	71.7667	0	71.7667	1	2	9	6	Adenocarcinoma	2	1	2	3	0	0	2
COC1602	E7	0	71.0333	0	71.0333	1	1	2	0	Adenocarcinoma	2	2	1	3	0	0	2
COC1602	E9	0	68.0333	0	68.0333	1	1	12	0	Adenocarcinoma	2	2	1	3	0	0	2
COC1602	E11	1	64.9667	1	13.2	2	2	12	12	Adenocarcinoma	2	1	1	4	1	0	3
COC1602	E13	1	27.1	1	59.9333	2	1	12	0	Adenocarcinoma	2	1	2	4	1	0	3
COC1602	E15	0	133.433	1	3.5	1	1	8	2	Adenocarcinoma	3	2	1	3	1	0	3
COC1602	F1	0	132.967	1	4.96667	2	1	12	0	Adenocarcinoma	2	2	2	3	1	0	3
COC1602	F3	1	71	0	71	2	2	8	3	Adenocarcinoma	3	2	1	3	1	0	3
COC1602	F5	1	28.0333	0	28.0333	2	2	2	2	Adenocarcinoma	1	1	1	3	1	0	3
COC1602	F7	1	50.3	0	50.3	2	2	12	3	Adenocarcinoma	3	2	1	4	1	0	3
COC1602	F9	1	65.6	0	65.6	1	1	2	8	Adenocarcinoma	3	2	2	2	1	0	3
COC1602	F11	0	118.767	0	118.767	2	2	12	12	Adenocarcinoma	2	2	1	3	1	0	3
COC1602	F13	0	117.633	0	117.633	1	1	12	0	Adenocarcinoma	3	2	1	4	1	0	3
COC1602	F15	1	82.6667	1	55.0667	1	2	12	6	Adenocarcinoma	2	2	2	3	1	0	3
COC1602	G1	0	104.033	0	104.033	1	1	12	0	Adenocarcinoma	1	1	2	2	1	0	3
COC1602	G3	1	9.5	1	7.56667	1	1			Adenocarcinoma	3	2	1	3	1	0	3
COC1602	G7	0	41.9667	0	41.9667	1	1	12	12	Adenocarcinoma	2	1	2	3	1	0	3
COC1602	G9	0	112.333	0	112.333	2	1	4	0	Adenocarcinoma	2	1	2	4	1	0	3
COC1602	G13	0	87	0	87	2	1	12	12	Adenocarcinoma	2	2	1	4	1	0	3
COC1602	G15	0	80.4	0	80.4	2	1	12	0	Adenocarcinoma	2	2	1	2	1	0	3
COC1602	H1	1	30.2333	1	25.9667	2	1	12	1	Adenocarcinoma	2	1	1	2	1	0	3
COC1602	H3	1	53.2667	0	53.2667	1	2	2	1	Adenocarcinoma	2	1	2	2	1	0	3
COC1602	H5	1	30.1333	0	30.1333	1	1	12	0	Adenocarcinoma	2	2	1	3	1	0	3
COC1602	H7	0	78.0333	0	78.0333	1	2	12	6	Adenocarcinoma	2	2	1	2	1	0	3
COC1602	H9	1	35.3333	0	35.3333	1	1	12	9	Adenocarcinoma	2	1	2	2	0	1	4
COC1602	H13	1	53.4667	1	44.9	1	1	12	1	Adenocarcinoma	3	1	2	4	0	1	4
COC1602	H15	1	9.03333	1	6.86667	2	2	8	0	Adenocarcinoma	2	2	1	4	0		4
COC1602	I1	1	22.5667	1	16.3667	1	1	4	0	Adenocarcinoma	3	2	1	4	1	1	4
COC1602	I3	1	36	1	27.1	2	1	12	1	Adenocarcinoma	2	1	2	3	1	1	4
COC1602	I5	1	41.3	1	10.6667	1	1	12	9	Adenocarcinoma	3	1	2	3	1	1	4
COC1602	I7	1	51.5	1	34.3333	1	1	12	2	Adenocarcinoma	2	1	1	3	0	1	4
COC1602	I9	1	13.6	1	5.1	1	2	8		Adenocarcinoma	2	1	1	3	0	1	4
COC1602	I11	1	3.4	1	28.4333	1	2	0	0	Adenocarcinoma	2	1	1	4	0	1	4
COC1602	I13	1	19	1	15.8667	2	1	9	3	Adenocarcinoma	2	1	2	3	0	1	4
COC1602	I15	1	33	0	33	2	1	9	12	Adenocarcinoma	2	1	2	3	0	1	4
COC1602	J1	1	38.6333	1	2.16667	1	2	8	12	Adenocarcinoma	2	1	2	3	0	1	4
COC1602	J3	1	5.96667	1	12.1333	2	1	9	12	Adenocarcinoma	2	1	1	3	0	1	4
COC1602	J5	1	31.9	1	43.8333	2	1	12	6	Adenocarcinoma	2	1	1	3	1	1	4
COC1602	J7	1	16.3	1	11.5	1	2	12	9	Adenocarcinoma	2	1	1	4	1	1	4
COC1602	J9	1	19.1667	0	19.1667	2	1	8	0	Adenocarcinoma	2	1	2	3	0	1	4
COC1602	J11	1	19.0333	1	18	2	1	12		Adenocarcinoma	2	1	2	3	0	1	4
COC1602	J13	1	19.3333	1	16.9	1	1	12	0	Adenocarcinoma	2	1	1	2	0	1	4
COC1602	J15	1	41.5333	0	41.5333	2	1	12	0	Adenocarcinoma	2	2	2	3	1	1	4
COC1602	E17	1	44.6667	1	27.6333	1	1		0	Adenocarcinoma	2	1	2	3	2	1	4

## Sheet: Sheet1
Supplementary Data 13: Immunohistochemical staining scores of ARPC5 in TMAs of CRC.
Column name	Description
MTAs	MTAs ID
Spot position	Spot position in MTAs
OS status	Overall survival status: 1: death; 2: suvival
OS time	Overall survival time (months)
RFS	Recurrence-free survival status: 1: reccurence; 2: without recurrence
RFS time	Recurrence-free survival time (months)
Sex	1: Male; 2: Female
age	1: <=65yr; 2: >65yr
T scores	IHC scores in tumor tissues
PN scores	IHC scores in para-carcinoma normal tissues
pathology	Histological type
diff	differentiation grade: 1: well; 2: moderate; 3: poor
Tumor size	1: <=5cm; 2: > 5cm
Location	1: right-sided; 2: left-sided+rectum
T staging	1: T1; 2: T2; 3: T3; 4: T4
N staging	0: N0; 1: N1; 2: N2
M staging	0: M0; 1: M1
AJCC staging	1: stage I; 2: stage 2; 3: stage 3; 4: stage 4
