# Supplementary material for: Noninvasive urinary protein signatures associated with colorectal cancer diagnosis and metastasis
Source: Nat Commun. 2022 May 19;13:2757. doi: 10.1038/s41467-022-30391-8 (PMC9119985; doi:10.1038/s41467-022-30391-8)
Supplement: Supplementary file 17 — Supplementary Data 14 [file 41467_2022_30391_MOESM17_ESM.xlsx]

## Sheet: Supplementary Data 14
Accession number	pubmed ID	diagnostic	metastatic	Sources
P02679	18558005	*		urine
P81172	18558005	*		urine
P61769	18558005	*		urine
P02452	23976965		*	urine
P02452	27186406		*	urine
O00622	30611902	*		urine
Q07654	30611902	*		urine
P02452	31721589		*	urine
P27658	31721589		*	urine
P50995	28986585	*		serum/plasma
P12429	28986585	*	*	serum/plasma
P09525	28986585	*	*	serum/plasma
Q9UQP3	28986585	*		serum/plasma
P02786	28986585	*		serum/plasma
P11166	28986585	*	*	serum/plasma
P02748	28986585	*	*	serum/plasma
P21730	28986585	*	*	serum/plasma
P11021	28986585	*	*	serum/plasma
P02763	28986585	*	*	serum/plasma
P14780	28986585	*	*	serum/plasma
Q15389	28986585	*	*	serum/plasma
P31997	28986585		*	serum/plasma
Q9HC84	28986585	*	*	serum/plasma
P62993	28986585	*	*	serum/plasma
P08758	28986585	*		serum/plasma
Q6UX06	28986585	*		serum/plasma
Q15758	28986585	*		serum/plasma
O14773	28986585	*	*	serum/plasma
P54652	28986585	*		serum/plasma
P28066	28986585		*	serum/plasma
P80188	28986585	*		serum/plasma
Q96KK5	27813080	*		serum/plasma
P06702	27813080	*		serum/plasma
P02671	27813080	*		serum/plasma
O75531	27813080	*		serum/plasma
P02741	27813080	*		serum/plasma
P02679	27813080	*		serum/plasma
P02675	27813080	*		serum/plasma
P08519	27813080	*		serum/plasma
P00738	27813080	*		serum/plasma
P02751	27813080	*		serum/plasma
P68431	27813080	*		serum/plasma
Q08830	27813080	*		serum/plasma
P06317	27813080	*		serum/plasma
P03973	27813080	*		serum/plasma
P02743	27813080	*		serum/plasma
Q96BY6	27813080	*		serum/plasma
P01011	27813080	*		serum/plasma
P10124	27813080	*		serum/plasma
P02763	27813080	*		serum/plasma
P62805	27813080	*		serum/plasma
P05109	27813080	*		serum/plasma
P14780	27813080	*		serum/plasma
P02750	27813080	*		serum/plasma
Q08380	27813080	*		serum/plasma
P01009	27813080	*		serum/plasma
P12259	27813080	*		serum/plasma
P04083	27813080	*		serum/plasma
P13498	27813080	*		serum/plasma
P59665	27813080	*		serum/plasma
Q76LX8	27813080	*		serum/plasma
Q02985	27813080	*		serum/plasma
Q16610	27813080	*		serum/plasma
Q14520	27813080	*		serum/plasma
P30626	27813080	*		serum/plasma
P16109	27813080	*		serum/plasma
O00429	27813080	*		serum/plasma
Q03591	27813080	*		serum/plasma
P08603	27813080	*		serum/plasma
P04196	27813080	*		serum/plasma
P05155	27813080	*		serum/plasma
P01024	27813080	*		serum/plasma
P07900	27813080	*		serum/plasma
P0CG05	27813080	*		serum/plasma
Q8IZP2	27813080	*		serum/plasma
P11362	27813080	*		serum/plasma
P03951	27813080	*		serum/plasma
P13667	27813080	*		serum/plasma
Q8NBJ4	27813080	*		serum/plasma
P04004	27813080	*		serum/plasma
P16403	27813080	*		serum/plasma
P01344	27813080	*		serum/plasma
P17936	27813080	*		serum/plasma
P14625	27813080	*		serum/plasma
P27918	27813080	*		serum/plasma
P05019	27813080	*		serum/plasma
P26583	27813080	*		serum/plasma
P02765	27813080	*		serum/plasma
P00742	27813080	*		serum/plasma
P15531	29589313	*		serum/plasma
P02671	26562477	*		serum/plasma
P98088	26562477	*		serum/plasma
Q8WTS6	26562477	*		serum/plasma
Q15113	26463353		*	serum/plasma
Q53RT3	26463353		*	serum/plasma
Q9P173	26463353		*	serum/plasma
P68871	26463353		*	serum/plasma
Q363Q5	26463353	*	*	serum/plasma
P02768	26463353	*		serum/plasma
P02649	26463353		*	serum/plasma
P02647	26463353	*	*	serum/plasma
P47929	26463353	*		serum/plasma
C9JSK2	26463353		*	serum/plasma
P08603	26463353			serum/plasma
P0C0L4	26463353	*		serum/plasma
Q14624	26463353		*	serum/plasma
P01009	26463353		*	serum/plasma
P02735	26463353		*	serum/plasma
P04070	26463353		*	serum/plasma
P00734	26463353	*	*	serum/plasma
Q9GZN7	26463353	*	*	serum/plasma
Q70YC5	26463353	*	*	serum/plasma
Q5SSB9	26463353	*		serum/plasma
O15056	26463353	*	*	serum/plasma
P04262	26463353		*	serum/plasma
Human uncharacterized protein LOC134121	26463353		*	serum/plasma
P06702	31632476	*		serum/plasma
P24821	31632476	*		serum/plasma
P05109	31467500	*		serum/plasma
P0DJI8	31467500	*		serum/plasma
P0DJI9	31467500	*		serum/plasma
Q9UEW3	31467500	*		serum/plasma
P51608	31467500	*		serum/plasma
P22897	31467500	*		serum/plasma
P08294	31467500	*		serum/plasma
P0DJI9	31467500	*		serum/plasma
P22352	31467500	*		serum/plasma
Q9Y5G5	31467500	*		serum/plasma
P07737	31467500	*		serum/plasma
P49747	31467500	*		serum/plasma
Q9Y646	31467500	*		serum/plasma
O00187	31467500	*		serum/plasma
P01034	31467500	*		serum/plasma
P00746	31467500	*		serum/plasma
P00734	31467500	*		serum/plasma
Q04756	31467500	*		serum/plasma
P27169	31467500	*		serum/plasma
P01034	31467500	*		serum/plasma
O15204	31467500	*		serum/plasma
Q9BYX7	31467500	*		serum/plasma
P0CG38	31467500	*		serum/plasma
Q6EMK4	31467500	*		serum/plasma
P08185	31467500	*		serum/plasma
P02747	31467500	*		serum/plasma
P02760	31467500	*		serum/plasma
Q9UMS5	31467500	*		serum/plasma
P0C0L4	31467500	*		serum/plasma
P02655	31467500	*		serum/plasma
Q8WZ75	31467500	*		serum/plasma
P00746	31467500	*		serum/plasma
P12111	31467500	*		serum/plasma
P04114	31467500	*		serum/plasma
P02743	31467500	*		serum/plasma
P02656	31467500	*		serum/plasma
Q06033	31467500	*		serum/plasma
P22352	31467500	*		serum/plasma
P06727	31467500	*		serum/plasma
P02652	31467500	*		serum/plasma
P00488	31467500	*		serum/plasma
P12259	30971492	*		serum/plasma
Q14624	30971492	*		serum/plasma
P02750	30971492	*		serum/plasma
P04004	30971492	*		serum/plasma
P02741	30971492	*		serum/plasma
P01009	31183614	*		serum/plasma
P01042	29535795	*		serum/plasma
P06702	31632476	*		serum/plasma
P24821	31632476	*		serum/plasma
P02671	29719494	*		serum/plasma
P02765	29719494	*		serum/plasma
P02647	29719494	*		serum/plasma
P68871	29719494	*		serum/plasma
Q16881	29719494	*		serum/plasma
Q8IYD1	29719494	*		serum/plasma
Q14008	29719494	*		serum/plasma
P00488	31502404	*	*	serum/plasma
Q9UNI1	27081040	*		serum/plasma
P08217	27081040	*		serum/plasma
P40313	27081040	*		serum/plasma
P07478	27081040	*		serum/plasma
P26927	29079854	*		serum/plasma
Q99988	26990020	*		serum/plasma
P15514	27813080	*		serum/plasma
P48740	31557860	*		serum/plasma
P10451	31557860	*		serum/plasma
Q15166	31557860	*		serum/plasma
P02786	31557860	*		serum/plasma
Q15848	31659105		*	serum/plasma
P41159	31659105		*	serum/plasma
P01375	31659105		*	serum/plasma
Q13705	30382917	*		serum/plasma
Q99541	30382917	*		serum/plasma
P01009	30382917	*		serum/plasma
P02763	30382917	*		serum/plasma
P19652	30382917	*		serum/plasma
P06733	30382917	*		serum/plasma
P02771	30382917		*	serum/plasma
P01019	30382917		*	serum/plasma
P02647	30382917	*		serum/plasma
P10909	30382917	*		serum/plasma
Q16555	30382917	*		serum/plasma
P01024	30382917	*		serum/plasma
P0C0L4	30382917		*	serum/plasma
P02748	30382917	*		serum/plasma
P59665	30382917	*		serum/plasma
P59665	30382917	*		serum/plasma
P59666	30382917	*		serum/plasma
P17661	30382917	*		serum/plasma
P12830	30382917	*		serum/plasma
Q8IYD1	30382917		*	serum/plasma
P22455	30382917	*		serum/plasma
P02671	30382917	*	*	serum/plasma
P06396	30382917	*		serum/plasma
P10809	30382917	*		serum/plasma
P09651	30382917	*		serum/plasma
Q14520	30382917	*		serum/plasma
P01042	30382917	*		serum/plasma
P03971	30382917	*		serum/plasma
O43451	30382917	*		serum/plasma
Q16644	30382917	*		serum/plasma
P40261	30382917	*		serum/plasma
P15531	30382917	*		serum/plasma
P61289	30382917	*		serum/plasma
P80511	30382917	*		serum/plasma
P05109	30382917	*		serum/plasma
P06702	30382917	*		serum/plasma
Q13228	30382917	*		serum/plasma
P11309	30382917	*		serum/plasma
P0DJI9	30382917	*		serum/plasma
P12931	30382917	*	*	serum/plasma
Q9UJZ1	30382917	*		serum/plasma
Q32MZ4	30382917	*		serum/plasma
P01033	30382917	*		serum/plasma
P37837	30382917	*		serum/plasma
P02786	30382917	*		serum/plasma
P02766	30382917	*		serum/plasma
Q07654	30382917	*		serum/plasma
P43121	26682511	*		serum/plasma
F8VSI2	26682511	*		serum/plasma
P11226	26682511	*		serum/plasma
P05090	26682511	*		serum/plasma
B0UZ8	26682511	*		serum/plasma
Q7Z398	26682511	*		serum/plasma
P09172	26682511	*		serum/plasma
P20742	26682511	*		serum/plasma
P01860	26682511	*		serum/plasma
P18065	26682511	*		serum/plasma
F8W7I2	26682511	*		serum/plasma
A8MXQ7	26682511	*		serum/plasma
P06702	26682511	*		serum/plasma
P02655	26682511	*		serum/plasma
Q16270	26682511	*		serum/plasma
P02675	26682511	*		serum/plasma
O75038	26682511	*		serum/plasma
Q92835	26682511	*		serum/plasma
P11142	26682511	*		serum/plasma
P02741	26682511	*		serum/plasma
P10645	26682511	*		serum/plasma
P22897	26682511	*		serum/plasma
Q12913	26682511	*		serum/plasma
P04436	26682511	*		serum/plasma
P30414	26682511	*		serum/plasma
Q9NPH3	26682511	*		serum/plasma
B4DEK8	26682511	*		serum/plasma
Q96EE4	26682511	*		serum/plasma
Q59EV6	26682511	*		serum/plasma
P35555	26682511	*		serum/plasma
Q15413	26682511	*		serum/plasma
P13727	26682511	*		serum/plasma
P07339	26682511	*		serum/plasma
Q13103	26682511	*		serum/plasma
P07737	26682511	*		serum/plasma
P01871	26682511	*		serum/plasma
P37802	26682511	*		serum/plasma
Q14766	26682511	*		serum/plasma
P06309	26682511	*		serum/plasma
Q96T51	26682511	*		serum/plasma
Q5T7N2	26682511	*		serum/plasma
Q6ZP87	26682511	*		serum/plasma
B4E1B0	26682511	*		serum/plasma
P67936	26682511	*		serum/plasma
Q9Y490	26682511	*		serum/plasma
P21333	26682511	*		serum/plasma
P08519	26682511	*		serum/plasma
C9JC72	26682511	*		serum/plasma
Q99623	26682511	*		serum/plasma
P05062	26682511	*		serum/plasma
Q01518	26682511	*		serum/plasma
Q2TAY7	26682511	*		serum/plasma
Q6EMB2	26682511	*		serum/plasma
Q05639	26682511	*		serum/plasma
P23246	26682511	*		serum/plasma
O43286	26682511	*		serum/plasma
P30043	26682511	*		serum/plasma
P08294	26682511	*		serum/plasma
Q8WUM4	26682511	*		serum/plasma
Q96NW7	26682511	*		serum/plasma
B7Z1T2	26682511	*		serum/plasma
Q99439	26682511	*		serum/plasma
Q9P1F3	26682511	*		serum/plasma
P06753	26682511	*		serum/plasma
P23284	26682511	*		serum/plasma
Q86VB7	26682511	*		serum/plasma
Q71DI3	26682511	*		serum/plasma
P68431	26682511	*		serum/plasma
P0C0L5	26682511	*		serum/plasma
P04217	24792143	*	*	serum/plasma
P60709	24792143	*		serum/plasma
P01019	24792143	*		serum/plasma
P02765	24792143	*		serum/plasma
P02768	24792143	*		serum/plasma
P05062	24792143	*	*	serum/plasma
P02760	24792143	*		serum/plasma
P02743	24792143	*		serum/plasma
P02647	24792143	*		serum/plasma
P02654	24792143	*		serum/plasma
P02656	24792143	*		serum/plasma
P02649	24792143	*	*	serum/plasma
P02749	24792143	*		serum/plasma
P25311	24792143	*		serum/plasma
P61769	24792143	*		serum/plasma
P06276	24792143	*		serum/plasma
P43251	24792143	*		serum/plasma
P04003	24792143	*		serum/plasma
P20851	24792143	*		serum/plasma
P10643	24792143	*		serum/plasma
P00918	24792143	*		serum/plasma
P08603	24792143	*		serum/plasma
Q9BXR6	24792143	*		serum/plasma
P27918	24792143	*		serum/plasma
P05452	24792143	*		serum/plasma
P10909	24792143	*		serum/plasma
Q96KN2	24792143	*	*	serum/plasma
Q96IY4	24792143	*	*	serum/plasma
P22792	24792143	*		serum/plasma
P54108	24792143	*		serum/plasma
Q5TZA2	24792143	*		serum/plasma
P02741	24792143	*		serum/plasma
P09172	24792143	*	*	serum/plasma
Q16610	24792143	*		serum/plasma
Q12805	24792143	*		serum/plasma
P00742	24792143	*		serum/plasma
P00748	24792143	*		serum/plasma
P00488	24792143	*		serum/plasma
P05160	24792143	*		serum/plasma
P00740	24792143	*		serum/plasma
P08637	24792143	*	*	serum/plasma
O75636	24792143	*		serum/plasma
Q9UGM5	24792143	*		serum/plasma
P02671	24792143	*	*	serum/plasma
P02751	24792143	*	*	serum/plasma
P80108	24792143	*		serum/plasma
Q14520	24792143	*		serum/plasma
P69905	24792143	*	*	serum/plasma
P68871	24792143	*	*	serum/plasma
Q04756	24792143	*		serum/plasma
P00738	24792143	*	*	serum/plasma
Q86YZ3	24792143	*	*	serum/plasma
P98160	24792143	*		serum/plasma
P35858	24792143	*	*	serum/plasma
P17936	24792143	*	*	serum/plasma
Q9NPH3	24792143	*	*	serum/plasma
P19827	24792143	*		serum/plasma
Q14624	24792143	*		serum/plasma
P03952	24792143	*	*	serum/plasma
P01042	24792143	*	*	serum/plasma
P35908	24792143	*	*	serum/plasma
P18428	24792143	*		serum/plasma
P02750	24792143	*	*	serum/plasma
P61626	24792143	*	*	serum/plasma
P11226	24792143	*		serum/plasma
P13591	24792143	*		serum/plasma
P02763	24792143	*	*	serum/plasma
P19652	24792143	*	*	serum/plasma
Q96PD5	24792143	*		serum/plasma
Q92954	24792143	*		serum/plasma
P04070	24792143	*		serum/plasma
Q9UNN8	24792143	*		serum/plasma
P20742	24792143	*	*	serum/plasma
O00391	24792143	*		serum/plasma
P02753	24792143	*		serum/plasma
Q86UR5	24792143	*	*	serum/plasma
P31151	24792143	*	*	serum/plasma
Q9NPR2	24792143	*	*	serum/plasma
P49908	24792143	*	*	serum/plasma
P01009	24792143	*	*	serum/plasma
Q9UK55	24792143	*	*	serum/plasma
P01011	24792143	*	*	serum/plasma
P29622	24792143	*	*	serum/plasma
P05154	24792143	*		serum/plasma
P08185	24792143	*		serum/plasma
P01008	24792143	*	*	serum/plasma
P07996	24792143	*	*	serum/plasma
P02766	24792143	*	*	serum/plasma
P04275	24792143	*	*	serum/plasma
P25815	31031003	*		tumor tissue.
Q12884	31031003	*		tumor tissue.
P36952	31031003	*		tumor tissue.
P06702	31031003	*		tumor tissue.
P83881	31031003	*		tumor tissue.
Q96CG8	31031003	*		tumor tissue.
P06731	31031003	*		tumor tissue.
P05109	31031003	*		tumor tissue.
Q8NFJ5	31031003	*		tumor tissue.
P50454	31031003	*		tumor tissue.
P80511	31031003	*		tumor tissue.
Q9NR99	31031003	*		tumor tissue.
Q01650	31031003	*		tumor tissue.
P31949	31031003	*		tumor tissue.
P40261	31031003	*		tumor tissue.
P02788	31031003	*		tumor tissue.
O00469	31031003	*		tumor tissue.
P35442	31031003	*		tumor tissue.
O76021	31031003	*		tumor tissue.
P08246	31031003	*		tumor tissue.
P05164	31031003	*		tumor tissue.
Q9NR30	31031003	*		tumor tissue.
P30273	31031003	*		tumor tissue.
Q99715	31031003	*		tumor tissue.
P49913	31031003	*		tumor tissue.
P52926	31031003	*		tumor tissue.
Q8NCL4	31031003	*		tumor tissue.
O00425	31031003	*		tumor tissue.
P80188	31031003	*		tumor tissue.
P62760	31031003	*		tumor tissue.
P11388	31031003	*		tumor tissue.

## Sheet: Description
Supplementary Data 14: Diagnostic and metastatic biomarkers in previous studies. Biomarkers identified in urine, serum/plasma, or tumor tissue were annotated.
Column name	Description
Accession number	Accession number in SwissProt database
pubmed ID	pubmed accession ID
diagnostic	reported as diagnostic biomarkers
metastatic	reported as metastatic biomarkers
Sources	types of study samples
