# Supplementary material for: Noninvasive urinary protein signatures associated with colorectal cancer diagnosis and metastasis
Source: Nat Commun. 2022 May 19;13:2757. doi: 10.1038/s41467-022-30391-8 (PMC9119985; doi:10.1038/s41467-022-30391-8)
Supplement: Supplementary file 18 — Supplementary Data 15 [file 41467_2022_30391_MOESM18_ESM.xlsx]

## Sheet: Supplementary Data 15
Sample ID	group	CORO1C_HUMAN_AIFLADGNVFTTGFSR	NDN_HUMAN_ALQQAAEEGR	RAD23B_HUMAN_ILNDDTALK	ARPC5_HUMAN_ALAAGGVGSIVR	GSPT2_HUMAN_MDDPTVNWSIER
B148	BC	610535	1.01224e+07	2.39358e+07	1.89686e+06	1.06612e+07
B157	BC	0	2.42882e+06	1.7205e+07	4.78143e+06	6.69078e+06
B171	BC	72878.2	0	0	2.65886e+06	112767
B218	BC	113497	0	0	0	0
B219	BC	0	0	2.34593e+07	1.67992e+06	9.23297e+06
B233	BC	0	1.17052e+07	4.32921e+07	5.04258e+07	0
B236	BC	8.58502e+06	1.30103e+06	3.04152e+07	2.19617e+07	6.30408e+06
B258	BC	0	1.03079e+07	1.44773e+07	3.71817e+07	3.10337e+06
B273	BC	2.19593e+06	6.85821e+06	1.16335e+07	2.08623e+07	0
B274	BC	8.60278e+06	5.55761e+06	2.0025e+07	1.30712e+07	3.77778e+06
B315	BC	3.22021e+06	9.63974e+06	1.13875e+07	8.7641e+06	1.10041e+07
B332	BC	0	7.86193e+06	4.26311e+07	1.67126e+07	5.00798e+06
B338	BC	0	1.53122e+07	8.06245e+07	2.04531e+07	6.28645e+06
B366	BC	0	1.55791e+07	3.04988e+07	9.02517e+06	6.96548e+06
B369	BC	889217	0	0	0	0
B372	BC	2.52603e+06	1.29391e+06	2.61884e+07	1.43941e+07	3.72083e+06
B384	BC	336820	0	0	0	0
B43	BC	1.03884e+06	5.73095e+06	3.27089e+06	2.44908e+07	7.41526e+06
B5	BC	0	1.15574e+06	6.18309e+06	1.50414e+06	0
B75	BC	4.69981e+06	2.36634e+06	1.42217e+07	3.1413e+06	44935.5
N1050	HC	0	0	0	3.48071e+06	1.50917e+07
N1133	HC	488865	3.18436e+06	0	2.50282e+07	8.98452e+06
N1186	HC	1.61674e+06	6.43634e+06	3.33433e+07	0	3.87487e+06
N1210	HC	0	4.34795e+06	1.3483e+07	0	0
N1230	HC	0	4.62566e+06	1.8377e+07	1.95054e+07	1.34801e+07
N1260	HC	0	2.89672e+06	3.18241e+07	1.11131e+07	632430
N1340	HC	2.39187e+06	0	2.78128e+07	2.67021e+06	2.55144e+06
N1370	HC	1.80847e+06	2.43379e+06	1.42422e+07	5.31992e+06	7.19617e+06
N1392	HC	5.83687e+06	3.22506e+06	5.68821e+07	1.17068e+07	0
N1448	HC	1.7284e+06	2.48927e+06	6.06759e+06	0	1.74103e+06
N169	HC	275780	0	4.19257e+07	1.37399e+07	0
N1717	HC	5.16469e+06	1.15679e+06	2.94528e+07	1.81037e+07	3.31236e+06
N1843	HC	0	3.46218e+06	4.58571e+07	4.84959e+07	0
N1878	HC	0	1.36822e+07	5.16036e+07	1.4211e+07	7.66228e+06
N1908	HC	2.24475e+06	1.84293e+06	1.7502e+07	2.2933e+06	3.7787e+06
N228	HC	7.53831e+06	2.64388e+06	7.48355e+07	1.65357e+07	4.36756e+06
N240	HC	1.64197e+06	3.05473e+06	3.02607e+07	1.82508e+07	4.23053e+06
N243	HC	531465	2.59626e+07	2.9845e+07	8.29978e+06	3.32951e+06
N28	HC	5.06208e+06	0	2.88795e+07	5.05572e+06	1.35482e+07
N995	HC	435958	8.20719e+06	1.98079e+07	0	2.69646e+06

## Sheet: Description
Supplementary Data 15: PRM validation results of the CORO1C, RAD23B, ARPC5, GSPT2, and NDN in bladder cancer patients and their age/sex matched healthy controls (HC)
Column name	Description
Sample ID	Sample ID
group	BC, bladder cancer; HC, healthy control
The relative abundance of the proteins in each sample were shown.
