# Supplementary material for: Noninvasive urinary protein signatures associated with colorectal cancer diagnosis and metastasis
Source: Nat Commun. 2022 May 19;13:2757. doi: 10.1038/s41467-022-30391-8 (PMC9119985; doi:10.1038/s41467-022-30391-8)
Supplement: Supplementary file 19 — Supplementary Data 16 [file 41467_2022_30391_MOESM19_ESM.xlsx]

## Sheet: Supplementary Data 16
Sample ID	group	CORO1C_HUMAN_AIFLADGNVFTTGFSR	NDN_HUMAN_ALQQAAEEGR	RAD23B_HUMAN_ILNDDTALK	ARPC5_HUMAN_ALAAGGVGSIVR	GSPT2_HUMAN_MDDPTVNWSIER
NR1144	HC	1.07811e+06	644073	1.52382e+06	209489	1.64353e+07
NR1147	HC	0	0	1.97261e+07	1.07669e+06	4.25179e+06
NR1268	HC	586394	3.93392e+06	3.03077e+06	0	1.4909e+06
NR1318	HC	0	0	0	564351	1.15461e+07
NR1335	HC	576521	826060	4.38022e+07	645666	8.97665e+06
NR1349	HC	922821	969812	4.58573e+07	20549.8	9.25401e+06
NR1396	HC	344927	3.68601e+06	1.52858e+07	0	1.14296e+07
NR1409	HC	203057	0	1.36549e+07	0	4.26262e+06
NR1413	HC	308749	1.77193e+06	7.03446e+06	199283	1.15804e+07
NR1704	HC	367699	2.20712e+06	8.5648e+06	275205	1.09897e+07
NR1716	HC	287830	4.61312e+06	3.35564e+06	0	9.19056e+06
NR1759	HC	530101	0	4.82508e+07	2.77257e+06	3.73308e+06
NR1859	HC	343157	444204	1.74864e+07	0	1.28363e+06
NR1879	HC	640326	323885	5.89995e+07	2.60123e+06	2.97367e+06
NR1904	HC	1.5098e+06	718049	1.70282e+07	1.40866e+06	5.17415e+06
NR213	HC	13110.4	0	4.38248e+07	35442.8	4.34799e+06
NR253	HC	0	1.57241e+06	2.06039e+07	466989	8.61897e+06
NR326	HC	477081	6.627e+06	3.65392e+07	621534	1.15911e+07
NR711	HC	638452	1.21493e+06	1.90791e+07	0	8.67555e+06
NR742	HC	59821	1.04372e+06	2.5409e+07	190589	3.57325e+06
R1169	RCC	122253	4.31925e+06	2.78442e+06	0	1.22569e+07
R1170	RCC	0	513785	1.72034e+07	143579	2.32668e+07
R1288	RCC	0	837139	4.20457e+07	1.7277e+06	6.65966e+06
R1291	RCC	341006	0	6.87488e+06	18937.4	4.15311e+06
R1349	RCC	1.18523e+06	0	1.381e+07	0	5.78218e+06
R1392	RCC	1.15088e+06	3.16709e+06	1.86047e+07	770712	1.64883e+06
R1449	RCC	355017	5.05726e+06	4.0918e+06	3.20081e+06	6.36742e+06
R1451	RCC	0	420080	3.19386e+07	479671	1.33671e+07
R1461	RCC	737002	0	5.92212e+06	88357.1	0
R1472	RCC	936776	513818	3.09016e+06	0	2.73587e+06
R1473	RCC	1.51287e+06	2.32699e+06	2.75049e+06	310305	1.68239e+07
R1503	RCC	168969	0	4.12108e+06	230460	0
R1504	RCC	0	0	3.54295e+07	399697	9.2439e+06
R1507	RCC	48753.5	0	924295	40905.7	796731
R1522	RCC	2.08323e+06	1.41308e+06	5.3503e+06	0	0
R1528	RCC	568697	0	1.57418e+07	195223	3.42911e+06
R1534	RCC	0	0	0	1.58592e+06	2.12808e+07
R1581	RCC	223773	5.25554e+06	2.18819e+06	0	2.11246e+07
R1601	RCC	750792	3.15897e+06	2.80679e+07	2.3629e+06	1.40119e+07
R1623	RCC	87081.9	1.71174e+06	6.34013e+07	912486	2.566e+06
R873	RCC	108266	5.05704e+06	4.90128e+07	310392	1.22349e+07
R878	RCC	0	0	4.45108e+07	119402	1.27834e+07

## Sheet: Description
Supplementary Data 16: PRM validation results of the CORO1C, RAD23B, ARPC5, GSPT2, and NDN in renal cell carcinoma patients and their age/sex matched healthy controls (HC)
Column name	Description
Sample ID	Sample ID
group	RCC, renal cell carcinoma; HC, healthy control
The relative abundance of the proteins in each sample were shown.
