# Supplementary material for: Noninvasive urinary protein signatures associated with colorectal cancer diagnosis and metastasis
Source: Nat Commun. 2022 May 19;13:2757. doi: 10.1038/s41467-022-30391-8 (PMC9119985; doi:10.1038/s41467-022-30391-8)
Supplement: Supplementary file 21 — Source Data [file 41467_2022_30391_MOESM21_ESM.xls]

## Sheet: Figure 2
Figure 2a	Supplementary Data 1
Figure 2b	Supplementary Data 2
Figure 2b	Supplementary Data 3
Figure 2c	Supplementary Data 4
Figure 2c	Supplementary Data 5
Figure 2d	Supplementary Data 6
Figure 2e	Supplementary Data 7
Figure 2f	Supplementary Data 1
Figure 2f	Supplementary Data 7

## Sheet: Figure 3
Figure 3a	Supplementary Data 9
Figure 3b	Supplementary Data 9
Figure 3c	Supplementary Data 9
Figure 3d	Supplementary Data 9
Figure 3e	Supplementary Data 9
Figure 3f	Supplementary Data 9

## Sheet: Figure 4
Figure 4a	Supplementary Data 10
Figure 4b	Supplementary Data 10
Figure 4c	Supplementary Data 10
Figure 4d	Supplementary Data 10
Figure 4e	Supplementary Data 10
Uncropped versions of dot blots
Legend: S, standards; Cal, calibrator; BL, blank.
1. CORO1C, anti-CORO1C (Cat. No. H00023603-M02, Abnova), recombinant CORO1C protein standards (Cat. No. RY-02857, RunYu BioTech. Inc., Shanghai, China)
Gel 1
S1	A	HC1	HC5	1050	1144	1340	1174
S2	B	HC4	1742	1027	614	1184	1737
S3	C	1186	1715	S-69	1717	1804	BL
S4	F	1756	1360	1153	803	1284	BL
S5	581	1451	1318	230	322	1203	BL
S6	HC2	1409	1266	1210	1393	1072	BL
Gel 2
S1		A	A	D437	D467	D502	D331	D464	D505	D477
S2		B	B	D440	D478	D506	D432	D465	D509	D488
S3		C	C	D441	D479	D508	D434	D484	D512	D492
S4		F	F	D453	D490	D510	D436	D493	D513	D495
S5		D429	D433	D454	D491	D519	D442	D498	D520	D517
S6		D431	D435	D462	D499	D347	D463	D504	D420	D527
BL		BL	BL	BL	BL	BL	BL	BL	BL	BL
Gel 3
A	A	C	D651	D651	D651	H26	H26	H26	H100	H100	H100
S1	S1	C	D615	D615	D615	H755	H755	H755	H126	H126	H126
S2	S2	Cal	D558	D558	D558	H535	H535	H535	H31	H31	H31
S3	S3	Cal	D559	D559	D559	H558	H558	H558	H32	H32	H32
S4	S4	Cal	D556	D556	D556	H52	H52	H52	H33	H33	H33
S5	S5	Cal	D553	D553	D553	H113	H113	H113	H39	H39	H39
S6	S6	D670	D547	D547	D547	H448	H448	H448	H54	H54	H54
BL	D670	D670	D541	D541	D541	H130	H130	H130	H540	H540	H540
Gel 6
D587	D587	D587	D575	D575	D575	H898	H898	H898	H6	H6	H6
S1	S1	BL	D577	D577	D577	H469	H469	H469	H18	H18	H18
S2	S2	Cal	D578	D578	D578	H2	H2	H2	H19	H19	H19
S3	S3	Cal	D580	D580	D580	H14	H14	H14	H21	H21	H21
S4	S4	Cal	D581	D581	D581	H141	H141	H141	H116	H116	H116
S5	S5	Cal	D584	D584	D584	H974	H974	H974	H118	H118	H118
S6	S6	Cal	D585	D585	D585	H143	H143	H143	H127	H127	H127
Cal	Cal	Cal	D588	D588	D588	H947	H947	H947	H908	H908	H908
Gel 7
D596	D596	D596	D608	D608	D608	H1007	H1007	H1007	H528	H528	H528
S1	S1	Cal	D593	D593	D593	H41	H41	H41	H791	H791	H791
S2	S2	Cal	D598	D598	D598	H792	H792	H792	H986	H986	H986
S3	S3	Cal	D607	D607	D607	H805	H805	H805	H37	H37	H37
S4	S4	Cal	D609	D609	D609	H505	H505	H505	H986	H986	H986
S5	S5	Cal	D610	D610	D610	H973	H973	H973	H970	H970	H970
S6	S6	Cal	D605	D605	D605	H778	H778	H778	H779	H779	H779
BL	BL	BL	D602	D602	D602	H981	H981	H981	H460	H460	H460
Gel 8
H133	H133	H133	D707	D707	D707	D700	D700	D700	D702	D702	D702
BL	BL	Cal	D706	D706	D706	D694	D694	D694	D708	D708	D708
S6	S6	Cal	D696	D696	D696	D705	D705	D705	D698	D698	D698
S5	S5	Cal	D695	D695	D695	D691	D691	D691	D697	D697	D697
S4	S4	Cal	H119	H119	H119	H182	H182	H182	H236	H236	H236
S3	S3	Cal	H140	H140	H140	H582	H582	H582	H228	H228	H228
S2	S2	Cal	H147	H147	H147	H120	H120	H120	H126	H126	H126
S1	S1	BL	H128	H128	H128	H313	H313	H313	H183	H183	H183
Gel 9
D709	D709	D709	D715	D715	D715	7	7	7	H465	H465	H465
BL	BL	Cal	D721	D721	D721	14	14	14	H890	H890	H890
S6	S6	Cal	D717	D717	D717	H519	H519	H519	H101	H101	H101
S5	S5	Cal	D716	D716	D716	H556	H556	H556	H195	H195	H195
S4	S4	Cal	D642+	D642+	D642+	H709	H709	H709	H546	H546	H546
S3	S3	Cal	D650+	D650+	D650+	H203	H203	H203	H894	H894	H894
S2	S2	Cal	D660+	D660+	D660+	H150	H150	H150	H895	H895	H895
S1	S1	BL	D711	D711	D711	H148	H148	H148	H102	H102	H102
Gel 10
18	18	18	D737	D737	D737	D734	D734	D734	D729	D729	D729
BL	BL	Cal	D723	D723	D723	D730	D730	D730	D731	D731	D731
S6	S6	Cal	D740	D740	D740	D727	D727	D727	D735	D735	D735
S5	S5	Cal	D736	D736	D736	D732	D732	D732	D741	D741	D741
S4	S4	Cal	H542	H542	H542	17	17	17	H79	H79	H79
S3	S3	Cal	H580	H580	H580	15	15	15	H61	H61	H61
S2	S2	Cal	H497	H497	H497	H943	H943	H943	4	4	4
S1	S1	BL	H50	H50	H50	H78	H78	H78	30	30	30
Gel 11
H933	H933	H933	D753	D753	D753	D747	D747	D747	D746	D746	D746
S7	S7	Cal	D757	D757	D757	D755	D755	D755	D754	D754	D754
S6	S6	Cal	D750	D750	D750	D751	D751	D751	D745	D745	D745
S5	S5	Cal	D744	D744	D744	D756	D756	D756	D743	D743	D743
S4	S4	Cal	9	9	9	60	60	60	69	69	69
S3	S3	Cal	H958	H958	H958	H980	H980	H980	3	3	3
S2	S2	Cal	56	56	56	23	23	23	H975	H975	H975
S1	S1	BL	2	2	2	55	55	55	H506	H506	H506
Gel 12
D763	D763	D763	D768	D768	D768	H23	H23	H23	H522	H522	H522
S7	S7	Cal	D761	D761	D761	H24	H24	H24	74	74	74
S6	S6	Cal	D762	D762	D762	H25	H25	H25	H653	H653	H653
S5	S5	Cal	D758	D758	D758	89	89	89	66	66	66
S4	S4	Cal	D764	D764	D764	100	100	100	109	109	109
S3	S3	Cal	D771	D771	D771	115	115	115	H22	H22	H22
S2	S2	Cal	D760	D760	D760	H509	H509	H509	108	108	108
S1	S1	BL	D767	D767	D767	116	116	116	H916	H916	H916
Gel 13
D772	D772	D772	D785	D785	D785	112	112	112	H977	H977	H977
S7	S7	Cal	D773	D773	D773	H26	H26	H26	H843	H843	H843
S6	S6	Cal	D777	D777	D777	H950	H950	H950	H29	H29	H29
S5	S5	Cal	D781	D781	D781	111	111	111	H963	H963	H963
S4	S4	Cal	D776	D776	D776	119	119	119	H512	H512	H512
S3	S3	Cal	D786	D786	D786	114	114	114	H645	H645	H645
S2	S2	Cal	D775	D775	D775	H32	H32	H32	H652	H652	H652
S1	S1	BL	D783	D783	D783	H42	H42	H42	H354	H354	H354
Gel 14
D780	D780	D780	D779	D779	D779	H765	H765	H765	123	123	123
S7	S7	Cal	D791	D791	D791	104	104	104	H763	H763	H763
S6	S6	Cal	D788	D788	D788	87	87	87	H527	H527	H527
S5	S5	Cal	D784	D784	D784	101	101	101	29	29	29
S4	S4	Cal	D793	D793	D793	H747	H747	H747	H752	H752	H752
S3	S3	Cal	D789	D789	D789	H764	H764	H764	H762	H762	H762
S2	S2	Cal	D790	D790	D790	72	72	72	H754	H754	H754
S1	S1	BL	D792	D792	D792	170	170	170	H752	H752	H752
Gel 15
D799	D799	D799	D794	D794	D794	H750	H750	H750	8	8	8
S7	S7	Cal	D801	D801	D801	158	158	158	48	48	48
S6	S6	Cal	D796	D796	D796	51	51	51	H756	H756	H756
S5	S5	Cal	D795	D795	D795	H740	H740	H740	79	79	79
S4	S4	Cal	D800	D800	D800	182	182	182	H743	H743	H743
S3	S3	Cal	D797	D797	D797	H745	H745	H745	H744	H744	H744
S2	S2	Cal	D802	D802	D802	192	192	192	H742	H742	H742
S1	S1	BL	D798	D798	D798	150	150	150	H761	H761	H761
Gel 16
BL	BL	Cal	Cal	Cal	Cal	Cal	Cal	H5	H5	H510	H510
S7	S7	D813	D813	D825	D825	H749	H749	H739	H739	H7	H7
S6	S6	D812	D812	D814	D814	H677	H677	H46	H46	H493	H493
S5	S5	D824	D824	D811	D811	H1004	H1004	H45	H45	93	93
S4	S4	D826	D826	D820	D820	H759	H759	H8	H8	H468	H468
S3	S3	D809	D809	D829	D829	H55	H55	H746	H746	129	129
S2	S2	D822	D822	D816	D816	164	164	H57	H57	H760	H760
S1	S1	D815	D815	D819	D819	H60	H60	H758	H758	H43	H43
Gel 17
BL	BL	Cal	Cal	Cal	Cal	Cal	Cal	H106	H106	H11	H11
S7	S7	D840	D840	D832	D832	H4	H4	128	128	H97	H97
S6	S6	D868	D868	D838	D838	H94	H94	H17	H17	H134	H134
S5	S5	D845	D845	D857	D857	H131	H131	H137	H137	H15	H15
S4	S4	D844	D844	D830	D830	H103	H103	173	173	H121	H121
S3	S3	D851	D851	D852	D852	H91	H91	H104	H104	160	160
S2	S2	D843	D843	D810	D810	H90	H90	H138	H138	H105	H105
S1	S1	D839	D839	D846	D846	180	180	H139	H139	5	5
Gel 18
Cal	Cal	Cal	Cal	Cal	Cal	D930	D930	D939	D939	D869	D869
BL	BL	D880	D880	D938	D938	D882	D882	D874	D874	D934	D934
S6	S6	D883	D883	D878	D878	D931	D931	D879	D879	D885	D885
S5	S5	D870	D870	D940	D940	D871	D871	D937	D937	D933	D933
S4	S4	H971	H971	H555	H555	H67	H67	H381	H381	H92	H92
S3	S3	H350	H350	H972	H972	H66	H66	H502	H502	H709	H709
S2	S2	H452	H452	H162	H162	H83	H83	H68	H68	H445	H445
S1	S1	H441	H441	H81	H81	H376	H376	H530	H530	H85	H85
Gel 19
Cal	Cal	Cal	Cal	Cal	Cal	D943	D943	D953	D953	D949	D949
BL	BL	D959	D959	D951	D951	D923	D923	D946	D946	D925	D925
S6	S6	D928	D928	D957	D957	D950	D950	D924	D924	D926	D926
S5	S5	D921	D921	D958	D958	D952	D952	D944	D944	D956	D956
S4	S4	H436	H436	H58	H58	H440	H440	H229	H229	D927	D927
S3	S3	H173	H173	H557	H557	H90	H90	H114	H114	H16	H16
S2	S2	H135	H135	61	61	H661	H661	H62	H62	77	77
S1	S1	H597	H597	H443	H443	H477	H477	H388	H388	H235	H235
Gel 20
Cal	Cal	Cal	Cal	Cal	Cal	D989	D989	D979	D979	D986	D986
BL	BL	D967	D967	D980	D980	D962	D962	D961	D961	D982	D982
S6	S6	D984	D984	D985	D985	D972	D972	D968	D968	D983	D983
S5	S5	D981	D981	D960	D960	D964	D964	D969	D969	D965	D965
S4	S4	H240	H240	H216	H216	H217	H217	H491	H491	D963	D963
S3	S3	H34	H34	H160	H160	H3	H3	H856	H856	H668	H668
S2	S2	H939	H939	H547	H547	H20	H20	H446	H446	H596	H596
S1	S1	H368	H368	H59	H59	H524	H524	H164	H164	H187	H187
Gel 21
Cal	Cal	Cal	Cal	Cal	Cal	D1005	D1005	D1033	D1033	D992	D992
BL	BL	D990	D990	D993	D993	D945	D945	D893	D893	D991	D991
S6	S6	D996	D996	D1001	D1001	D1006	D1006	D994	D994	D978	D978
S5	S5	D995	D995	D894	D894	D973	D973	D1032	D1032	D1003	D1003
S4	S4	H444	H444	198	198	H498	H498	184	184	D1004	D1004
S3	S3	H163	H163	H10	H10	H155	H155	H501	H501	H144	H144
S2	S2	151	151	H156	H156	H346	H346	H347	H347	H202	H202
S1	S1	H348	H348	H343	H343	H349	H349	176	176	H112	H112
Gel 22
Cal	Cal	Cal	Cal	Cal	Cal	D1016	D1016	D1008	D1008	D1030	D1030
BL	BL	D1013	D1013	D1014	D1014	D1009	D1009	D1031	D1031	D1025	D1025
S6	S6	D1012	D1012	D1022	D1022	D1026	D1026	D1021	D1021	D1027	D1027
S5	S5	D1015	D1015	D1010	D1010	D1020	D1020	D1007	D1007	D1028	D1028
S4	S4	H355	H355	24	24	H198	H198	H500	H500	D1017	D1017
S3	S3	H375	H375	H193	H193	H122	H122	110	110	H174	H174
S2	S2	140	140	H75	H75	H169	H169	H210	H210	H588	H588
S1	S1	45	45	156	156	H385	H385	H491	H491	H71	H71
2. ARPC5, anti-ARPC5 (Cat. No. sc-166760, Santa Cruz Biotech.), recombinant ARPC5 protein standards (Cat. No. H00010092-P01, Abnova Inc., Taiwan, China)
Gel 1
S1					BL	BL	BL	BL	BL
S2	Cal	Cal	1715	HC1	D454	D441	D433	D331	D477
S3	Cal	Cal	1203	1742	D434	D493	D435	D527	D498
S4	Cal	Cal	230	1050	D479	D509	D484	D442	D499
S5	Cal	Cal	803	614	D490	D513	D510	D465	D440
S6	1717	1393	1284	C	D491	D519	D347	D429	D464
BL	1072	1174	1210	A	D488	D463	D436	D492	D504
Gel 2
	Cal	Cal	1409	1756	803	1318	D453	D431
S1	Cal	Cal	1266	1284	HC5	1451	D512	D478
S2	Cal	Cal	S-69	1804	HC4	1737	D437	D502
S3	Cal	Cal	1340	HC2	581	D495	D506	D520
S4	1184	322	230	B	1144	D467	D505	D432
S5	E	1027	1153	1360	1186	D517	D462	BL
Gel 3
BL	BL	Cal	D651	D651	D651	H26	H26	H26	H100	H100	H100
S1	S1	Cal	D615	D615	D615	H755	H755	H755	H126	H126	H126
S2	S2	Cal	D558	D558	D558	H535	H535	H535	H31	H31	H31
S3	S3	Cal	D559	D559	D559	H558	H558	H558	H32	H32	H32
S4	S4	Cal	D556	D556	D556	H52	H52	H52	H33	H33	H33
S5	S5	Cal	D553	D553	D553	H113	H113	H113	H39	H39	H39
S6	S6	D670	D547	D547	D547	H448	H448	H448	H54	H54	H54
BL	D670	D670	D541	D541	D541	H130	H130	H130	H540	H540	H540
Gel 6
D587	D587	D587	D575	D575	D575	H898	H898	H898	H6	H6	H6
S1	S1	Cal	D577	D577	D577	H469	H469	H469	H18	H18	H18
S2	S2	Cal	D578	D578	D578	H2	H2	H2	H19	H19	H19
S3	S3	Cal	D580	D580	D580	H14	H14	H14	H21	H21	H21
S4	S4	Cal	D581	D581	D581	H141	H141	H141	H116	H116	H116
S5	S5	Cal	D584	D584	D584	H974	H974	H974	H118	H118	H118
S6	S6	Cal	D585	D585	D585	H143	H143	H143	H127	H127	H127
BL	BL	BL	D588	D588	D588	H947	H947	H947	H908	H908	H908
Gel 7
D596	D596	D596	D608	D608	D608	H1007	H1007	H1007	H528	H528	H528
S1	S1	Cal	D593	D593	D593	H41	H41	H41	H791	H791	H791
S2	S2	Cal	D598	D598	D598	H792	H792	H792	H986	H986	H986
S3	S3	Cal	D607	D607	D607	H805	H805	H805	H37	H37	H37
S4	S4	Cal	D609	D609	D609	H505	H505	H505	H986	H986	H986
S5	S5	Cal	D610	D610	D610	H973	H973	H973	H970	H970	H970
S6	S6	Cal	D605	D605	D605	H778	H778	H778	H779	H779	H779
BL	BL	BL	D602	D602	D602	H981	H981	H981	H460	H460	H460
Gel 8
H133	H133	H133	D707	D707	D707	D700	D700	D700	D702	D702	D702
BL	BL	Cal	D706	D706	D706	D694	D694	D694	D708	D708	D708
S6	S6	Cal	D696	D696	D696	D705	D705	D705	D698	D698	D698
S5	S5	Cal	D695	D695	D695	D691	D691	D691	D697	D697	D697
S4	S4	Cal	H119	H119	H119	H182	H182	H182	H236	H236	H236
S3	S3	Cal	H140	H140	H140	H582	H582	H582	H228	H228	H228
S2	S2	Cal	H147	H147	H147	H120	H120	H120	H126	H126	H126
S1	S1	BL	H128	H128	H128	H313	H313	H313	H183	H183	H183
Gel 9
D709	D709	D709	D715	D715	D715	7	7	7	H465	H465	H465
BL	BL	Cal	D721	D721	D721	14	14	14	H890	H890	H890
S6	S6	Cal	D717	D717	D717	H519	H519	H519	H101	H101	H101
S5	S5	Cal	D716	D716	D716	H556	H556	H556	H195	H195	H195
S4	S4	Cal	D642+	D642+	D642+	H709	H709	H709	H546	H546	H546
S3	S3	Cal	D650+	D650+	D650+	H203	H203	H203	H894	H894	H894
S2	S2	Cal	D660+	D660+	D660+	H150	H150	H150	H895	H895	H895
S1	S1	BL	D711	D711	D711	H148	H148	H148	H102	H102	H102
Gel 10
18	18	18	D737	D737	D737	D734	D734	D734	D729	D729	D729
BL	BL	Cal	D723	D723	D723	D730	D730	D730	D731	D731	D731
S6	S6	Cal	D740	D740	D740	D727	D727	D727	D735	D735	D735
S5	S5	Cal	D736	D736	D736	D732	D732	D732	D741	D741	D741
S4	S4	Cal	H542	H542	H542	17	17	17	H79	H79	H79
S3	S3	Cal	H580	H580	H580	15	15	15	H61	H61	H61
S2	S2	Cal	H497	H497	H497	H943	H943	H943	4	4	4
S1	S1	BL	H50	H50	H50	H78	H78	H78	30	30	30
Gel 11
H933	H933	H933	D753	D753	D753	D747	D747	D747	D746	D746	D746
BL	BL	Cal	D757	D757	D757	D755	D755	D755	D754	D754	D754
S6	S6	Cal	D750	D750	D750	D751	D751	D751	D745	D745	D745
S5	S5	Cal	D744	D744	D744	D756	D756	D756	D743	D743	D743
S4	S4	Cal	9	9	9	60	60	60	69	69	69
S3	S3	Cal	H958	H958	H958	H980	H980	H980	3	3	3
S2	S2	Cal	56	56	56	23	23	23	H975	H975	H975
S1	S1	BL	2	2	2	55	55	55	H506	H506	H506
Gel 12
D763	D763	D763	D768	D768	D768	H23	H23	H23	H522	H522	H522
S6	S6	Cal	D761	D761	D761	H24	H24	H24	74	74	74
S5	S5	Cal	D762	D762	D762	H25	H25	H25	H653	H653	H653
S4	S4	Cal	D758	D758	D758	89	89	89	66	66	66
S3	S3	Cal	D764	D764	D764	100	100	100	109	109	109
S2	S2	Cal	D771	D771	D771	115	115	115	H22	H22	H22
S1	S1	Cal	D760	D760	D760	H509	H509	H509	108	108	108
		BL	D767	D767	D767	116	116	116	H916	H916	H916
Gel 13
D772	D772	D772	D785	D785	D785	112	112	112	H977	H977	H977
S6	S6	Cal	D773	D773	D773	H26	H26	H26	H843	H843	H843
S5	S5	Cal	D777	D777	D777	H950	H950	H950	H29	H29	H29
S4	S4	Cal	D781	D781	D781	111	111	111	H963	H963	H963
S3	S3	Cal	D776	D776	D776	119	119	119	H512	H512	H512
S2	S2	Cal	D786	D786	D786	114	114	114	H645	H645	H645
S1	S1	Cal	D775	D775	D775	H32	H32	H32	H652	H652	H652
		BL	D783	D783	D783	H42	H42	H42	H354	H354	H354
Gel 14
D780	D780	D780	D779	D779	D779	H765	H765	H765	123	123	123
BL	BL	Cal	D791	D791	D791	104	104	104	H763	H763	H763
S6	S6	Cal	D788	D788	D788	87	87	87	H527	H527	H527
S5	S5	Cal	D784	D784	D784	101	101	101	29	29	29
S4	S4	Cal	D793	D793	D793	H747	H747	H747	H752	H752	H752
S3	S3	Cal	D789	D789	D789	H764	H764	H764	H762	H762	H762
S2	S2	Cal	D790	D790	D790	72	72	72	H754	H754	H754
S1	S1	BL	D792	D792	D792	170	170	170	H752	H752	H752
Gel 15
D799	D799	D799	D794	D794	D794	H750	H750	H750	8	8	8
S5	S5	Cal	D801	D801	D801	158	158	158	48	48	48
S4	S4	Cal	D796	D796	D796	51	51	51	H756	H756	H756
S3	S3	Cal	D795	D795	D795	H740	H740	H740	79	79	79
S2	S2	Cal	D800	D800	D800	182	182	182	H743	H743	H743
S1	S1	Cal	D797	D797	D797	H745	H745	H745	H744	H744	H744
		Cal	D802	D802	D802	192	192	192	H742	H742	H742
		BL	D798	D798	D798	150	150	150	H761	H761	H761
Gel 16
BL	BL	Cal	Cal	Cal	Cal	Cal	Cal	H5	H5	H510	H510
S6	S6	D813	D813	D825	D825	H749	H749	H739	H739	H7	H7
S5	S5	D812	D812	D814	D814	H677	H677	H46	H46	H493	H493
S4	S4	D824	D824	D811	D811	H1004	H1004	H45	H45	93	93
S3	S3	D826	D826	D820	D820	H759	H759	H8	H8	H468	H468
S2	S2	D809	D809	D829	D829	H55	H55	H746	H746	129	129
S1	S1	D822	D822	D816	D816	164	164	H57	H57	H760	H760
		D815	D815	D819	D819	H60	H60	H758	H758	H43	H43
Gel 17
BL	BL	Cal	Cal	Cal	Cal	Cal	Cal	H106	H106	H11	H11
S6	S6	D840	D840	D832	D832	H4	H4	128	128	H97	H97
S5	S5	D868	D868	D838	D838	H94	H94	H17	H17	H134	H134
S4	S4	D845	D845	D857	D857	H131	H131	H137	H137	H15	H15
S3	S3	D844	D844	D830	D830	H103	H103	173	173	H121	H121
S2	S2	D851	D851	D852	D852	H91	H91	H104	H104	160	160
S1	S1	D843	D843	D810	D810	H90	H90	H138	H138	H105	H105
		D839	D839	D846	D846	180	180	H139	H139	5	5
Gel 18
Cal	Cal	Cal	Cal	Cal	Cal	D930	D930	D939	D939	D869	D869
BL	BL	D880	D880	D938	D938	D882	D882	D874	D874	D934	D934
S6	S6	D883	D883	D878	D878	D931	D931	D879	D879	D885	D885
S5	S5	D870	D870	D940	D940	D871	D871	D937	D937	D933	D933
S4	S4	H971	H971	H555	H555	H67	H67	H381	H381	H92	H92
S3	S3	H350	H350	H972	H972	H66	H66	H502	H502	H709	H709
S2	S2	H452	H452	H162	H162	H83	H83	H68	H68	H445	H445
S1	S1	H441	H441	H81	H81	H376	H376	H530	H530	H85	H85
Gel 19
Cal	Cal	Cal	Cal	Cal	Cal	D943	D943	D953	D953	D949	D949
BL	BL	D959	D959	D951	D951	D923	D923	D946	D946	D925	D925
S6	S6	D928	D928	D957	D957	D950	D950	D924	D924	D926	D926
S5	S5	D921	D921	D958	D958	D952	D952	D944	D944	D956	D956
S4	S4	H436	H436	H58	H58	H440	H440	H229	H229	D927	D927
S3	S3	H173	H173	H557	H557	H90	H90	H114	H114	H16	H16
S2	S2	H135	H135	61	61	H661	H661	H62	H62	77	77
S1	S1	H597	H597	H443	H443	H477	H477	H388	H388	H235	H235
Gel 20
Cal	Cal	Cal	Cal	Cal	Cal	D989	D989	D979	D979	D986	D986
BL	BL	D967	D967	D980	D980	D962	D962	D961	D961	D982	D982
S6	S6	D984	D984	D985	D985	D972	D972	D968	D968	D983	D983
S5	S5	D981	D981	D960	D960	D964	D964	D969	D969	D965	D965
S4	S4	H240	H240	H216	H216	H217	H217	H491	H491	D963	D963
S3	S3	H34	H34	H160	H160	H3	H3	H856	H856	H668	H668
S2	S2	H939	H939	H547	H547	H20	H20	H446	H446	H596	H596
S1	S1	H368	H368	H59	H59	H524	H524	H164	H164	H187	H187
Gel 21
Cal	Cal	Cal	Cal	Cal	Cal	D1005	D1005	D1033	D1033	D992	D992
BL	BL	D990	D990	D993	D993	D945	D945	D893	D893	D991	D991
S6	S6	D996	D996	D1001	D1001	D1006	D1006	D994	D994	D978	D978
S5	S5	D995	D995	D894	D894	D973	D973	D1032	D1032	D1003	D1003
S4	S4	H444	H444	198	198	H498	H498	184	184	D1004	D1004
S3	S3	H163	H163	H10	H10	H155	H155	H501	H501	H144	H144
S2	S2	151	151	H156	H156	H346	H346	H347	H347	H202	H202
S1	S1	H348	H348	H343	H343	H349	H349	176	176	H112	H112
Gel 22
Cal	Cal	Cal	Cal	Cal	Cal	D1016	D1016	D1008	D1008	D1030	D1030
BL	BL	D1013	D1013	D1014	D1014	D1009	D1009	D1031	D1031	D1025	D1025
S6	S6	D1012	D1012	D1022	D1022	D1026	D1026	D1021	D1021	D1027	D1027
S5	S5	D1015	D1015	D1010	D1010	D1020	D1020	D1007	D1007	D1028	D1028
S4	S4	H355	H355	24	24	H198	H198	H500	H500	D1017	D1017
S3	S3	H375	H375	H193	H193	H122	H122	110	110	H174	H174
S2	S2	140	140	H75	H75	H169	H169	H210	H210	H588	H588
S1	S1	45	45	156	156	H385	H385	H491	H491	H71	H71
3. RAD23B, anti-RAD23B (Cat. No. A1034, ABclonal Technology), recombinant RAD23B protein standards (Cat. No. H00005887-P01, Abnova Inc., Taiwan, China)
Gel 1
S1	Cal	Cal	1027	1284	HC4	D420	D520	D435	D431
S2	Cal	Cal	1409	1072	HC5	D519	D432	D488	D499
S3	Cal	Cal	803	1360	1203	D440	D464	D331	D434
S4	Cal	Cal	1174	1737	1240	D517	D477	D433	D436
S5	BL	BL	1050	1340	1742	D463	D510	D491	D347
S6	BL	BL	1715	1804	1153	D420	D478	D508	BL
Gel 2
S1	Cal	Cal	S-69	B	1451	HC2	D495	D506	D509	D484
S2	Cal	Cal	322	1144	A	1186	D429	D462	D479	D492
S3	Cal	Cal	80	HC1	E	1266	D442	D527	D453	D441
S4	Cal	Cal	614	290	C	1210	D504	D437	D498	D513
S5			1393	230	1717	581	D505	D467	D493	D490
S6			BL	1318	1184	1756	D512	D502	D465	D454
Gel 3
		Cal	D651	D651	D651	H26	H26	H26	H100	H100	H100
		Cal	D615	D615	D615	H755	H755	H755	H126	H126	H126
S1	S1	Cal	D558	D558	D558	H535	H535	H535	H31	H31	H31
S2	S2	Cal	D559	D559	D559	H558	H558	H558	H32	H32	H32
S3	S3	Cal	D556	D556	D556	H52	H52	H52	H33	H33	H33
S4	S4	Cal	D553	D553	D553	H113	H113	H113	H39	H39	H39
S5	S5	D670	D547	D547	D547	H448	H448	H448	H54	H54	H54
BL	D670	D670	D541	D541	D541	H130	H130	H130	H540	H540	H540
Gel 7
D596	D596	D596	D608	D608	D608	H1007	H1007	H1007	H528	H528	H528
		Cal	D593	D593	D593	H41	H41	H41	H791	H791	H791
S1	S1	Cal	D598	D598	D598	H792	H792	H792	H986	H986	H986
S2	S2	Cal	D607	D607	D607	H805	H805	H805	H37	H37	H37
S3	S3	Cal	D609	D609	D609	H505	H505	H505	H986	H986	H986
S4	S4	Cal	D610	D610	D610	H973	H973	H973	H970	H970	H970
S5	S5	Cal	D605	D605	D605	H778	H778	H778	H779	H779	H779
BL	BL	BL	D602	D602	D602	H981	H981	H981	H460	H460	H460
Gel 9
D709	D709	D709	D715	D715	D715	7	7	7	H465	H465	H465
BL	BL	Cal	D721	D721	D721	14	14	14	H890	H890	H890
S6	S6	Cal	D717	D717	D717	H519	H519	H519	H101	H101	H101
S5	S5	Cal	D716	D716	D716	H556	H556	H556	H195	H195	H195
S4	S4	Cal	D642+	D642+	D642+	H709	H709	H709	H546	H546	H546
S3	S3	Cal	D650+	D650+	D650+	H203	H203	H203	H894	H894	H894
S2	S2	Cal	D660+	D660+	D660+	H150	H150	H150	H895	H895	H895
S1	S1	BL	D711	D711	D711	H148	H148	H148	H102	H102	H102
Gel 10
18	18	18	D737	D737	D737	D734	D734	D734	D729	D729	D729
BL	BL	Cal	D723	D723	D723	D730	D730	D730	D731	D731	D731
S4	S4	Cal	D740	D740	D740	D727	D727	D727	D735	D735	D735
S3	S3	Cal	D736	D736	D736	D732	D732	D732	D741	D741	D741
S2	S2	Cal	H542	H542	H542	17	17	17	H79	H79	H79
S1	S1	Cal	H580	H580	H580	15	15	15	H61	H61	H61
		Cal	H497	H497	H497	H943	H943	H943	4	4	4
		BL	H50	H50	H50	H78	H78	H78	30	30	30
Gel 11
H933	H933	H933	D753	D753	D753	D747	D747	D747	D746	D746	D746
BL	BL	Cal	D757	D757	D757	D755	D755	D755	D754	D754	D754
S5	S5	Cal	D750	D750	D750	D751	D751	D751	D745	D745	D745
S4	S4	Cal	D744	D744	D744	D756	D756	D756	D743	D743	D743
S3	S3	Cal	9	9	9	60	60	60	69	69	69
S2	S2	Cal	H958	H958	H958	H980	H980	H980	3	3	3
S1	S1	Cal	56	56	56	23	23	23	H975	H975	H975
		BL	2	2	2	55	55	55	H506	H506	H506
Gel 12
D763	D763	D763	D768	D768	D768	H23	H23	H23	H522	H522	H522
BL	BL	Cal	D761	D761	D761	H24	H24	H24	74	74	74
S5	S5	Cal	D762	D762	D762	H25	H25	H25	H653	H653	H653
S4	S4	Cal	D758	D758	D758	89	89	89	66	66	66
S3	S3	Cal	D764	D764	D764	100	100	100	109	109	109
S2	S2	Cal	D771	D771	D771	115	115	115	H22	H22	H22
S1	S1	Cal	D760	D760	D760	H509	H509	H509	108	108	108
		BL	D767	D767	D767	116	116	116	H916	H916	H916
Gel 13
D772	D772	D772	D785	D785	D785	112	112	112	H977	H977	H977
BL	BL	Cal	D773	D773	D773	H26	H26	H26	H843	H843	H843
S5	S5	Cal	D777	D777	D777	H950	H950	H950	H29	H29	H29
S4	S4	Cal	D781	D781	D781	111	111	111	H963	H963	H963
S3	S3	Cal	D776	D776	D776	119	119	119	H512	H512	H512
S2	S2	Cal	D786	D786	D786	114	114	114	H645	H645	H645
S1	S1	Cal	D775	D775	D775	H32	H32	H32	H652	H652	H652
		BL	D783	D783	D783	H42	H42	H42	H354	H354	H354
Gel 14
D780	D780	D780	D779	D779	D779	H765	H765	H765	123	123	123
BL	BL	Cal	D791	D791	D791	104	104	104	H763	H763	H763
S5	S5	Cal	D788	D788	D788	87	87	87	H527	H527	H527
S4	S4	Cal	D784	D784	D784	101	101	101	29	29	29
S3	S3	Cal	D793	D793	D793	H747	H747	H747	H752	H752	H752
S2	S2	Cal	D789	D789	D789	H764	H764	H764	H762	H762	H762
S1	S1	Cal	D790	D790	D790	72	72	72	H754	H754	H754
		BL	D792	D792	D792	170	170	170	H752	H752	H752
Gel 15
D799	D799	D799	D794	D794	D794	H750	H750	H750	8	8	8
BL	BL	Cal	D801	D801	D801	158	158	158	48	48	48
S6	S6	Cal	D796	D796	D796	51	51	51	H756	H756	H756
S5	S5	Cal	D795	D795	D795	H740	H740	H740	79	79	79
S4	S4	Cal	D800	D800	D800	182	182	182	H743	H743	H743
S3	S3	Cal	D797	D797	D797	H745	H745	H745	H744	H744	H744
S2	S2	Cal	D802	D802	D802	192	192	192	H742	H742	H742
S1	S1	BL	D798	D798	D798	150	150	150	H761	H761	H761
Gel 16
BL	BL	Cal	Cal	Cal	Cal	Cal	Cal	H5	H5	H510	H510
S6	S6	D813	D813	D825	D825	H749	H749	H739	H739	H7	H7
S5	S5	D812	D812	D814	D814	H677	H677	H46	H46	H493	H493
S4	S4	D824	D824	D811	D811	H1004	H1004	H45	H45	93	93
S3	S3	D826	D826	D820	D820	H759	H759	H8	H8	H468	H468
S2	S2	D809	D809	D829	D829	H55	H55	H746	H746	129	129
S1	S1	D822	D822	D816	D816	164	164	H57	H57	H760	H760
		D815	D815	D819	D819	H60	H60	H758	H758	H43	H43
Gel 17
BL	BL	Cal	Cal	Cal	Cal	Cal	Cal	H106	H106	H11	H11
S6	S6	D840	D840	D832	D832	H4	H4	128	128	H97	H97
S5	S5	D868	D868	D838	D838	H94	H94	H17	H17	H134	H134
S4	S4	D845	D845	D857	D857	H131	H131	H137	H137	H15	H15
S3	S3	D844	D844	D830	D830	H103	H103	173	173	H121	H121
S2	S2	D851	D851	D852	D852	H91	H91	H104	H104	160	160
S1	S1	D843	D843	D810	D810	H90	H90	H138	H138	H105	H105
		D839	D839	D846	D846	180	180	H139	H139	5	5
Gel 18
Cal	Cal	Cal	Cal	Cal	Cal	D930	D930	D939	D939	D869	D869
BL	BL	D880	D880	D938	D938	D882	D882	D874	D874	D934	D934
S6	S6	D883	D883	D878	D878	D931	D931	D879	D879	D885	D885
S5	S5	D870	D870	D940	D940	D871	D871	D937	D937	D933	D933
S4	S4	H971	H971	H555	H555	H67	H67	H381	H381	H92	H92
S3	S3	H350	H350	H972	H972	H66	H66	H502	H502	H709	H709
S2	S2	H452	H452	H162	H162	H83	H83	H68	H68	H445	H445
S1	S1	H441	H441	H81	H81	H376	H376	H530	H530	H85	H85
Gel 19
Cal	Cal	Cal	Cal	Cal	Cal	D943	D943	D953	D953	D949	D949
BL	BL	D959	D959	D951	D951	D923	D923	D946	D946	D925	D925
S5	S5	D928	D928	D957	D957	D950	D950	D924	D924	D926	D926
S4	S4	D921	D921	D958	D958	D952	D952	D944	D944	D956	D956
S3	S3	H436	H436	H58	H58	H440	H440	H229	H229	D927	D927
S2	S2	H173	H173	H557	H557	H90	H90	H114	H114	H16	H16
S1	S1	H135	H135	61	61	H661	H661	H62	H62	77	77
		H597	H597	H443	H443	H477	H477	H388	H388	H235	H235
Gel 20
Cal	Cal	Cal	Cal	Cal	Cal	D989	D989	D979	D979	D986	D986
BL	BL	D967	D967	D980	D980	D962	D962	D961	D961	D982	D982
S5	S5	D984	D984	D985	D985	D972	D972	D968	D968	D983	D983
S4	S4	D981	D981	D960	D960	D964	D964	D969	D969	D965	D965
S3	S3	H240	H240	H216	H216	H217	H217	H491	H491	D963	D963
S2	S2	H34	H34	H160	H160	H3	H3	H856	H856	H668	H668
S1	S1	H939	H939	H547	H547	H20	H20	H446	H446	H596	H596
		H368	H368	H59	H59	H524	H524	H164	H164	H187	H187
Gel 21
Cal	Cal	Cal	Cal	Cal	Cal	D1005	D1005	D1033	D1033	D992	D992
BL	BL	D990	D990	D993	D993	D945	D945	D893	D893	D991	D991
S6	S6	D996	D996	D1001	D1001	D1006	D1006	D994	D994	D978	D978
S5	S5	D995	D995	D894	D894	D973	D973	D1032	D1032	D1003	D1003
S4	S4	H444	H444	198	198	H498	H498	184	184	D1004	D1004
S3	S3	H163	H163	H10	H10	H155	H155	H501	H501	H144	H144
S2	S2	151	151	H156	H156	H346	H346	H347	H347	H202	H202
S1	S1	H348	H348	H343	H343	H349	H349	176	176	H112	H112
Gel 22
Cal	Cal	Cal	Cal	Cal	Cal	D1016	D1016	D1008	D1008	D1030	D1030
BL	BL	D1013	D1013	D1014	D1014	D1009	D1009	D1031	D1031	D1025	D1025
S5	S5	D1012	D1012	D1022	D1022	D1026	D1026	D1021	D1021	D1027	D1027
S4	S4	D1015	D1015	D1010	D1010	D1020	D1020	D1007	D1007	D1028	D1028
S3	S3	H355	H355	24	24	H198	H198	H500	H500	D1017	D1017
S2	S2	H375	H375	H193	H193	H122	H122	110	110	H174	H174
S1	S1	140	140	H75	H75	H169	H169	H210	H210	H588	H588
		45	45	156	156	H385	H385	H491	H491	H71	H71
Gel A1
Cal	Cal	Cal	Cal	Cal	Cal	H120	H120	H182	H182	H313	H313
BL	BL	D585	D585	D696	D696	H582	H582	H21	H21	H974	H974
S6	S6	D577	D577	D700	D700	H228	H228	H6	H6	H118	H118
S5	S5	D581	D581	D578	D578	H183	H183	H908	H908	H119	H119
S4	S4	D588	D588	D697	D697	H128	H128	H898	H898	H947	H947
S3	S3	D702	D702	D694	D694	H140	H140	H14	H14	H116	H116
S2	S2	D587	D587	D695	D695	H133	H133	H469	H469	H127	H127
S1	S1	D575	D575	D584	D584	H147	H147	H2	H2	H18	H18
Gel A2
BL	BL	Cal	H236
S6	S6	Cal	H236
S5	S5	Cal	H19
S4	S4	Cal	H19
S3	S3	Cal	D698
S2	S2	Cal	D698
S1	S1
4. GSPT2, anti-GSPT2 (Cat. No. 12989-1-AP, Proteintech Group Inc.), recombinant GSPT2 protein standards (Cat. No. H00023708-P01, Abnova Inc., Taiwan, China)
Gel 1
S1	Cal	Cal	1409	1756	803	D454	D441	D433	D331
S2	Cal	Cal	1266	1340	HC5	D434	D493	D435	D527
S3	Cal	Cal	S-69	1804	HC4	D436	D509	D484	D442
S4	Cal	Cal	1340	HC2	581	D490	D513	D510	D465
S5	1451	1737	230	B	1144	D491	D519	D347	D429
BL	322	1184	1153	1360	1186	D488	D463	D463	D492
Gel 2
S1		Cal	Cal	1393	230	E	D498	D499	BL
S2		Cal	Cal	1717	803	1027	D432	D440	D462
S3		Cal	Cal	1174	1203	1318	D477	D464	D506
S4		Cal	Cal	1072	1715	D495	D502	D504	D467
S5	1050	614	B	1284	HC1	D520	D478	D437	D517
S6	C	A	B	1210	1742	D431	D453	D505	D512
Gel 6
D587	D587	D587	D575	D575	D575	H898	H898	H898	H6	H6	H6
S1	S1	Cal	D577	D577	D577	H469	H469	H469	H18	H18	H18
S2	S2	Cal	D578	D578	D578	H2	H2	H2	H19	H19	H19
S3	S3	Cal	D580	D580	D580	H14	H14	H14	H21	H21	H21
S4	S4	Cal	D581	D581	D581	H141	H141	H141	H116	H116	H116
S5	S5	Cal	D584	D584	D584	H974	H974	H974	H118	H118	H118
S6	S6	Cal	D585	D585	D585	H143	H143	H143	H127	H127	H127
BL	BL	BL	D588	D588	D588	H947	H947	H947	H908	H908	H908
Gel 7
D596	D596	D596	D608	D608	D608	H1007	H1007	H1007	H528	H528	H528
S1	S1	Cal	D593	D593	D593	H41	H41	H41	H791	H791	H791
S2	S2	Cal	D598	D598	D598	H792	H792	H792	H986	H986	H986
S3	S3	Cal	D607	D607	D607	H805	H805	H805	H37	H37	H37
S4	S4	Cal	D609	D609	D609	H505	H505	H505	H986	H986	H986
S5	S5	Cal	D610	D610	D610	H973	H973	H973	H970	H970	H970
S6	S6	Cal	D605	D605	D605	H778	H778	H778	H779	H779	H779
BL	BL	BL	D602	D602	D602	H981	H981	H981	H460	H460	H460
Gel 9
D709	D709	D709	D715	D715	D715	7	7	7	H465	H465	H465
S6	S6	Cal	D721	D721	D721	14	14	14	H890	H890	H890
S5	S5	Cal	D717	D717	D717	H519	H519	H519	H101	H101	H101
S4	S4	Cal	D716	D716	D716	H556	H556	H556	H195	H195	H195
S3	S3	Cal	D642+	D642+	D642+	H709	H709	H709	H546	H546	H546
S2	S2	Cal	D650+	D650+	D650+	H203	H203	H203	H894	H894	H894
S1	S1	Cal	D660+	D660+	D660+	H150	H150	H150	H895	H895	H895
BL	BL	BL	D711	D711	D711	H148	H148	H148	H102	H102	H102
Gel 10
18	18	18	D737	D737	D737	D734	D734	D734	D729	D729	D729
BL	BL	Cal	D723	D723	D723	D730	D730	D730	D731	D731	D731
S6	S6	Cal	D740	D740	D740	D727	D727	D727	D735	D735	D735
S5	S5	Cal	D736	D736	D736	D732	D732	D732	D741	D741	D741
S4	S4	Cal	H542	H542	H542	17	17	17	H79	H79	H79
S3	S3	Cal	H580	H580	H580	15	15	15	H61	H61	H61
S2	S2	Cal	H497	H497	H497	H943	H943	H943	4	4	4
S1	S1	BL	H50	H50	H50	H78	H78	H78	30	30	30
Gel 11
H933	H933	H933	D753	D753	D753	D747	D747	D747	D746	D746	D746
BL	BL	Cal	D757	D757	D757	D755	D755	D755	D754	D754	D754
S6	S6	Cal	D750	D750	D750	D751	D751	D751	D745	D745	D745
S5	S5	Cal	D744	D744	D744	D756	D756	D756	D743	D743	D743
S4	S4	Cal	9	9	9	60	60	60	69	69	69
S3	S3	Cal	H958	H958	H958	H980	H980	H980	3	3	3
S2	S2	Cal	56	56	56	23	23	23	H975	H975	H975
S1	S1	BL	2	2	2	55	55	55	H506	H506	H506
Gel 12
D763	D763	D763	D768	D768	D768	H23	H23	H23	H522	H522	H522
S5	S5	Cal	D761	D761	D761	H24	H24	H24	74	74	74
S4	S4	Cal	D762	D762	D762	H25	H25	H25	H653	H653	H653
S3	S3	Cal	D758	D758	D758	89	89	89	66	66	66
S2	S2	Cal	D764	D764	D764	100	100	100	109	109	109
S1	S1	Cal	D771	D771	D771	115	115	115	H22	H22	H22
		Cal	D760	D760	D760	H509	H509	H509	108	108	108
		BL	D767	D767	D767	116	116	116	H916	H916	H916
Gel 14
D780	D780	D780	D779	D779	D779	H765	H765	H765	123	123	123
BL	BL	Cal	D791	D791	D791	104	104	104	H763	H763	H763
S6	S6	Cal	D788	D788	D788	87	87	87	H527	H527	H527
S5	S5	Cal	D784	D784	D784	101	101	101	29	29	29
S4	S4	Cal	D793	D793	D793	H747	H747	H747	H752	H752	H752
S3	S3	Cal	D789	D789	D789	H764	H764	H764	H762	H762	H762
S2	S2	Cal	D790	D790	D790	72	72	72	H754	H754	H754
S1	S1	BL	D792	D792	D792	170	170	170	H752	H752	H752
Gel 15
D799	D799	D799	D794	D794	D794	H750	H750	H750	8	8	8
S6	S6	3-150	D801	D801	D801	158	158	158	48	48	48
S5	S5	3-150	D796	D796	D796	51	51	51	H756	H756	H756
S4	S4	3-150	D795	D795	D795	H740	H740	H740	79	79	79
S3	S3	3-200	D800	D800	D800	182	182	182	H743	H743	H743
S2	S2	3-200	D797	D797	D797	H745	H745	H745	H744	H744	H744
S1	S1	3-200	D802	D802	D802	192	192	192	H742	H742	H742
		BL	D798	D798	D798	150	150	150	H761	H761	H761
Gel 16
BL	BL	Cal	Cal	Cal	Cal	Cal	Cal	H5	H5	H510	H510
S6	S6	D813	D813	D825	D825	H749	H749	H739	H739	H7	H7
S5	S5	D812	D812	D814	D814	H677	H677	H46	H46	H493	H493
S4	S4	D824	D824	D811	D811	H1004	H1004	H45	H45	93	93
S3	S3	D826	D826	D820	D820	H759	H759	H8	H8	H468	H468
S2	S2	D809	D809	D829	D829	H55	H55	H746	H746	129	129
S1	S1	D822	D822	D816	D816	164	164	H57	H57	H760	H760
		D815	D815	D819	D819	H60	H60	H758	H758	H43	H43
Gel 17
BL	BL	Cal	Cal	Cal	Cal	Cal	Cal	H106	H106	H11	H11
BL	BL	D840	D840	D832	D832	H4	H4	128	128	H97	H97
S6	S6	D868	D868	D838	D838	H94	H94	H17	H17	H134	H134
S5	S5	D845	D845	D857	D857	H131	H131	H137	H137	H15	H15
S4	S4	D844	D844	D830	D830	H103	H103	173	173	H121	H121
S3	S3	D851	D851	D852	D852	H91	H91	H104	H104	160	160
S2	S2	D843	D843	D810	D810	H90	H90	H138	H138	H105	H105
S1	S1	D839	D839	D846	D846	180	180	H139	H139	5	5
Gel 18
Cal	Cal	Cal	Cal	Cal	Cal	D930	D930	D939	D939	D869	D869
BL	BL	D880	D880	D938	D938	D882	D882	D874	D874	D934	D934
S6	S6	D883	D883	D878	D878	D931	D931	D879	D879	D885	D885
S5	S5	D870	D870	D940	D940	D871	D871	D937	D937	D933	D933
S4	S4	H971	H971	H555	H555	H67	H67	H381	H381	H92	H92
S3	S3	H350	H350	H972	H972	H66	H66	H502	H502	H709	H709
S2	S2	H452	H452	H162	H162	H83	H83	H68	H68	H445	H445
S1	S1	H441	H441	H81	H81	H376	H376	H530	H530	H85	H85
Gel 19
Cal	Cal	Cal	Cal	Cal	Cal	D943	D943	D953	D953	D949	D949
BL	BL	D959	D959	D951	D951	D923	D923	D946	D946	D925	D925
S6	S6	D928	D928	D957	D957	D950	D950	D924	D924	D926	D926
S5	S5	D921	D921	D958	D958	D952	D952	D944	D944	D956	D956
S4	S4	H436	H436	H58	H58	H440	H440	H229	H229	D927	D927
S3	S3	H173	H173	H557	H557	H90	H90	H114	H114	H16	H16
S2	S2	H135	H135	61	61	H661	H661	H62	H62	77	77
S1	S1	H597	H597	H443	H443	H477	H477	H388	H388	H235	H235
Gel 20
Cal	Cal	Cal	Cal	Cal	Cal	D989	D989	D979	D979	D986	D986
BL	BL	D967	D967	D980	D980	D962	D962	D961	D961	D982	D982
S6	S6	D984	D984	D985	D985	D972	D972	D968	D968	D983	D983
S5	S5	D981	D981	D960	D960	D964	D964	D969	D969	D965	D965
S4	S4	H240	H240	H216	H216	H217	H217	H491	H491	D963	D963
S3	S3	H34	H34	H160	H160	H3	H3	H856	H856	H668	H668
S2	S2	H939	H939	H547	H547	H20	H20	H446	H446	H596	H596
S1	S1	H368	H368	H59	H59	H524	H524	H164	H164	H187	H187
Gel 21
Cal	Cal	Cal	Cal	Cal	Cal	D1005	D1005	D1033	D1033	D992	D992
BL	BL	D990	D990	D993	D993	D945	D945	D893	D893	D991	D991
S6	S6	D996	D996	D1001	D1001	D1006	D1006	D994	D994	D978	D978
S5	S5	D995	D995	D894	D894	D973	D973	D1032	D1032	D1003	D1003
S4	S4	H444	H444	198	198	H498	H498	184	184	D1004	D1004
S3	S3	H163	H163	H10	H10	H155	H155	H501	H501	H144	H144
S2	S2	151	151	H156	H156	H346	H346	H347	H347	H202	H202
S1	S1	H348	H348	H343	H343	H349	H349	176	176	H112	H112
Gel 22
Cal	Cal	Cal	Cal	Cal	Cal	D1016	D1016	D1008	D1008	D1030	D1030
BL	BL	D1013	D1013	D1014	D1014	D1009	D1009	D1031	D1031	D1025	D1025
S6	S6	D1012	D1012	D1022	D1022	D1026	D1026	D1021	D1021	D1027	D1027
S5	S5	D1015	D1015	D1010	D1010	D1020	D1020	D1007	D1007	D1028	D1028
S4	S4	H355	H355	24	24	H198	H198	H500	H500	D1017	D1017
S3	S3	H375	H375	H193	H193	H122	H122	110	110	H174	H174
S2	S2	140	140	H75	H75	H169	H169	H210	H210	H588	H588
S1	S1	45	45	156	156	H385	H385	H491	H491	H71	H71
Gel A1
Cal	Cal	Cal	Cal	Cal	Cal	D696	D696	D695	D695	D553	D553
BL	BL	D773	D773	D708	D708	D556	D556	D706	D706	D547	D547
S6	S6	D694	D694	D786	D786	D559	D559	D697	D697	D776	D776
S5	S5	D705	D705	D702	D702	D698	D698	D541	D541	D558	D558
S4	S4	H119	H119	H42	H42	H140	H140	H228	H228	H313	H313
S3	S3	119	119	114	114	111	111	H843	H843	H147	H147
S2	S2	H582	H582	H183	H183	H120	H120	H133	H133	112	112
S1	S1	H182	H182	H1236	H1236	128	128	H963	H963	H126	H126
Gel A2
BL	BL		H354	H354	H31	H31	D775	D775
S6	S6	Cal	H100	H100	H54	H54	D772	D772
S5	S5	Cal	H512	H512	H32	H32	D783	D783
S4	S4	Cal	H652	H652	H645	H645	D700	D700
S3	S3	Cal	H52	H52	H977	H977	D615	D615
S2	S2	Cal	H39	H39	H33	H33	D781	D781
S1	S1	Cal	H113	H113	H130	H130	D777	D777
		BL	H26	H26	H950	H950	D785	D785
5. NDN, anti-NDN (Cat. No. sc-1001224, Santa Cruz Biotech), recombinant NDN protein standards (Cat. No. H00004692-P01, Abnova Inc., Taiwan, China)
Gel 1
S1	Cal	Cal	1027	1284	HC4	D420	D520	D435	D431
S2	Cal	Cal	1409	1072	HC5	D519	D432	D488	D499
S3	Cal	Cal	803	1360	1203	D440	D464	D331	D434
S4	Cal	Cal	1174	1737	1240	D517	D477	D433	D436
S5	BL	BL	1050	1340	1742	D463	D510	D491	D347
S6	BL	BL	1715	1804	1153	D420	D478	D508	BL
Gel 2
S1	Cal	Cal	S-69	B	1451	HC2	D495	D506	D509	D484
S2	Cal	Cal	322	1144	A	1186	D429	D462	D479	D492
S3	Cal	Cal	80	HC1	E	1266	D442	D527	D453	D441
S4	Cal	Cal	614	290	C	1210	D504	D437	D498	D513
S5			1393	230	1717	581	D505	D467	D493	D490
S6			BL	1318	1184	1756	D512	D502	D465	D454
Gel 3
BL	BL	Cal	D651	D651	D651	H26	H26	H26	H100	H100	H100
S1	S1	Cal	D615	D615	D615	H755	H755	H755	H126	H126	H126
S2	S2	Cal	D558	D558	D558	H535	H535	H535	H31	H31	H31
S3	S3	Cal	D559	D559	D559	H558	H558	H558	H32	H32	H32
S4	S4	Cal	D556	D556	D556	H52	H52	H52	H33	H33	H33
S5	S5	Cal	D553	D553	D553	H113	H113	H113	H39	H39	H39
S6	S6	D670	D547	D547	D547	H448	H448	H448	H54	H54	H54
BL	D670	D670	D541	D541	D541	H130	H130	H130	H540	H540	H540
Gel 6
D587	D587	D587	D575	D575	D575	H898	H898	H898	H6	H6	H6
S1	S1	Cal	D577	D577	D577	H469	H469	H469	H18	H18	H18
S2	S2	Cal	D578	D578	D578	H2	H2	H2	H19	H19	H19
S3	S3	Cal	D580	D580	D580	H14	H14	H14	H21	H21	H21
S4	S4	Cal	D581	D581	D581	H141	H141	H141	H116	H116	H116
S5	S5	Cal	D584	D584	D584	H974	H974	H974	H118	H118	H118
S6	S6	Cal	D585	D585	D585	H143	H143	H143	H127	H127	H127
BL	BL	BL	D588	D588	D588	H947	H947	H947	H908	H908	H908
Gel 7
D596	D596	D596	D608	D608	D608	H1007	H1007	H1007	H528	H528	H528
S5	S5	2022-01-25	D593	D593	D593	H41	H41	H41	H791	H791	H791
S4	S4	2022-01-25	D598	D598	D598	H792	H792	H792	H986	H986	H986
S3	S3	1-50	D607	D607	D607	H805	H805	H805	H37	H37	H37
S2	S2	1-50	D609	D609	D609	H505	H505	H505	H986	H986	H986
S1	S1	3-100	D610	D610	D610	H973	H973	H973	H970	H970	H970
		3-100	D605	D605	D605	H778	H778	H778	H779	H779	H779
		BL	D602	D602	D602	H981	H981	H981	H460	H460	H460
Gel 8
H133	H133	H133	D707	D707	D707	D700	D700	D700	D702	D702	D702
BL	BL	Cal	D706	D706	D706	D694	D694	D694	D708	D708	D708
S5	S5	Cal	D696	D696	D696	D705	D705	D705	D698	D698	D698
S4	S4	Cal	D695	D695	D695	D691	D691	D691	D697	D697	D697
S3	S3	Cal	H119	H119	H119	H182	H182	H182	H236	H236	H236
S2	S2	Cal	H140	H140	H140	H582	H582	H582	H228	H228	H228
S1	S1	Cal	H147	H147	H147	H120	H120	H120	H126	H126	H126
		BL	H128	H128	H128	H313	H313	H313	H183	H183	H183
Gel 9
D709	D709	D709	D715	D715	D715	7	7	7	H465	H465	H465
BL	BL	Cal	D721	D721	D721	14	14	14	H890	H890	H890
S5	S5	Cal	D717	D717	D717	H519	H519	H519	H101	H101	H101
S4	S4	Cal	D716	D716	D716	H556	H556	H556	H195	H195	H195
S3	S3	Cal	D642+	D642+	D642+	H709	H709	H709	H546	H546	H546
S2	S2	Cal	D650+	D650+	D650+	H203	H203	H203	H894	H894	H894
S1	S1	Cal	D660+	D660+	D660+	H150	H150	H150	H895	H895	H895
		BL	D711	D711	D711	H148	H148	H148	H102	H102	H102
Gel 10
18	18	18	D737	D737	D737	D734	D734	D734	D729	D729	D729
BL	BL	Cal	D723	D723	D723	D730	D730	D730	D731	D731	D731
S5	S5	Cal	D740	D740	D740	D727	D727	D727	D735	D735	D735
S4	S4	Cal	D736	D736	D736	D732	D732	D732	D741	D741	D741
S3	S3	Cal	H542	H542	H542	17	17	17	H79	H79	H79
S2	S2	Cal	H580	H580	H580	15	15	15	H61	H61	H61
S1	S1	Cal	H497	H497	H497	H943	H943	H943	4	4	4
		BL	H50	H50	H50	H78	H78	H78	30	30	30
Gel 11
H933	H933	H933	D753	D753	D753	D747	D747	D747	D746	D746	D746
BL	BL	Cal	D757	D757	D757	D755	D755	D755	D754	D754	D754
S5	S5	Cal	D750	D750	D750	D751	D751	D751	D745	D745	D745
S4	S4	Cal	D744	D744	D744	D756	D756	D756	D743	D743	D743
S3	S3	Cal	9	9	9	60	60	60	69	69	69
S2	S2	Cal	H958	H958	H958	H980	H980	H980	3	3	3
S1	S1	Cal	56	56	56	23	23	23	H975	H975	H975
		BL	2	2	2	55	55	55	H506	H506	H506
Gel 12
D763	D763	D763	D768	D768	D768	H23	H23	H23	H522	H522	H522
BL	BL	Cal	D761	D761	D761	H24	H24	H24	74	74	74
S5	S5	Cal	D762	D762	D762	H25	H25	H25	H653	H653	H653
S4	S4	Cal	D758	D758	D758	89	89	89	66	66	66
S3	S3	Cal	D764	D764	D764	100	100	100	109	109	109
S2	S2	Cal	D771	D771	D771	115	115	115	H22	H22	H22
S1	S1	Cal	D760	D760	D760	H509	H509	H509	108	108	108
		BL	D767	D767	D767	116	116	116	H916	H916	H916
Gel 13
D772	D772	D772	D785	D785	D785	112	112	112	H977	H977	H977
BL	BL	Cal	D773	D773	D773	H26	H26	H26	H843	H843	H843
S5	S5	Cal	D777	D777	D777	H950	H950	H950	H29	H29	H29
S4	S4	Cal	D781	D781	D781	111	111	111	H963	H963	H963
S3	S3	Cal	D776	D776	D776	119	119	119	H512	H512	H512
S2	S2	Cal	D786	D786	D786	114	114	114	H645	H645	H645
S1	S1	Cal	D775	D775	D775	H32	H32	H32	H652	H652	H652
		BL	D783	D783	D783	H42	H42	H42	H354	H354	H354
Gel 14
D780	D780	D780	D779	D779	D779	H765	H765	H765	123	123	123
BL	BL	Cal	D791	D791	D791	104	104	104	H763	H763	H763
S6	S6	Cal	D788	D788	D788	87	87	87	H527	H527	H527
S5	S5	Cal	D784	D784	D784	101	101	101	29	29	29
S4	S4	Cal	D793	D793	D793	H747	H747	H747	H752	H752	H752
S3	S3	Cal	D789	D789	D789	H764	H764	H764	H762	H762	H762
S2	S2	Cal	D790	D790	D790	72	72	72	H754	H754	H754
S1	S1	BL	D792	D792	D792	170	170	170	H752	H752	H752
Gel 15
D799	D799	D799	D794	D794	D794	H750	H750	H750	8	8	8
S5	S5	Cal	D801	D801	D801	158	158	158	48	48	48
S4	S4	Cal	D796	D796	D796	51	51	51	H756	H756	H756
S3	S3	Cal	D795	D795	D795	H740	H740	H740	79	79	79
S2	S2	Cal	D800	D800	D800	182	182	182	H743	H743	H743
S1	S1	Cal	D797	D797	D797	H745	H745	H745	H744	H744	H744
		Cal	D802	D802	D802	192	192	192	H742	H742	H742
		BL	D798	D798	D798	150	150	150	H761	H761	H761
Gel 16
BL	BL	Cal	Cal	Cal	Cal	Cal	Cal	H5	H5	H510	H510
S6	S6	D813	D813	D825	D825	H749	H749	H739	H739	H7	H7
S5	S5	D812	D812	D814	D814	H677	H677	H46	H46	H493	H493
S4	S4	D824	D824	D811	D811	H1004	H1004	H45	H45	93	93
S3	S3	D826	D826	D820	D820	H759	H759	H8	H8	H468	H468
S2	S2	D809	D809	D829	D829	H55	H55	H746	H746	129	129
S1	S1	D822	D822	D816	D816	164	164	H57	H57	H760	H760
		D815	D815	D819	D819	H60	H60	H758	H758	H43	H43
Gel 17
BL		Cal	Cal	Cal	Cal	Cal	Cal	H106	H106	H11	H11
S5	S5	D840	D840	D832	D832	H4	H4	128	128	H97	H97
S4	S4	D868	D868	D838	D838	H94	H94	H17	H17	H134	H134
S3	S3	D845	D845	D857	D857	H131	H131	H137	H137	H15	H15
S2	S2	D844	D844	D830	D830	H103	H103	173	173	H121	H121
S1	S1	D851	D851	D852	D852	H91	H91	H104	H104	160	160
		D843	D843	D810	D810	H90	H90	H138	H138	H105	H105
		D839	D839	D846	D846	180	180	H139	H139	5	5
Gel 18
Cal	Cal	Cal	Cal	Cal	Cal	D930	D930	D939	D939	D869	D869
BL	BL	D880	D880	D938	D938	D882	D882	D874	D874	D934	D934
S4	S4	D883	D883	D878	D878	D931	D931	D879	D879	D885	D885
S3	S3	D870	D870	D940	D940	D871	D871	D937	D937	D933	D933
S2	S2	H971	H971	H555	H555	H67	H67	H381	H381	H92	H92
S1	S1	H350	H350	H972	H972	H66	H66	H502	H502	H709	H709
		H452	H452	H162	H162	H83	H83	H68	H68	H445	H445
		H441	H441	H81	H81	H376	H376	H530	H530	H85	H85
Gel 19
Cal	Cal	Cal	Cal	Cal	Cal	D943	D943	D953	D953	D949	D949
BL	BL	D959	D959	D951	D951	D923	D923	D946	D946	D925	D925
S5	S5	D928	D928	D957	D957	D950	D950	D924	D924	D926	D926
S4	S4	D921	D921	D958	D958	D952	D952	D944	D944	D956	D956
S3	S3	H436	H436	H58	H58	H440	H440	H229	H229	D927	D927
S2	S2	H173	H173	H557	H557	H90	H90	H114	H114	H16	H16
S1	S1	H135	H135	61	61	H661	H661	H62	H62	77	77
		H597	H597	H443	H443	H477	H477	H388	H388	H235	H235
Gel 20
Cal	Cal	Cal	Cal	Cal	Cal	D989	D989	D979	D979	D986	D986
BL	BL	D967	D967	D980	D980	D962	D962	D961	D961	D982	D982
S5	S5	D984	D984	D985	D985	D972	D972	D968	D968	D983	D983
S4	S4	D981	D981	D960	D960	D964	D964	D969	D969	D965	D965
S3	S3	H240	H240	H216	H216	H217	H217	H491	H491	D963	D963
S2	S2	H34	H34	H160	H160	H3	H3	H856	H856	H668	H668
S1	S1	H939	H939	H547	H547	H20	H20	H446	H446	H596	H596
		H368	H368	H59	H59	H524	H524	H164	H164	H187	H187
Gel 21
Cal	Cal	Cal	Cal	Cal	Cal	D1005	D1005	D1033	D1033	D992	D992
BL	BL	D990	D990	D993	D993	D945	D945	D893	D893	D991	D991
S5	S5	D996	D996	D1001	D1001	D1006	D1006	D994	D994	D978	D978
S4	S4	D995	D995	D894	D894	D973	D973	D1032	D1032	D1003	D1003
S3	S3	H444	H444	198	198	H498	H498	184	184	D1004	D1004
S2	S2	H163	H163	H10	H10	H155	H155	H501	H501	H144	H144
S1	S1	151	151	H156	H156	H346	H346	H347	H347	H202	H202
		H348	H348	H343	H343	H349	H349	176	176	H112	H112
Gel 22
Cal	Cal	Cal	Cal	Cal	Cal	D1016	D1016	D1008	D1008	D1030	D1030
BL	BL	D1013	D1013	D1014	D1014	D1009	D1009	D1031	D1031	D1025	D1025
S5	S5	D1012	D1012	D1022	D1022	D1026	D1026	D1021	D1021	D1027	D1027
S4	S4	D1015	D1015	D1010	D1010	D1020	D1020	D1007	D1007	D1028	D1028
S3	S3	H355	H355	24	24	H198	H198	H500	H500	D1017	D1017
S2	S2	H375	H375	H193	H193	H122	H122	110	110	H174	H174
S1	S1	140	140	H75	H75	H169	H169	H210	H210	H588	H588
		45	45	156	156	H385	H385	H491	H491	H71	H71

## Sheet: Figure 5
Figure 5a	Supplementary Data 11
	Supplementary Data 12
	Supplementary Data 13
Figure 5b	Supplementary Data 11
	Supplementary Data 12
	Supplementary Data 13

## Sheet: Figure 6
Figure 6a	Supplementary Data 11
Figure 6b	Supplementary Data 12
Figure 6c	Supplementary Data 13
